# Supplementary material for: 1,3,5-Tri­fluoro-2,4,6-tri­iodo­benzene–piperazine (2/1)
Source: IUCrdata. 2021 Oct 13;6(Pt 10):x211044. doi: 10.1107/S2414314621010440 (PMC9462296; doi:10.1107/S2414314621010440)
Supplement: Supplementary file 1 [file x-06-x211044-sup1.cif]

##############################################################################
#                                                                            #
# This CIF contains the data for a data article accepted for                 #
# publication in IUCrData. It conforms to the requirements of                #
# Notes for Authors for IUCrData, and has been                               #
# peer reviewed under the auspices of IUCrData.                              #
#                                                                            #
# Full details of the Crystallographic Information File format               #
# are given in the paper "The Crystallographic Information File (CIF):       #
# a New Standard Archive File for Crystallography" by S. R. Hall, F. H.      #
# Allen and I. D. Brown [Acta Cryst. (1991), A47, 655-685].                  #
#                                                                            #
# The current version of the core CIF dictionary is obtainable from          #
# ftp://ftp.iucr.org/pub/cif_core.dic.                                       #
#                                                                            #
# Software is freely available for graphical display of the structure(s)     #
# in this CIF. For information consult the CIF software page                 #
# http://www.iucr.org/resources/cif/software.                                #
#                                                                            #
# This file may be used for bona fide research purposes within the           #
# scientific community so long as proper attribution is given to the data    # 
# article from which it was obtained.                                        #
#                                                                            #
##############################################################################
data_I
_database_code_depnum_ccdc_archive 'CCDC 2101749'
_journal_date_recd_electronic     2021-09-01
_journal_date_accepted     2021-10-07
_journal_name_full     'IUCrData'
_journal_year     2021
_journal_volume     6
_journal_issue     10
_journal_page_first     0
_journal_page_last     0
_journal_paper_category     HO
_journal_paper_doi     10.1107/S2414314621010440
_journal_coeditor_code     BV4042
_publ_contact_author_name     'David L. Bryce'
_publ_contact_author_address
;
Department of Chemistry and Biomolecular Sciences
University of Ottawa
Ottawa, ON K1N6N5
Canada
;
_publ_contact_author_email     dbryce@uottawa.ca
_publ_contact_author_fax     ?
_publ_contact_author_phone     '613-562-5800'
_publ_section_title
;
1,3,5-Trifluoro-2,4,6-triiodobenzene--piperazine (2/1)
;
loop_
    _publ_author_name
    _publ_author_footnote
    _publ_author_address
    'Hajjar, Christelle' .
;
Department of Chemistry and Biomolecular Sciences
University of Ottawa
Ottawa, ON K1N6N5
Canada
;
    'Ovens, Jeffrey S.' .
;
Department of Chemistry and Biomolecular Sciences
University of Ottawa
Ottawa, ON K1N6N5
Canada
;
    'Bryce, David L.' .
;
Department of Chemistry and Biomolecular Sciences
University of Ottawa
Ottawa, ON K1N6N5
Canada
;
_publ_section_synopsis
;
The single-crystal structure of the title compound features a moderately strong
halogen bond between one of the three crystallographically distinct iodine
atoms and the nitrogen atom. The other two chemically identical iodine atoms
do not engage in halogen bonding.
;
_chemical_name_systematic
;
1,3,5-Trifluoro-2,4,6-triiodobenzene--piperazine (2/1)
;
_chemical_formula_moiety     'C4 H10 N2, 2(C6 F3 I3)'
_chemical_formula_sum     'C16 H10 F6 I6 N2'
_chemical_formula_iupac     'C4 H10 N2, 2C6 F3 I3'
_chemical_formula_weight     1105.66
_space_group_crystal_system     triclinic
_space_group_name_H-M_alt     'P -1'
_space_group_name_Hall     '-P 1'
loop_
    _space_group_symop_operation_xyz
    'x, y, z'
    '-x, -y, -z'
_cell_length_a     8.6450(5)
_cell_length_b     9.1660(5)
_cell_length_c     9.3403(5)
_cell_angle_alpha     67.4330(10)
_cell_angle_beta     72.8870(10)
_cell_angle_gamma     63.0620(10)
_cell_volume     602.75(6)
_cell_formula_units_Z     1
_cell_measurement_reflns_used     6804
_cell_measurement_theta_min     2.39
_cell_measurement_theta_max     30.67
_cell_measurement_temperature     203(2)
_exptl_crystal_description     'block'
_exptl_crystal_colour     'colourless'
_exptl_crystal_size_max     0.236
_exptl_crystal_size_mid     0.131
_exptl_crystal_size_min     0.08
_exptl_crystal_density_diffrn     3.046
_exptl_crystal_F_000     492
_exptl_absorpt_coefficient_mu     7.784
_exptl_absorpt_correction_type     multi-scan
_exptl_absorpt_process_details     '(SADABS; Krause et al., 2015\\bbr00)'
_exptl_absorpt_correction_T_min     0.5366
_exptl_absorpt_correction_T_max     0.7461
_exptl_special_details
;
Crystallographic data were collected from single crystals mounted on MiTeGen
MicroMounts using parabar oil. Data were collected on a Bruker SMART APEXII
single-crystal diffractometer equipped with a sealed tube Mo K\a source (\l=
0.71073 \%A), a graphite monochromator, and an APEXII CCD detector. Samples
were held at low temperature using a dry compressed air cooling system. Raw
data collection and processing were performed with the <i>APEX3</i> software
package from Bruker (2010). Initial unit-cell parameters were determined from
36 data frames from select \w scans. Semi-empirical absorption corrections
based on equivalent reflections were applied (Blessing, 1995). Systematic
absences in the diffraction data-set and unit-cell parameters were consistent
with the assigned space group. The initial structural solutions were
determined using <i>SHELXT</i> direct methods (Sheldrick, 2015<i>a</i>) and
refined with full-matrix least-squares procedures based on <i>F</i>~2~ using
<i>SHELXL</i> and <i>ShelXle</i> (H\"ubschle et al., 2011; Sheldrick,
2015<i>b</i>). Hydrogen atoms were placed geometrically and refined using a
riding model.
;
_diffrn_ambient_temperature     203(2)
_diffrn_radiation_type     MoK\a
_diffrn_radiation_wavelength     0.71073
_diffrn_radiation_monochromator     'graphite'
_diffrn_measurement_device_type     'Bruker APEXII CCD'
_diffrn_measurement_method     '\w and \phi scans'
_diffrn_reflns_number     13748
_diffrn_reflns_av_R_equivalents     0.0314
_diffrn_reflns_av_unetI/netI     0.0305
_diffrn_reflns_theta_min     2.387
_diffrn_reflns_theta_max     30.821
_diffrn_reflns_theta_full     25.242
_diffrn_measured_fraction_theta_max     0.994
_diffrn_measured_fraction_theta_full     1.000
_diffrn_reflns_limit_h_min     -12
_diffrn_reflns_limit_h_max     12
_diffrn_reflns_limit_k_min     -13
_diffrn_reflns_limit_k_max     13
_diffrn_reflns_limit_l_min     -13
_diffrn_reflns_limit_l_max     13
_refine_special_details     none
_reflns_number_total     3761
_reflns_number_gt     3193
_reflns_threshold_expression     'I > 2\s(I)'
_refine_ls_structure_factor_coef     Fsqd
_refine_ls_matrix_type     full
_refine_ls_R_factor_all     0.0324
_refine_ls_R_factor_gt     0.0250
_refine_ls_wR_factor_gt     0.0456
_refine_ls_wR_factor_ref     0.0475
_refine_ls_goodness_of_fit_ref     1.023
_refine_ls_restrained_S_all     1.023
_refine_ls_number_reflns     3761
_refine_ls_number_parameters     139
_refine_ls_number_restraints     1
_refine_ls_hydrogen_treatment     mixed
_refine_ls_weighting_scheme     calc
_refine_ls_weighting_details
              'w=1/[\s^2^(Fo^2^)+(0.0176P)^2^+0.1043P] where P=(Fo^2^+2Fc^2^)/3'
_atom_sites_solution_hydrogens     mixed
_atom_sites_solution_primary     direct
_refine_ls_shift/su_max     0.001
_refine_ls_shift/su_mean     0.000
_refine_diff_density_max     0.560
_refine_diff_density_min     -0.644
_refine_ls_extinction_method     none
_refine_ls_extinction_coef     .
_refine_ls_abs_structure_details     none
_refine_ls_abs_structure_Flack     .
loop_
    _atom_type_symbol
    _atom_type_description
    _atom_type_scat_dispersion_real
    _atom_type_scat_dispersion_imag
    _atom_type_scat_source
    'C' 'C' 0.0033 0.0016
                         'International Tables Vol C Tables 4.2.6.8 and 6.1.1.4'
    'H' 'H' 0.0000 0.0000
                         'International Tables Vol C Tables 4.2.6.8 and 6.1.1.4'
    'N' 'N' 0.0061 0.0033
                         'International Tables Vol C Tables 4.2.6.8 and 6.1.1.4'
    'I' 'I' -0.4742 1.8119
                         'International Tables Vol C Tables 4.2.6.8 and 6.1.1.4'
    'F' 'F' 0.0171 0.0103
                         'International Tables Vol C Tables 4.2.6.8 and 6.1.1.4'
_computing_data_collection
;
APEX3 (Bruker, 2010)
;
_computing_cell_refinement
;
SAINT (Bruker, 2010)
;
_computing_data_reduction
;
SAINT (Bruker, 2010)
;
_computing_structure_solution
;
<i>SHELXT2014/5</i> (Sheldrick, 2015a)
;
_computing_structure_refinement
;
SHELXL2018/3 (Sheldrick, 2015b) and
<i>ShelXle</i> (H\"ubschle <i>et al.</i>,  2011)
;
_computing_molecular_graphics
;
Mercury (Macrae et al., 2020)
;
loop_
    _atom_site_type_symbol
    _atom_site_label
    _atom_site_fract_x
    _atom_site_fract_y
    _atom_site_fract_z
    _atom_site_U_iso_or_equiv
    _atom_site_adp_type
    _atom_site_calc_flag
    _atom_site_occupancy
    _atom_site_disorder_assembly
    _atom_site_disorder_group
    I I1 0.82683(3) 0.38276(3) 0.69997(2) 0.02587(5) Uani d 1 . .
    N N1 1.0231(4) 0.1572(3) 0.9473(3) 0.0297(6) Uani d 1 . .
    H H1 1.079(4) 0.212(4) 0.952(4) 0.036 Uiso d 1 . .
    C C1 0.6818(4) 0.5589(4) 0.5141(3) 0.0236(6) Uani d 1 . .
    F F1 0.8619(2) 0.3929(2) 0.3438(2) 0.0350(5) Uani d 1 . .
    I I2 0.70010(3) 0.60960(3) 0.02390(2) 0.03224(6) Uani d 1 . .
    C C2 0.7265(4) 0.5356(4) 0.3663(4) 0.0246(6) Uani d 1 . .
    F F2 0.4127(2) 0.9155(2) 0.1493(2) 0.0305(4) Uani d 1 . .
    I I3 0.22867(3) 1.04531(3) 0.44595(3) 0.03033(6) Uani d 1 . .
    C C3 0.6376(4) 0.6522(4) 0.2419(3) 0.0226(6) Uani d 1 . .
    F F3 0.4867(2) 0.7292(2) 0.6764(2) 0.0334(4) Uani d 1 . .
    C C7 1.1580(4) 0.0068(4) 0.8988(4) 0.0316(7) Uani d 1 . .
    H H7A 1.243223 -0.060464 0.972668 0.038 Uiso calc 1 . .
    H H7AB 1.220520 0.044203 0.794519 0.038 Uiso calc 1 . .
    C C6 0.5381(4) 0.7041(4) 0.5336(3) 0.0235(6) Uani d 1 . .
    C C5 0.4444(4) 0.8275(4) 0.4131(3) 0.0218(6) Uani d 1 . .
    C C4 0.4991(4) 0.7972(4) 0.2689(3) 0.0225(6) Uani d 1 . .
    C C8 0.9301(4) 0.1016(4) 1.1043(4) 0.0315(7) Uani d 1 . .
    H H8A 0.841947 0.201779 1.136757 0.038 Uiso calc 1 . .
    H H8AB 1.013321 0.034933 1.180012 0.038 Uiso calc 1 . .
loop_
    _atom_site_aniso_label
    _atom_site_aniso_U_11
    _atom_site_aniso_U_22
    _atom_site_aniso_U_33
    _atom_site_aniso_U_12
    _atom_site_aniso_U_13
    _atom_site_aniso_U_23
    I1 0.02951(11) 0.02437(10) 0.02130(10) -0.00916(8) -0.00948(8) -0.00148(8)
    N1 0.0415(17) 0.0289(15) 0.0227(14) -0.0176(13) -0.0112(12) -0.0020(12)
    C1 0.0253(15) 0.0261(16) 0.0199(15) -0.0109(12) -0.0078(12) -0.0028(12)
    F1 0.0367(11) 0.0271(10) 0.0300(11) 0.0021(8) -0.0089(8) -0.0115(8)
    I2 0.04118(13) 0.03267(12) 0.02151(11) -0.01026(9) -0.00498(9) -0.01114(9)
    C2 0.0241(15) 0.0223(15) 0.0255(16) -0.0074(12) -0.0017(12) -0.0082(13)
    F2 0.0380(11) 0.0267(10) 0.0211(9) -0.0063(8) -0.0141(8) -0.0016(8)
    I3 0.02595(11) 0.02909(11) 0.02966(12) -0.00356(8) -0.00403(8) -0.01089(9)
    C3 0.0276(15) 0.0227(15) 0.0191(15) -0.0091(12) -0.0049(12) -0.0074(12)
    F3 0.0358(11) 0.0399(11) 0.0175(9) -0.0072(9) -0.0039(8) -0.0104(8)
    C7 0.0280(17) 0.0381(19) 0.0249(17) -0.0119(14) -0.0076(13) -0.0036(14)
    C6 0.0272(16) 0.0287(16) 0.0162(14) -0.0137(13) -0.0017(11) -0.0058(12)
    C5 0.0203(14) 0.0207(14) 0.0239(15) -0.0073(11) -0.0039(11) -0.0061(12)
    C4 0.0242(15) 0.0221(15) 0.0216(15) -0.0106(12) -0.0103(12) 0.0002(12)
    C8 0.042(2) 0.0293(18) 0.0219(16) -0.0107(15) -0.0069(14) -0.0092(14)
_geom_special_details
;
 All esds (except the esd in the dihedral angle between two l.s. planes)
 are estimated using the full covariance matrix.  The cell esds are taken
 into account individually in the estimation of esds in distances, angles
 and torsion angles; correlations between esds in cell parameters are only
 used when they are defined by crystal symmetry.  An approximate (isotropic)
 treatment of cell esds is used for estimating esds involving l.s. planes.
;
loop_
    _geom_bond_atom_site_label_1
    _geom_bond_atom_site_label_2
    _geom_bond_site_symmetry_2
    _geom_bond_distance
    _geom_bond_publ_flag
    I1 C1 . 2.118(3) ?
    N1 C8 . 1.470(4) ?
    N1 C7 . 1.475(4) ?
    N1 H1 . 0.864(18) ?
    C1 C6 . 1.380(4) ?
    C1 C2 . 1.392(4) ?
    F1 C2 . 1.343(3) ?
    I2 C3 . 2.089(3) ?
    C2 C3 . 1.382(4) ?
    F2 C4 . 1.345(3) ?
    I3 C5 . 2.078(3) ?
    C3 C4 . 1.379(4) ?
    F3 C6 . 1.350(3) ?
    C7 C8 2_757 1.513(5) ?
    C7 H7A . 0.9800 ?
    C7 H7AB . 0.9800 ?
    C6 C5 . 1.390(4) ?
    C5 C4 . 1.381(4) ?
    C8 H8A . 0.9800 ?
    C8 H8AB . 0.9800 ?
loop_
    _geom_angle_atom_site_label_1
    _geom_angle_atom_site_label_2
    _geom_angle_atom_site_label_3
    _geom_angle_site_symmetry_1
    _geom_angle_site_symmetry_3
    _geom_angle
    _geom_angle_publ_flag
    C8 N1 C7 . . 110.0(2) ?
    C8 N1 H1 . . 108(2) ?
    C7 N1 H1 . . 106(2) ?
    C6 C1 C2 . . 116.5(3) ?
    C6 C1 I1 . . 121.3(2) ?
    C2 C1 I1 . . 122.2(2) ?
    F1 C2 C3 . . 118.5(3) ?
    F1 C2 C1 . . 118.4(3) ?
    C3 C2 C1 . . 123.0(3) ?
    C4 C3 C2 . . 117.1(3) ?
    C4 C3 I2 . . 120.5(2) ?
    C2 C3 I2 . . 122.4(2) ?
    N1 C7 C8 . 2_757 109.0(3) ?
    N1 C7 H7A . . 109.9 ?
    C8 C7 H7A 2_757 . 109.9 ?
    N1 C7 H7AB . . 109.9 ?
    C8 C7 H7AB 2_757 . 109.9 ?
    H7A C7 H7AB . . 108.3 ?
    F3 C6 C1 . . 118.5(3) ?
    F3 C6 C5 . . 118.1(3) ?
    C1 C6 C5 . . 123.3(3) ?
    C4 C5 C6 . . 116.7(3) ?
    C4 C5 I3 . . 120.8(2) ?
    C6 C5 I3 . . 122.5(2) ?
    F2 C4 C3 . . 118.6(3) ?
    F2 C4 C5 . . 118.1(3) ?
    C3 C4 C5 . . 123.3(3) ?
    N1 C8 C7 . 2_757 109.4(3) ?
    N1 C8 H8A . . 109.8 ?
    C7 C8 H8A 2_757 . 109.8 ?
    N1 C8 H8AB . . 109.8 ?
    C7 C8 H8AB 2_757 . 109.8 ?
    H8A C8 H8AB . . 108.2 ?
loop_
    _geom_torsion_atom_site_label_1
    _geom_torsion_atom_site_label_2
    _geom_torsion_atom_site_label_3
    _geom_torsion_atom_site_label_4
    _geom_torsion_site_symmetry_1
    _geom_torsion_site_symmetry_2
    _geom_torsion_site_symmetry_3
    _geom_torsion_site_symmetry_4
    _geom_torsion
    _geom_torsion_publ_flag
    C6 C1 C2 F1 . . . . -177.8(3) ?
    I1 C1 C2 F1 . . . . 2.8(4) ?
    C6 C1 C2 C3 . . . . 2.0(5) ?
    I1 C1 C2 C3 . . . . -177.5(2) ?
    F1 C2 C3 C4 . . . . 179.9(3) ?
    C1 C2 C3 C4 . . . . 0.1(5) ?
    F1 C2 C3 I2 . . . . 2.5(4) ?
    C1 C2 C3 I2 . . . . -177.3(2) ?
    C8 N1 C7 C8 . . . 2_757 60.1(3) ?
    C2 C1 C6 F3 . . . . 177.9(3) ?
    I1 C1 C6 F3 . . . . -2.6(4) ?
    C2 C1 C6 C5 . . . . -2.8(5) ?
    I1 C1 C6 C5 . . . . 176.6(2) ?
    F3 C6 C5 C4 . . . . -179.3(3) ?
    C1 C6 C5 C4 . . . . 1.5(5) ?
    F3 C6 C5 I3 . . . . -0.7(4) ?
    C1 C6 C5 I3 . . . . -179.9(2) ?
    C2 C3 C4 F2 . . . . 178.3(3) ?
    I2 C3 C4 F2 . . . . -4.3(4) ?
    C2 C3 C4 C5 . . . . -1.6(5) ?
    I2 C3 C4 C5 . . . . 175.8(2) ?
    C6 C5 C4 F2 . . . . -179.0(3) ?
    I3 C5 C4 F2 . . . . 2.4(4) ?
    C6 C5 C4 C3 . . . . 0.8(4) ?
    I3 C5 C4 C3 . . . . -177.8(2) ?
    C7 N1 C8 C7 . . . 2_757 -60.3(4) ?
loop_
    _geom_hbond_atom_site_label_D
    _geom_hbond_atom_site_label_H
    _geom_hbond_atom_site_label_A
    _geom_hbond_site_symmetry_A
    _geom_hbond_distance_DH
    _geom_hbond_distance_HA
    _geom_hbond_distance_DA
    _geom_hbond_angle_DHA
    _geom_hbond_publ_flag
    N1 H1 I2 2_766 0.864(18) 3.115(18) 3.978(3) 177(3) yes
    C7 H7A F2 1_646 0.98 2.40 3.299(4) 152.0 yes
    C7 H7AB I3 1_645 0.98 3.23 3.990(3) 135.4 yes
    C8 H8A I2 1_556 0.98 3.19 4.001(3) 141.3 yes
    C8 H8AB I1 2_757 0.98 3.26 3.879(3) 122.5 yes
_shelx_space_group_comment
;
The symmetry employed for this shelxl refinement is uniquely defined
by the following loop, which should always be used as a source of
symmetry information in preference to the above space-group names.
They are only intended as comments.
;
_shelx_hkl_file
;
  -1   0   0    2.70    0.80
  -1   0   0    3.10    0.90
  -1   0   0    3.10    0.60
  -1   0   0    1.80    0.60
   1   0   0    4.60    0.70
   1   0   0    1.90    0.60
   1   0   0    2.50    0.70
   1   0   0    2.20    0.70
  -2   0   0 3004.40   54.59
  -2   0   0 3066.29   54.79
  -2   0   0 3168.18   53.09
   2   0   0 3121.59   53.09
   2   0   0 3009.10   54.59
  -3   0   0  484.15   13.60
  -3   0   0  490.85   13.50
   3   0   0  469.05   13.40
   3   0   0  464.45   11.60
   3   0   0  489.55   13.60
  -4   0   0  354.26   12.70
  -4   0   0  352.46   12.30
   4   0   0  354.46   12.40
   4   0   0  359.26   10.70
   4   0   0  381.56   12.80
  -5   0   0   15.10    3.50
   5   0   0   20.30    3.80
   5   0   0   14.00    3.30
   5   0   0   20.30    2.70
  -6   0   0  118.29    8.60
   6   0   0  101.29    8.00
   6   0   0   88.69    7.60
   6   0   0  110.69    6.40
  -7   0   0   12.60    4.50
   7   0   0    8.60    2.50
   7   0   0    6.40    3.20
   7   0   0    3.20    2.50
  -8   0   0   50.09    8.70
   8   0   0   36.50    7.30
   8   0   0   55.39    5.60
   8   0   0   47.40    8.10
  -9   0   0    3.40    4.10
   9   0   0    5.70    3.70
   9   0   0    1.70    3.70
 -10   0   0    8.30    4.90
  10   0   0    4.20    4.40
  10   0   0    1.20    3.00
  10  -1   0    1.20    3.80
  10  -1   0    6.80    5.40
 -10   1   0   12.20    6.30
   9  -1   0  141.29   12.60
   9  -1   0  154.98   12.90
  -9   1   0  167.28   14.00
   8  -1   0   50.39    7.60
   8  -1   0   84.09    9.00
  -8   1   0   62.59    8.60
   7  -1   0  458.65   14.70
   7  -1   0  454.75   19.60
   7  -1   0  479.75   19.70
  -7   1   0  434.96   19.50
   6  -1   0  797.72   24.50
   6  -1   0  746.33   24.50
   6  -1   0  729.93   19.00
  -6   1   0  767.82   24.90
   5  -1   0  836.52   24.40
   5  -1   0  806.62   23.30
   5  -1   0  832.52   19.50
  -5   1   0  811.22   24.10
   4  -1   0 1851.11   32.50
   4  -1   0 1891.11   39.70
   4  -1   0 1834.42   40.20
   4  -1   0 1822.52   35.40
  -4   1   0 1855.81   32.20
  -4   1   0 1859.21   40.40
   3  -1   0  596.64   16.30
   3  -1   0  575.84   11.80
   3  -1   0  569.44   12.90
   3  -1   0  561.44   15.30
  -3   1   0  576.34   11.60
  -3   1   0  554.24   15.80
   2  -1   0  220.08    5.70
   2  -1   0  212.08    7.70
   2  -1   0  232.48    7.40
   2  -1   0  221.78    5.70
   2  -1   0  221.98    5.80
  -2   1   0  222.08    5.60
  -2   1   0  213.88    7.70
   1  -1   0  115.49    4.40
   1  -1   0  119.09    3.70
   1  -1   0  120.39    3.10
   1  -1   0  120.49    4.40
   1  -1   0  109.69    3.80
  -1   1   0  120.99    3.20
  -1   1   0  117.29    3.70
  -1   1   0  114.99    3.90
  -1   1   0  120.59    4.50
   0  -1   0  233.48    5.00
   0  -1   0  235.28    5.10
   0  -1   0  235.48    5.80
   0  -1   0  229.38    5.70
   0   1   0  226.38    5.00
   0   1   0  228.68    5.80
   0   1   0  235.78    5.10
  -1  -1   0   27.10    1.50
  -1  -1   0   22.20    1.40
  -1  -1   0   25.00    1.20
  -1  -1   0   24.80    1.60
   1   1   0   22.60    1.50
   1   1   0   20.70    1.10
   1   1   0   22.10    1.40
  -2  -1   0 1717.93   31.80
  -2  -1   0 1728.13   33.70
  -2  -1   0 1751.02   30.40
   2   1   0 1766.02   33.40
   2   1   0 1756.22   32.60
   2   1   0 1811.12   32.50
   2   1   0 1720.73   30.30
  -3  -1   0   93.29    5.40
  -3  -1   0  108.19    5.10
  -3  -1   0  110.59    3.10
   3   1   0  104.09    5.30
   3   1   0  109.39    2.90
   3   1   0   97.19    4.70
  -4  -1   0   82.09    5.70
  -4  -1   0   71.19    4.90
   4   1   0   69.49    4.90
   4   1   0   82.69    5.40
   4   1   0   65.99    4.30
  -5  -1   0   59.59    5.60
  -5  -1   0   55.29    4.90
   5   1   0   58.79    4.50
   5   1   0   57.39    5.20
   5   1   0   55.99    5.10
  -6  -1   0  469.05   17.70
   6   1   0  450.05   14.60
   6   1   0  447.36   17.00
   6   1   0  428.06   16.20
  -7  -1   0  147.19   10.70
   7   1   0  168.28   11.00
   7   1   0  170.68    8.90
   7   1   0  152.58   10.20
  -8  -1   0  317.57   17.30
   8   1   0  334.17   13.70
   8   1   0  337.87   16.50
   8   1   0  285.77   15.90
  -9  -1   0  234.58   16.20
   9   1   0  169.28   13.10
   9   1   0  207.88   11.40
   9   1   0  186.18   13.40
 -10  -1   0   72.89   10.70
  10   1   0   73.29    9.30
  10   1   0   78.39   10.30
 -11  -1   0  131.89   15.00
  11   1   0  117.79   12.60
  11   1   0   96.89   12.30
  10  -2   0    2.90    4.50
  10  -2   0    0.00    4.50
 -10   2   0   -1.10    4.90
   9  -2   0   71.59    9.90
   9  -2   0   60.79    9.00
  -9   2   0   71.39   12.00
   8  -2   0   -0.90    2.30
   8  -2   0    3.20    3.60
  -8   2   0    2.20    3.70
   7  -2   0    8.50    4.00
   7  -2   0    6.00    3.50
  -7   2   0   -0.20    2.80
   6  -2   0   90.39    5.30
   6  -2   0   76.59    7.30
   6  -2   0   91.39    8.40
  -6   2   0   90.19    8.30
   5  -2   0    2.40    1.30
   5  -2   0   -1.70    1.20
   5  -2   0    4.80    2.60
  -5   2   0    5.20    2.60
  -5   2   0    2.30    1.00
   4  -2   0  766.72   21.10
   4  -2   0  765.82   22.20
   4  -2   0  739.73   16.90
  -4   2   0  769.02   16.40
  -4   2   0  758.22   22.20
   3  -2   0   37.20    3.50
   3  -2   0   33.10    3.80
   3  -2   0   37.90    2.60
  -3   2   0   39.50    2.80
  -3   2   0   36.00    4.00
   2  -2   0  135.59    4.30
   2  -2   0  143.99    6.70
   2  -2   0  128.89    4.40
   2  -2   0  125.19    5.50
  -2   2   0  146.89    6.80
  -2   2   0  130.19    5.20
  -2   2   0  133.49    4.40
   1  -2   0  423.76    9.90
   1  -2   0  431.56    9.30
   1  -2   0  432.86   11.10
  -1   2   0  436.46   10.90
  -1   2   0  426.06    9.30
  -1   2   0  441.86   11.90
   0  -2   0 1065.99   20.10
   0  -2   0 1059.99   20.10
   0   2   0 1054.59   20.10
   0   2   0 1072.09   21.60
   0   2   0 1090.29   20.10
   0   2   0 1060.09   21.90
  -1  -2   0   27.60    2.70
  -1  -2   0   22.80    1.40
  -1  -2   0   23.50    1.40
   1   2   0   21.50    2.00
   1   2   0   28.40    1.60
   1   2   0   24.90    1.30
   1   2   0   27.20    2.30
  -2  -2   0 8308.97  166.38
  -2  -2   0 9432.66  158.38
  -2  -2   0 9288.97  158.38
   2   2   0 9313.77  160.08
   2   2   0 9656.13  161.08
   2   2   0 9775.22  161.28
   2   2   0 9999.00  159.58
  -3  -2   0   24.40    2.30
  -3  -2   0   31.10    3.60
  -3  -2   0   26.00    2.20
   3   2   0   26.70    2.80
   3   2   0   27.50    2.20
   3   2   0   23.90    2.70
  -4  -2   0 2990.20   59.09
  -4  -2   0 2933.81   51.79
  -4  -2   0 2935.81   54.89
   4   2   0 2901.01   55.59
   4   2   0 2935.01   56.59
   4   2   0 2989.60   51.49
  -5  -2   0  375.26   13.00
  -5  -2   0  395.86   15.30
  -5  -2   0  390.86    9.40
   5   2   0  390.66   13.30
   5   2   0  383.16   13.00
   5   2   0  397.56    8.90
   5   2   0  408.66   14.40
  -6  -2   0  978.70   25.90
  -6  -2   0 1001.00   29.10
   6   2   0  977.10   25.30
   6   2   0  967.80   26.00
   6   2   0 1007.30   27.70
  -7  -2   0   41.60    6.30
   7   2   0   43.60    5.40
   7   2   0   23.10    5.10
   7   2   0   32.20    5.30
  -8  -2   0    7.90    4.20
   8   2   0    7.60    3.20
   8   2   0   10.20    3.90
   8   2   0    6.10    3.30
  -9  -2   0   -2.20    2.70
   9   2   0    2.40    2.70
   9   2   0    3.30    3.80
   9   2   0   -2.20    2.40
 -10  -2   0   -3.00    3.90
  10   2   0    1.60    4.60
  10   2   0    2.20    3.40
  10   2   0    3.80    3.50
 -11  -2   0    4.40    5.70
  11   2   0    3.80    4.00
  11   2   0    1.90    4.60
   9  -3   0   -2.30    3.90
   9  -3   0   -0.40    4.00
  -9   3   0    4.10    4.10
   8  -3   0   59.59    9.20
   8  -3   0   61.39    9.90
  -8   3   0   61.69    9.10
   7  -3   0   62.79    8.00
   7  -3   0   67.39    8.70
  -7   3   0   63.29    8.50
   6  -3   0   -0.90    2.10
   6  -3   0   -0.60    1.80
  -6   3   0    2.80    2.60
   5  -3   0  457.15   18.60
   5  -3   0  484.75   12.80
   5  -3   0  467.15   17.20
  -5   3   0  474.35   12.80
  -5   3   0  492.95   19.30
   4  -3   0  582.74   14.10
   4  -3   0  588.84   18.00
   4  -3   0  579.34   19.60
  -4   3   0  582.64   19.80
  -4   3   0  582.34   15.20
   3  -3   0 1456.35   31.70
   3  -3   0 1468.95   33.90
   3  -3   0 1470.65   28.30
  -3   3   0 1422.86   30.10
  -3   3   0 1470.25   34.30
   2  -3   0 2840.42   52.69
   2  -3   0 2849.31   55.09
  -2   3   0 2877.71   53.39
  -2   3   0 2819.72   56.09
  -2   3   0 2906.11   50.39
   1  -3   0  552.04   14.10
   1  -3   0  548.15   12.40
  -1   3   0  541.25   12.20
  -1   3   0  532.85   14.40
  -1   3   0  535.05   15.30
   0  -3   0 1875.11   34.90
   0  -3   0 1864.31   37.90
   0   3   0 1849.02   37.10
   0   3   0 1945.21   38.00
   0   3   0 1902.11   35.00
  -1  -3   0  253.57    5.90
  -1  -3   0  247.98    9.20
  -1  -3   0  256.17    6.30
   1   3   0  265.97    8.10
   1   3   0  252.97    8.70
   1   3   0  251.37    6.20
   1   3   0  253.17    6.00
  -2  -3   0   78.49    5.50
  -2  -3   0   78.99    2.80
  -2  -3   0   76.59    3.50
   2   3   0   67.39    4.30
   2   3   0   70.49    4.30
   2   3   0   68.49    3.50
   2   3   0   76.99    3.20
  -3  -3   0  292.87    7.70
  -3  -3   0  291.17   12.30
   3   3   0  293.97    9.40
   3   3   0  279.37    7.90
   3   3   0  307.07    9.40
   3   3   0  286.77   10.10
  -4  -3   0  587.84   14.50
  -4  -3   0  581.24   19.40
   4   3   0  561.64   16.50
   4   3   0  585.84   16.30
   4   3   0  590.14   14.50
  -5  -3   0  185.28    8.10
  -5  -3   0  205.58   11.40
   5   3   0  196.88    9.50
   5   3   0  199.98    7.00
   5   3   0  193.98    9.30
  -6  -3   0  160.28    8.40
  -6  -3   0  143.39   10.40
   6   3   0  147.79    5.60
   6   3   0  140.49    8.90
   6   3   0  154.08    8.30
   6   3   0  150.48    8.60
  -7  -3   0   46.10    6.80
   7   3   0   44.70    5.70
   7   3   0   44.30    5.10
   7   3   0   50.79    5.60
   7   3   0   39.80    3.60
  -8  -3   0   34.60    7.50
   8   3   0   30.90    5.80
   8   3   0   31.70    6.30
   8   3   0   33.80    5.20
  -9  -3   0    2.30    3.90
   9   3   0   -0.50    2.20
   9   3   0   -2.60    2.00
   9   3   0   -0.40    2.40
 -10  -3   0  110.09   12.70
  10   3   0  105.39   11.20
  10   3   0   99.59   10.00
  10   3   0  108.79    9.70
 -11  -3   0   44.20   10.70
  11   3   0   47.50    9.40
  11   3   0   33.10    7.80
   8  -4   0    2.80    3.90
   8  -4   0    2.20    4.00
  -8   4   0   12.40    5.80
   7  -4   0  188.18   12.80
   7  -4   0  187.68   14.40
  -7   4   0  175.48   13.80
   6  -4   0   19.00    5.60
   6  -4   0   16.80    4.90
  -6   4   0   14.80    4.70
   5  -4   0   75.39    6.90
   5  -4   0   85.99    8.30
  -5   4   0   73.29    5.30
  -5   4   0   76.39    7.90
   4  -4   0   33.30    3.00
   4  -4   0   26.40    4.00
   4  -4   0   33.60    5.80
  -4   4   0   34.20    3.80
  -4   4   0   30.50    5.70
   3  -4   0  113.49    6.50
   3  -4   0  107.69    7.50
   3  -4   0  110.89    5.10
  -3   4   0  108.49    6.40
  -3   4   0  118.29    8.10
   2  -4   0  761.32   20.90
   2  -4   0  768.22   18.60
  -2   4   0  800.42   17.30
  -2   4   0  781.02   22.50
  -2   4   0  814.72   20.80
   1  -4   0   46.40    2.90
   1  -4   0   42.70    3.70
  -1   4   0   47.40    3.10
  -1   4   0   43.60    4.50
  -1   4   0   49.80    4.40
   0  -4   0 1216.88   28.60
   0  -4   0 1204.28   24.80
   0  -4   0 1186.58   22.00
   0  -4   0 1177.48   21.90
   0   4   0 1204.78   24.90
   0   4   0 1203.08   28.30
   0   4   0 1196.28   27.60
  -1  -4   0  478.85    9.80
  -1  -4   0  487.65   11.30
  -1  -4   0  489.25   15.40
   1   4   0  487.15   14.60
   1   4   0  474.75   10.90
   1   4   0  475.35   13.20
  -2  -4   0   14.40    1.40
  -2  -4   0   11.10    2.90
  -2  -4   0   14.20    1.60
   2   4   0   13.10    2.70
   2   4   0   14.30    1.70
   2   4   0   15.20    2.70
   2   4   0   15.70    1.40
  -3  -4   0   97.99    7.50
   3   4   0   92.29    4.30
   3   4   0   99.29    5.80
   3   4   0   99.39    6.10
   3   4   0  106.19    5.20
  -4  -4   0 1413.76   27.30
  -4  -4   0 1395.96   36.20
   4   4   0 1411.86   30.30
   4   4   0 1340.17   31.80
   4   4   0 1367.86   30.20
  -5  -4   0   14.40    4.50
  -5  -4   0   16.70    2.50
   5   4   0   12.00    2.50
   5   4   0   11.30    3.00
   5   4   0   10.80    3.00
  -6  -4   0 1026.10   32.40
  -6  -4   0 1065.19   25.80
   6   4   0 1118.89   26.20
   6   4   0 1034.20   28.60
   6   4   0 1093.09   24.40
   6   4   0 1109.89   29.10
  -7  -4   0   86.29    9.30
  -7  -4   0   93.69    6.80
   7   4   0   94.39    5.20
   7   4   0   99.49    6.90
   7   4   0  110.19    8.60
   7   4   0   91.69    7.80
  -8  -4   0  693.23   28.10
   8   4   0  642.14   24.30
   8   4   0  727.53   22.80
   8   4   0  686.63   23.50
  -9  -4   0   40.70    8.80
   9   4   0   40.50    5.90
   9   4   0   29.00    6.60
   9   4   0   36.70    6.70
 -10  -4   0   59.99   11.60
  10   4   0   56.99    7.70
  10   4   0   46.30    7.80
  10   4   0   68.49    9.40
 -11  -4   0   15.50    7.20
  11   4   0   16.40    6.40
  11   4   0   11.90    4.80
  11   4   0   12.30    5.30
   8  -5   0   81.89   11.60
  -8   5   0   60.09   11.10
   7  -5   0   17.40    7.90
   7  -5   0   17.20    6.40
  -7   5   0    8.60    4.80
   6  -5   0  248.48   15.90
   6  -5   0  262.37   14.20
  -6   5   0  245.48   16.20
   5  -5   0    6.30    3.10
   5  -5   0   11.40    4.30
  -5   5   0    8.80    4.00
   4  -5   0  225.08   10.70
   4  -5   0  188.08   11.90
  -4   5   0  206.18   12.70
  -4   5   0  212.68   10.20
   3  -5   0  301.17   13.90
   3  -5   0  335.57   10.20
   3  -5   0  341.17   12.00
  -3   5   0  331.67   13.10
  -3   5   0  332.47   15.50
  -3   5   0  317.97    9.90
   2  -5   0   83.49    6.30
   2  -5   0   76.59    4.80
  -2   5   0   85.19    7.40
  -2   5   0   79.99    6.10
  -2   5   0   71.99    4.30
   1  -5   0  753.72   16.70
   1  -5   0  800.02   20.40
  -1   5   0  753.72   21.60
  -1   5   0  732.03   22.80
  -1   5   0  750.82   18.00
   0  -5   0 1234.48   31.70
   0  -5   0 1264.17   23.20
   0  -5   0 1259.87   23.30
   0  -5   0 1292.57   27.20
   0   5   0 1265.27   30.70
   0   5   0 1232.68   27.10
  -1  -5   0  268.07   12.10
  -1  -5   0  265.87    6.30
  -1  -5   0  289.97    8.50
   1   5   0  260.57   11.30
   1   5   0  278.57   10.10
  -2  -5   0 2198.28   47.80
  -2  -5   0 2105.09   38.30
  -2  -5   0 2127.79   38.80
   2   5   0 2101.39   38.90
   2   5   0 2178.18   38.20
   2   5   0 2187.28   44.10
   2   5   0 2200.08   45.70
  -3  -5   0  111.39    3.70
  -3  -5   0  109.89    8.40
   3   5   0  106.99    6.80
   3   5   0  107.59    5.30
   3   5   0  109.99    7.00
   3   5   0  112.89    3.90
  -4  -5   0  397.86   17.40
  -4  -5   0  408.86    9.90
   4   5   0  396.76   11.30
   4   5   0  425.86   15.00
   4   5   0  407.06   13.00
   4   5   0  407.26   14.20
  -5  -5   0   72.69    4.20
  -5  -5   0   61.99    7.50
   5   5   0   61.49    6.10
   5   5   0   71.99    5.60
   5   5   0   78.99    5.90
  -6  -5   0   46.40    6.90
  -6  -5   0   44.80    4.10
   6   5   0   47.30    5.20
   6   5   0   41.80    3.90
   6   5   0   47.60    4.60
   6   5   0   48.20    5.80
  -7  -5   0  133.49   11.70
   7   5   0  118.39    6.90
   7   5   0  116.99    8.80
   7   5   0  118.79    9.10
   7   5   0  122.79    7.30
  -8  -5   0   27.20    7.50
   8   5   0   27.10    5.10
   8   5   0   19.80    5.20
   8   5   0   26.40    5.70
  -9  -5   0   83.09   11.10
   9   5   0   72.49    7.20
   9   5   0   75.09    8.70
   9   5   0   85.29    9.10
 -10  -5   0   -1.50    4.00
  10   5   0   -0.10    3.40
  10   5   0   -0.60    3.10
  10   5   0   -2.40    2.40
 -11  -5   0   21.20    8.10
  11   5   0   26.70    6.30
  11   5   0   30.40    8.20
  11   5   0   25.60    7.00
   7  -6   0   68.29   10.20
  -7   6   0   58.49   10.90
   6  -6   0    2.30    3.80
  -6   6   0   -0.80    3.00
   5  -6   0  207.98   14.10
  -5   6   0  174.58   13.80
   4  -6   0   81.39    8.40
  -4   6   0   90.29    7.30
  -4   6   0   86.49    9.20
   3  -6   0  182.48    8.70
   3  -6   0  194.88   11.50
  -3   6   0  173.48   10.30
  -3   6   0  184.08   12.40
   2  -6   0   18.70    2.70
   2  -6   0   15.20    3.80
  -2   6   0   11.00    3.70
  -2   6   0   27.90    5.00
  -2   6   0   16.90    2.90
   1  -6   0  120.09    5.10
   1  -6   0  122.79    7.40
   1  -6   0  129.49    9.60
  -1   6   0  126.19    9.30
  -1   6   0  104.59    7.90
  -1   6   0  122.79    6.40
   0  -6   0  259.07   13.20
   0  -6   0  261.17    9.80
   0  -6   0  242.98    6.20
   0  -6   0  252.67    6.40
   0   6   0  225.98    9.40
   0   6   0  219.88   11.50
  -1  -6   0   86.09    4.80
  -1  -6   0   87.69    7.50
   1   6   0   79.99    6.80
   1   6   0   84.99    5.80
  -2  -6   0  782.22   17.20
  -2  -6   0  823.72   25.50
   2   6   0  764.42   23.30
   2   6   0  767.32   21.60
  -3  -6   0  327.67   15.60
   3   6   0  341.07   10.30
   3   6   0  338.07   13.50
   3   6   0  336.47   14.10
  -4  -6   0  357.16   17.20
   4   6   0  357.06   14.50
   4   6   0  370.76   12.20
   4   6   0  351.36   14.40
  -5  -6   0  239.28    7.30
  -5  -6   0  250.07   14.90
   5   6   0  239.68   11.40
   5   6   0  225.08   10.30
   5   6   0  251.17   12.40
  -6  -6   0    6.60    2.10
  -6  -6   0    6.50    4.00
   6   6   0    5.70    3.00
   6   6   0    7.00    2.90
   6   6   0    1.60    2.30
   6   6   0    3.40    1.70
  -7  -6   0   88.99   10.30
   7   6   0   81.79    6.60
   7   6   0   92.19    8.00
   7   6   0   90.39    8.50
   7   6   0   84.09    5.70
  -8  -6   0  260.27   17.50
   8   6   0  248.68   14.10
   8   6   0  235.68   11.00
   8   6   0  221.48   13.70
   8   6   0  241.98   11.00
  -9  -6   0    3.40    4.70
   9   6   0    5.40    3.20
   9   6   0    4.50    3.50
   9   6   0    5.10    4.10
 -10  -6   0  184.68   16.90
  10   6   0  184.58   14.30
  10   6   0  182.88   13.60
 -11  -6   0    8.50    7.10
  11   6   0    6.20    4.90
  11   6   0   14.80    6.00
   6  -7   0   78.69   10.80
  -6   7   0   52.29   10.20
   5  -7   0    7.40    4.80
  -5   7   0   10.30    4.80
   4  -7   0  247.58   15.00
  -4   7   0  237.48   16.30
  -4   7   0  252.77   13.40
   3  -7   0    0.40    2.30
  -3   7   0    1.60    2.70
  -3   7   0    3.50    2.80
   2  -7   0  620.14   24.70
   2  -7   0  608.74   20.70
  -2   7   0  566.34   21.10
  -2   7   0  557.94   23.30
   1  -7   0  141.09   11.10
   1  -7   0  133.89    8.40
  -1   7   0  125.89    7.20
  -1   7   0  122.39    9.30
   0  -7   0  138.59   10.50
   0  -7   0  111.69    6.80
   0   7   0  128.39    7.30
   0   7   0  108.19    8.70
  -1  -7   0  288.97   15.10
  -1  -7   0  268.97    9.80
   1   7   0  265.77   13.60
   1   7   0  262.77   11.40
  -2  -7   0  130.29   10.20
  -2  -7   0  137.09    6.00
   2   7   0  166.48   10.40
   2   7   0  144.29    8.60
   3   7   0   84.69    7.10
   3   7   0   97.59    4.70
   3   7   0   88.29    7.70
  -4  -7   0  709.53   26.50
   4   7   0  722.13   23.30
   4   7   0  675.43   22.60
   4   7   0  687.33   18.60
  -5  -7   0   37.70    7.70
   5   7   0   36.20    5.30
   5   7   0   30.80    4.10
   5   7   0   38.70    6.30
  -6  -7   0  264.57   16.80
   6   7   0  304.07   13.20
   6   7   0  279.37   13.60
   6   7   0  291.07   14.90
  -7  -7   0    3.40    4.00
   7   7   0    2.50    3.00
   7   7   0    3.40    2.80
   7   7   0    6.20    3.60
  -8  -7   0   29.20    8.20
   8   7   0   15.70    4.40
   8   7   0   19.90    5.60
   8   7   0   19.70    5.20
  -9  -7   0   16.00    6.80
   9   7   0   16.40    5.50
   9   7   0    6.50    4.00
 -10  -7   0    1.30    5.10
  10   7   0    3.90    4.20
  10   7   0   -1.20    3.30
 -11  -7   0   23.10    8.40
  11   7   0   26.80    7.30
  11   7   0   37.30    8.50
   5  -8   0   19.10    6.70
  -5   8   0   11.60    5.80
   4  -8   0    8.30    4.50
   4  -8   0   23.10    7.50
  -4   8   0    6.60    4.70
   3  -8   0   79.99    8.60
   3  -8   0   71.39   10.20
  -3   8   0   61.79    7.80
  -3   8   0   69.89    9.40
   2  -8   0   78.99   10.00
   2  -8   0   50.69    6.40
  -2   8   0   50.49    6.90
  -2   8   0   63.49    8.50
   1  -8   0  136.59    9.10
   1  -8   0  156.58   12.70
  -1   8   0  132.89   10.50
   0  -8   0   83.29    6.30
   0  -8   0   80.79    9.30
   0   8   0   92.89    8.90
   0   8   0   86.89    6.60
  -1  -8   0   25.90    6.10
   1   8   0   30.80    4.60
   1   8   0   20.00    4.80
  -2  -8   0    0.40    2.40
   2   8   0    1.80    2.20
   2   8   0    1.70    2.60
  -3  -8   0   24.40    6.50
   3   8   0   22.00    5.10
   3   8   0   23.20    4.80
  -4  -8   0  243.78   15.80
   4   8   0  247.98   13.30
   4   8   0  228.88   13.40
  -5  -8   0  145.99   12.80
   5   8   0  153.48   11.00
   5   8   0  171.68   11.30
   5   8   0  141.79    8.50
  -6  -8   0  240.48   16.70
   6   8   0  192.88   10.70
   6   8   0  216.18   13.40
   6   8   0  230.28   13.10
  -7  -8   0  148.59   13.80
   7   8   0  155.38   10.90
   7   8   0  137.39    9.70
   7   8   0  151.78   11.80
  -8  -8   0   30.90    8.30
   8   8   0   45.70    6.80
   8   8   0   50.49    8.70
   8   8   0   41.60    6.40
  -9  -8   0   84.59   12.10
   9   8   0   93.99   10.70
   9   8   0   91.29    9.70
 -10  -8   0    6.80    6.30
  10   8   0   21.50    6.30
  10   8   0   12.30    5.30
 -11  -8   0    7.50    7.20
  11   8   0   11.00    5.10
  11   8   0    7.00    5.60
   4  -9   0   19.20    7.80
   3  -9   0   16.20    7.40
  -3   9   0   22.20    6.10
   2  -9   0  127.89   13.40
  -2   9   0  111.49   10.70
   1  -9   0    5.90    4.90
  -1   9   0    0.30    2.80
   0  -9   0  460.15   23.30
   0   9   0  452.55   24.60
   0   9   0  477.15   21.60
  -1  -9   0   20.30    6.00
   1   9   0   23.40    4.90
   1   9   0   23.60    5.90
  -2  -9   0  328.47   19.10
   2   9   0  324.57   15.10
   2   9   0  292.97   16.40
  -3  -9   0   71.29    9.70
   3   9   0   98.39    9.70
   3   9   0   77.79    7.90
  -4  -9   0   30.60    7.80
   4   9   0   21.40    5.30
   4   9   0   30.30    6.50
  -5  -9   0   66.79   10.00
   5   9   0   72.99    8.50
   5   9   0   87.19    8.90
  -6  -9   0   94.49   11.80
   6   9   0   76.99    8.90
   6   9   0   81.99    9.10
  -7  -9   0    5.50    5.10
   7   9   0    2.20    3.40
   7   9   0    1.50    3.00
  -8  -9   0   66.09   11.80
   8   9   0   68.59    8.40
   8   9   0  110.89   11.20
  -9  -9   0   -2.70    4.20
   9   9   0    2.90    4.20
 -10  -9   0   16.90    8.00
  10   9   0   24.60    8.00
   2 -10   0   57.19   11.40
  -2  10   0   52.79    9.70
   1 -10   0   13.90    6.70
  -1  10   0   17.30    5.70
   0 -10   0   -1.30    3.80
   0  10   0   14.60    5.70
  -1 -10   0   42.00    9.30
   1  10   0   33.60    7.80
  -2 -10   0   48.60   10.20
   2  10   0   31.70    7.20
   2  10   0   39.00    6.80
  -3 -10   0    8.70    5.50
   3  10   0    4.20    3.40
   3  10   0    0.00    3.10
  -4 -10   0   52.39   10.20
   4  10   0   32.40    7.60
   4  10   0   55.59    8.90
  -5 -10   0   -1.20    4.40
   5  10   0    4.00    3.80
   5  10   0   11.30    4.70
  -6 -10   0   15.30    6.40
   6  10   0    9.90    5.10
   6  10   0    7.30    4.80
  -7 -10   0    9.00    6.20
   7  10   0   11.80    5.40
   7  10   0    5.80    4.60
  -8 -10   0   56.99   11.60
   8  10   0   49.30    8.70
   8  10   0   42.70    8.70
  -9 -10   0   35.60    9.10
   9  10   0   42.10    8.40
   9  10   0   56.69   10.40
 -10 -10   0   20.30    8.00
   0 -11   0    8.30    6.80
   0  11   0    3.10    4.00
  -1 -11   0    4.50    6.20
   1  11   0    0.90    3.90
  -2 -11   0  200.38   18.00
   2  11   0  192.58   15.50
  -3 -11   0    1.30    4.10
   3  11   0   10.30    4.60
   3  11   0    2.70    3.70
  -4 -11   0  155.48   16.10
   4  11   0  169.48   13.50
   4  11   0  201.98   15.60
  -5 -11   0   34.70   10.40
   5  11   0   48.70    9.30
   5  11   0   39.90    8.10
  -6 -11   0  125.59   14.90
   6  11   0  104.09   11.50
   6  11   0   95.39   11.50
  -7 -11   0   27.60    9.70
   7  11   0   31.80    7.90
   7  11   0   33.10    8.00
  -8 -11   0   -0.40    5.70
   8  11   0    1.70    4.50
   8  11   0    0.00    4.40
  -3 -12   0   11.70    7.00
   3  12   0   18.60    7.20
  -4 -12   0    6.50    6.90
   4  12   0    7.40    5.20
   4  12   0   13.90    6.40
  -5 -12   0   -1.90    5.60
   5  12   0    6.20    4.60
   5  12   0   -3.30    4.30
  -6 -12   0   33.80   10.00
   6  12   0   27.90    7.70
   6  12   0   21.70    7.60
   7  11  -1   19.70    7.10
   7  11  -1   36.50    8.80
  -7 -11   1   20.20    8.00
   6  11  -1   35.50    8.30
   6  11  -1   41.50    9.50
  -6 -11   1   56.49   11.70
   5  11  -1    2.90    4.90
   5  11  -1   -4.00    3.70
  -5 -11   1   -3.20    4.70
   4  11  -1   -0.70    4.00
   4  11  -1    0.80    3.60
  -4 -11   1    3.90    5.90
   3  11  -1   51.09    9.40
   3  11  -1   66.09   11.60
  -3 -11   1   84.69   12.40
   2  11  -1    8.20    5.40
  -2 -11   1   10.10    6.70
   1  11  -1   29.20    8.00
  -1 -11   1   39.70   10.10
   9  10  -1    2.50    5.00
  -9 -10   1    6.40    7.40
   8  10  -1    0.20    4.10
   8  10  -1    2.50    4.40
  -8 -10   1    2.40    5.70
   7  10  -1   44.70    8.60
   7  10  -1   44.80    8.90
  -7 -10   1   45.90   10.80
   6  10  -1    7.50    4.40
   6  10  -1    0.40    3.70
  -6 -10   1    2.10    5.20
   5  10  -1    0.50    3.60
   5  10  -1   -3.90    3.20
  -5 -10   1    8.70    6.60
   4  10  -1   -2.00    3.10
   4  10  -1    1.10    3.70
  -4 -10   1    7.90    5.80
   3  10  -1    6.90    4.20
   3  10  -1    6.30    4.70
  -3 -10   1   25.40    8.00
   2  10  -1  150.08   11.50
   2  10  -1  153.98   13.30
  -2 -10   1  151.68   14.60
   1  10  -1   71.89    9.70
  -1 -10   1   73.29   11.10
   0  10  -1  199.48   15.50
   0 -10   1  227.48   17.80
  -1  10  -1   15.80    6.20
   1 -10   1   22.30    7.40
   2 -10   1  140.29   15.60
  10   9  -1    2.50    5.00
 -10  -9   1    3.70    6.50
   9   9  -1   45.90    9.50
  -9  -9   1   20.50    7.80
   8   9  -1   -5.30    2.70
   8   9  -1   -0.20    3.20
  -8  -9   1    3.30    5.00
   7   9  -1  263.27   16.70
   7   9  -1  241.78   15.30
  -7  -9   1  313.17   20.70
   6   9  -1   88.99    9.60
   6   9  -1   79.39    9.40
  -6  -9   1   76.89   11.40
   5   9  -1  272.17   16.40
   5   9  -1  292.47   16.60
  -5  -9   1  303.87   19.80
   4   9  -1  178.38   13.30
   4   9  -1  176.88   12.40
  -4  -9   1  206.68   16.00
   3   9  -1  179.28   13.50
   3   9  -1  193.68   12.60
  -3  -9   1  212.88   15.90
   2   9  -1   46.60    8.40
   2   9  -1   38.60    6.80
  -2  -9   1   44.70    9.10
   1   9  -1    9.60    4.40
   1   9  -1   18.10    4.40
  -1  -9   1   14.80    5.60
   0   9  -1    1.30    3.00
   0  -9   1    0.60    3.50
  -1   9  -1   33.20    7.40
   1  -9   1   18.40    6.50
  -2   9  -1   24.70    6.60
   2  -9   1   28.20    8.20
   3  -9   1   69.19   12.80
  10   8  -1    5.50    5.00
  10   8  -1    2.70    5.20
 -10  -8   1   -5.20    4.50
   9   8  -1   59.29   10.10
   9   8  -1   76.09    9.20
  -9  -8   1   78.59   11.60
   8   8  -1    2.20    3.30
   8   8  -1    6.90    4.00
   8   8  -1   -2.80    2.80
  -8  -8   1    0.60    4.70
   7   8  -1    8.20    4.20
   7   8  -1    6.60    3.80
  -7  -8   1    3.70    4.80
   6   8  -1    5.10    3.90
   6   8  -1    0.80    3.00
  -6  -8   1    2.50    4.00
   5   8  -1   92.89    9.00
   5   8  -1   90.99    9.00
  -5  -8   1   95.19   10.90
   4   8  -1   28.20    6.20
   4   8  -1   25.90    5.90
  -4  -8   1   32.80    7.50
   3   8  -1   24.70    6.20
   3   8  -1   18.80    4.80
  -3  -8   1   18.30    5.50
   2   8  -1   16.80    4.10
   2   8  -1   28.20    6.00
  -2  -8   1   14.70    5.10
   1   8  -1   21.80    4.40
   1   8  -1   28.50    6.50
  -1  -8   1   15.20    5.00
   0   8  -1  116.59   10.30
   0   8  -1   95.69    7.00
   0  -8   1   91.59    7.40
   0  -8   1   90.49    9.90
  -1   8  -1   65.89    8.10
   1  -8   1   67.99    8.70
   1  -8   1   68.59    7.00
  -2   8  -1  237.28   14.60
   2  -8   1  197.58   15.40
   2  -8   1  235.28   13.40
  -3   8  -1   47.00    9.20
  -3   8  -1   62.59    8.10
   3  -8   1   66.09   10.10
   3  -8   1   56.99    7.90
  -4   8  -1  232.98   17.50
   4  -8   1  277.57   16.80
   4  -8   1  255.07   19.00
   5  -8   1    0.20    4.10
   5  -8   1   -2.50    5.00
  11   7  -1   14.40    6.40
  11   7  -1   28.20    7.60
 -11  -7   1   10.30    7.20
  10   7  -1   -1.60    3.80
  10   7  -1    7.80    5.00
 -10  -7   1    6.70    6.00
   9   7  -1   21.10    6.00
   9   7  -1   38.80    8.00
  -9  -7   1   26.00    8.20
   8   7  -1   43.10    8.10
   8   7  -1   37.50    6.30
   8   7  -1   32.00    6.40
  -8  -7   1   41.40    9.30
   7   7  -1    8.10    4.00
   7   7  -1    5.60    3.20
   7   7  -1    1.60    2.60
  -7  -7   1    5.00    4.40
   6   7  -1    0.60    2.40
   6   7  -1    4.30    3.00
   6   7  -1    7.30    3.10
  -6  -7   1    1.60    3.50
   5   7  -1  360.06   16.30
   5   7  -1  358.46   16.60
   5   7  -1  360.96   13.20
  -5  -7   1  368.06   19.60
   4   7  -1  119.09    6.20
   4   7  -1  110.39    9.00
   4   7  -1  105.79    8.70
  -4  -7   1  101.79   10.00
   3   7  -1  900.91   26.80
   3   7  -1  901.21   28.20
  -3  -7   1  901.41   20.30
  -3  -7   1  939.91   30.90
   2   7  -1  515.05   18.30
   2   7  -1  530.55   20.60
  -2  -7   1  508.45   21.50
  -2  -7   1  548.95   15.40
   1   7  -1  792.22   26.10
   1   7  -1  764.42   22.20
  -1  -7   1  791.72   27.20
  -1  -7   1  752.92   20.60
   0   7  -1  266.57   11.10
   0   7  -1  253.67   14.00
   0  -7   1  261.57   15.00
   0  -7   1  265.07   11.40
  -1   7  -1   54.39    4.70
  -1   7  -1   55.09    6.80
   1  -7   1   79.29    6.80
   1  -7   1   58.79    7.70
  -2   7  -1   90.79    9.40
  -2   7  -1  110.59    9.40
   2  -7   1   83.89    9.40
   2  -7   1   74.29    7.40
  -3   7  -1    3.30    3.20
  -3   7  -1    2.90    3.20
   3  -7   1    3.20    2.80
  -4   7  -1   10.90    5.30
  -4   7  -1   12.70    4.20
   4  -7   1   11.00    4.70
  -5   7  -1   24.70    7.20
   5  -7   1   34.40    7.70
  -6   7  -1    8.40    4.80
   6  -7   1    9.70    5.60
  11   6  -1   10.00    5.80
  11   6  -1   29.20    8.10
 -11  -6   1   33.30    9.70
  10   6  -1   23.40    7.00
  10   6  -1   36.90    8.10
 -10  -6   1   30.40    8.90
   9   6  -1  267.67   15.90
   9   6  -1  236.98   15.70
  -9  -6   1  257.27   19.00
   8   6  -1    4.60    2.90
   8   6  -1    6.60    4.20
   8   6  -1    2.30    2.40
   8   6  -1    6.00    3.60
  -8  -6   1    0.00    2.50
  -8  -6   1    0.60    4.00
   7   6  -1  395.36   15.60
   7   6  -1  437.76   19.20
   7   6  -1  438.16   17.60
  -7  -6   1  403.26   14.30
  -7  -6   1  438.06   22.10
   6   6  -1    4.30    2.70
   6   6  -1    5.30    2.70
   6   6  -1    0.90    2.40
  -6  -6   1    3.00    1.90
  -6  -6   1    5.70    4.00
   5   6  -1  307.87   15.00
   5   6  -1  353.36   14.80
   5   6  -1  339.17   12.80
  -5  -6   1  331.47   10.50
  -5  -6   1  358.26   18.30
   4   6  -1    3.60    2.50
   4   6  -1    0.30    1.40
   4   6  -1    0.00    1.70
  -4  -6   1    1.70    1.30
  -4  -6   1    5.40    3.40
   3   6  -1    2.20    1.90
   3   6  -1    0.20    1.90
   3   6  -1    2.60    1.40
  -3  -6   1   -1.10    2.10
  -3  -6   1   -1.10    0.90
   2   6  -1  105.39    7.20
   2   6  -1   95.39    7.60
  -2  -6   1   82.79    7.80
  -2  -6   1   82.59    5.10
   1   6  -1   23.40    4.70
   1   6  -1   30.30    3.90
  -1  -6   1   38.50    5.50
  -1  -6   1   37.00    3.80
   0   6  -1  238.58   12.40
   0   6  -1  237.48    9.60
   0  -6   1  218.48   12.40
   0  -6   1  246.78   10.20
  -1   6  -1   87.59    7.80
  -1   6  -1   95.09    8.40
  -1   6  -1  103.79    5.70
   1  -6   1   92.29    8.40
   1  -6   1   86.19    6.60
  -2   6  -1   -0.20    1.60
  -2   6  -1    0.10    1.10
  -2   6  -1    0.00    2.10
   2  -6   1    0.40    1.60
  -3   6  -1   58.99    6.50
  -3   6  -1   57.89    7.20
   3  -6   1   66.59    7.10
  -4   6  -1   81.59    9.10
  -4   6  -1   87.39    7.60
   4  -6   1   93.39    9.00
  -5   6  -1   48.30    8.70
   5  -6   1   54.89    7.70
  -6   6  -1  195.38   15.50
   6  -6   1  193.78   14.90
  -7   6  -1   17.00    6.90
   7  -6   1    9.40    5.40
  11   5  -1    2.00    3.90
  11   5  -1    5.30    5.20
 -11  -5   1    1.50    5.90
  10   5  -1    0.30    3.80
  10   5  -1    8.90    4.20
  10   5  -1   15.40    5.60
 -10  -5   1   11.10    6.70
   9   5  -1   16.30    4.60
   9   5  -1   12.90    5.20
   9   5  -1   11.70    4.80
  -9  -5   1   17.10    6.30
   8   5  -1   41.20    7.30
   8   5  -1   42.50    5.50
   8   5  -1   38.60    7.10
  -8  -5   1   40.00    5.80
  -8  -5   1   28.40    7.40
   7   5  -1  132.19    7.70
   7   5  -1  121.69    9.20
   7   5  -1  141.19   10.40
  -7  -5   1  119.89    7.90
  -7  -5   1  104.99   11.00
   6   5  -1  283.67   14.20
   6   5  -1  320.67   12.60
   6   5  -1  314.97   13.70
  -6  -5   1  304.07   11.40
  -6  -5   1  309.57   17.10
   5   5  -1   45.80    4.80
   5   5  -1   44.40    5.50
   5   5  -1   35.10    4.40
  -5  -5   1   49.30    6.80
  -5  -5   1   53.99    4.20
   4   5  -1   74.09    5.10
   4   5  -1   99.79    6.90
   4   5  -1   79.89    6.70
  -4  -5   1   68.79    4.20
  -4  -5   1   77.09    7.90
   3   5  -1  136.69    8.30
   3   5  -1  167.38    9.10
   3   5  -1  166.68    6.60
  -3  -5   1  155.38    6.10
  -3  -5   1  161.18   10.40
   2   5  -1    3.00    2.10
   2   5  -1    1.40    1.40
   2   5  -1    2.60    0.90
  -2  -5   1    2.30    1.30
  -2  -5   1    4.70    2.50
   1   5  -1  967.20   23.70
   1   5  -1  974.80   26.40
  -1  -5   1 1018.60   27.70
  -1  -5   1  990.80   22.60
   0   5  -1  549.45   15.00
   0   5  -1  568.54   18.50
   0  -5   1  549.45   15.50
   0  -5   1  522.55   18.80
  -1   5  -1 1343.47   34.90
  -1   5  -1 1387.96   28.40
  -1   5  -1 1382.56   34.00
   1  -5   1 1389.36   24.90
   1  -5   1 1398.86   31.70
  -2   5  -1  708.93   23.20
  -2   5  -1  724.03   21.80
  -2   5  -1  679.73   15.90
   2  -5   1  683.83   16.00
   2  -5   1  669.23   20.70
  -3   5  -1  409.16   17.80
  -3   5  -1  439.26   16.00
   3  -5   1  402.76   16.40
   3  -5   1  404.66   12.80
  -4   5  -1  357.36   17.30
  -4   5  -1  358.36   14.20
   4  -5   1  325.97   15.80
   4  -5   1  344.07   13.00
  -5   5  -1   52.69    7.50
  -5   5  -1   56.19    8.40
   5  -5   1   65.29    6.50
   5  -5   1   60.59    7.70
  -6   5  -1    2.60    3.60
   6  -5   1    1.70    3.50
  -7   5  -1    0.70    3.80
   7  -5   1    7.10    5.20
  -8   5  -1   -0.90    3.80
   8  -5   1    0.80    4.20
  11   4  -1   36.70    8.30
  11   4  -1   50.09   10.00
  11   4  -1   36.70    8.00
 -11  -4   1   34.00    9.90
  10   4  -1   57.09    9.00
  10   4  -1   71.29    9.60
  10   4  -1   48.50    8.30
 -10  -4   1   49.20   10.80
   9   4  -1    1.40    3.10
   9   4  -1    3.00    2.90
   9   4  -1    1.40    3.20
  -9  -4   1   10.50    5.80
   8   4  -1  108.29    8.60
   8   4  -1  125.89   10.10
   8   4  -1  106.19    9.50
  -8  -4   1  123.49   12.10
  -8  -4   1   84.79    8.00
   7   4  -1  298.57   14.70
   7   4  -1  324.27   11.10
   7   4  -1  326.07   15.20
  -7  -4   1  332.17   13.80
  -7  -4   1  323.27   18.10
   6   4  -1   65.69    6.20
   6   4  -1   65.99    6.60
   6   4  -1   65.49    5.00
  -6  -4   1   62.39    5.40
  -6  -4   1   64.59    8.30
   5   4  -1 1360.46   33.60
   5   4  -1 1369.06   30.40
   5   4  -1 1339.97   31.80
  -5  -4   1 1307.47   36.90
  -5  -4   1 1306.87   29.30
   4   4  -1   39.10    3.90
   4   4  -1   41.20    4.20
   4   4  -1   48.90    5.00
  -4  -4   1   52.49    6.20
  -4  -4   1   43.00    3.40
   3   4  -1 1728.33   33.40
   3   4  -1 1664.93   36.80
   3   4  -1 1672.13   36.50
  -3  -4   1 1665.23   32.40
  -3  -4   1 1615.94   39.70
   2   4  -1   14.60    2.90
   2   4  -1   13.20    1.60
   2   4  -1   17.30    3.30
  -2  -4   1   15.70    2.10
  -2  -4   1   13.60    1.40
  -2  -4   1   16.40    3.50
   1   4  -1  638.84   18.50
   1   4  -1  616.24   16.30
  -1  -4   1  631.04   15.40
  -1  -4   1  621.44   18.70
   0   4  -1  101.69    5.10
   0   4  -1  117.19    7.10
   0   4  -1  100.69    6.60
   0  -4   1   93.79    6.50
   0  -4   1  115.79    5.70
  -1   4  -1   12.70    2.00
  -1   4  -1   11.00    3.00
  -1   4  -1   14.80    3.30
   1  -4   1   15.10    2.90
   1  -4   1   11.80    1.30
  -2   4  -1  339.97   14.00
  -2   4  -1  345.77   12.90
  -2   4  -1  350.46    9.00
   2  -4   1  350.56   10.00
   2  -4   1  334.57   12.80
  -3   4  -1   59.69    5.20
  -3   4  -1   49.20    5.60
   3  -4   1   59.49    3.00
   3  -4   1   71.49    4.90
   3  -4   1   49.10    5.40
  -4   4  -1  189.08    9.00
  -4   4  -1  184.58   11.50
   4  -4   1  199.28   11.40
   4  -4   1  176.38    8.90
  -5   4  -1   44.10    6.50
  -5   4  -1   51.59    4.90
   5  -4   1   60.29    6.00
   5  -4   1   66.29    7.50
  -6   4  -1   -0.90    2.20
   6  -4   1    3.00    2.60
   6  -4   1    2.50    2.80
  -7   4  -1   51.09    9.50
   7  -4   1   51.69    7.30
   7  -4   1   74.59    9.80
  -8   4  -1   75.29   10.60
   8  -4   1   80.59    9.60
   8  -4   1   79.19   10.90
  11   3  -1   31.80    7.40
  11   3  -1   44.50    9.40
  11   3  -1   31.70    8.30
 -11  -3   1   37.60    9.90
  10   3  -1   32.30    7.80
  10   3  -1   46.80    8.30
  10   3  -1   26.80    6.40
 -10  -3   1   25.80    8.20
   9   3  -1   63.09    7.80
   9   3  -1   77.99    8.50
   9   3  -1   55.29    9.40
  -9  -3   1   67.69   10.00
   8   3  -1   46.60    6.10
   8   3  -1   51.99    7.10
   8   3  -1   46.50    6.50
  -8  -3   1   38.30    8.10
  -8  -3   1   47.70    6.50
   7   3  -1   20.80    4.70
   7   3  -1   19.90    2.70
   7   3  -1   15.20    4.30
  -7  -3   1   22.20    4.70
  -7  -3   1   15.50    5.00
   6   3  -1  208.08   11.00
   6   3  -1  205.38   10.80
   6   3  -1  193.98    7.50
  -6  -3   1  200.78    9.90
  -6  -3   1  209.58   12.90
   5   3  -1   80.69    6.50
   5   3  -1  103.29    5.40
   5   3  -1  104.19    7.00
  -5  -3   1  100.39    6.20
  -5  -3   1   80.29    7.60
   4   3  -1  762.72   18.90
   4   3  -1  785.32   21.20
   4   3  -1  776.72   20.10
  -4  -3   1  770.12   24.00
  -4  -3   1  746.33   18.70
   3   3  -1  334.97   12.00
   3   3  -1  360.06   10.80
   3   3  -1  372.16   11.50
  -3  -3   1  356.66   14.20
  -3  -3   1  365.56   10.30
   2   3  -1  873.21   17.90
   2   3  -1  884.91   20.90
   2   3  -1  850.81   20.70
  -2  -3   1  864.81   22.70
  -2  -3   1  889.41   18.60
  -2  -3   1  830.52   17.50
   1   3  -1    4.80    1.50
   1   3  -1    4.40    1.80
   1   3  -1    4.90    0.70
  -1  -3   1    3.80    1.70
   0   3  -1  814.82   19.70
   0   3  -1  758.32   16.90
   0   3  -1  806.02   19.80
   0  -3   1  748.83   19.50
   0  -3   1  754.72   17.60
  -1   3  -1  305.67   10.70
  -1   3  -1  290.37   10.90
  -1   3  -1  288.17    7.60
   1  -3   1  309.97   10.10
   1  -3   1  295.77    7.80
   1  -3   1  295.67    7.20
  -2   3  -1  104.49    6.60
  -2   3  -1  111.39    6.10
  -2   3  -1  112.49    3.70
   2  -3   1  106.59    3.70
   2  -3   1  102.59    4.80
   2  -3   1  102.59    6.20
  -3   3  -1 1008.00   23.80
  -3   3  -1  990.90   26.70
   3  -3   1 1000.00   26.20
   3  -3   1 1028.10   18.90
   3  -3   1 1032.90   23.50
   3  -3   1 1032.10   19.10
  -4   3  -1  438.26   13.40
  -4   3  -1  440.26   17.00
   4  -3   1  459.75   17.20
   4  -3   1  466.05   15.00
  -5   3  -1  672.53   23.60
  -5   3  -1  692.93   17.60
   5  -3   1  709.03   21.40
   5  -3   1  673.63   23.60
  -6   3  -1  540.75   22.00
   6  -3   1  496.85   18.90
   6  -3   1  525.75   21.80
  -7   3  -1  109.59   10.60
   7  -3   1   95.49   10.20
   7  -3   1  118.79    9.80
  -8   3  -1   86.89   10.50
   8  -3   1   91.09   10.80
   8  -3   1   69.19    9.00
  -9   3  -1    1.90    3.90
   9  -3   1    1.80    4.10
   9  -3   1    0.00    4.10
  11   2  -1   75.29   11.10
  11   2  -1   65.29    9.90
 -11  -2   1   77.79   13.60
  10   2  -1   15.50    5.20
  10   2  -1   11.20    5.00
  10   2  -1   12.00    5.50
 -10  -2   1   12.60    6.20
   9   2  -1  244.58   15.00
   9   2  -1  283.77   16.80
   9   2  -1  264.57   14.30
  -9  -2   1  277.47   17.90
   8   2  -1  118.99   10.30
   8   2  -1  169.38   11.30
   8   2  -1  154.68   10.20
  -8  -2   1  134.19   11.70
  -8  -2   1  157.88   11.20
   7   2  -1  125.59    8.80
   7   2  -1  151.78   10.40
   7   2  -1  147.39    9.80
  -7  -2   1  114.69   10.00
  -7  -2   1  136.19    9.50
   6   2  -1  393.16   15.20
   6   2  -1  421.06   16.40
   6   2  -1  410.26    9.80
  -6  -2   1  405.56   17.30
  -6  -2   1  433.26   15.80
   5   2  -1    8.70    2.70
   5   2  -1    4.30    2.00
   5   2  -1   10.70    1.80
  -5  -2   1    4.20    2.00
  -5  -2   1   12.40    3.50
   4   2  -1  240.68    9.80
   4   2  -1  215.88    9.40
   4   2  -1  238.08    7.60
  -4  -2   1  250.57    9.30
  -4  -2   1  230.18   10.80
   3   2  -1 1336.07   28.80
   3   2  -1 1322.67   26.50
   3   2  -1 1321.67   27.90
  -3  -2   1 1318.77   27.10
  -3  -2   1 1290.57   30.90
   2   2  -1   22.90    2.60
   2   2  -1   24.60    2.20
   2   2  -1   18.00    2.30
  -2  -2   1   24.20    2.20
  -2  -2   1   21.70    3.60
   1   2  -1 3334.37   56.19
   1   2  -1 3428.66   59.09
   1   2  -1 3382.96   59.89
   1   2  -1 3165.38   58.59
  -1  -2   1 3348.47   58.59
  -1  -2   1 3290.87   60.39
   0   2  -1  233.48    7.90
   0   2  -1  204.98    7.40
   0   2  -1  224.38    7.60
   0   2  -1  229.48    6.50
   0  -2   1  225.58    6.40
   0  -2   1  231.98    7.00
  -1   2  -1 2298.67   42.90
  -1   2  -1 2291.77   39.50
  -1   2  -1 2296.67   39.10
  -1   2  -1 2228.18   43.30
   1  -2   1 2236.98   39.20
   1  -2   1 2279.07   39.50
   1  -2   1 2270.57   42.60
  -2   2  -1   17.70    2.30
  -2   2  -1   12.20    2.50
  -2   2  -1   13.00    1.00
   2  -2   1   15.20    1.00
   2  -2   1   11.80    1.80
   2  -2   1   12.40    2.60
  -3   2  -1  218.78    9.60
  -3   2  -1  207.58    7.40
   3  -2   1  199.68    9.10
   3  -2   1  207.18    8.10
   3  -2   1  200.78    4.90
  -4   2  -1  144.79    8.70
  -4   2  -1  146.19    6.00
   4  -2   1  152.58    4.60
   4  -2   1  160.28    8.00
   4  -2   1  146.29    4.20
   4  -2   1  165.18    9.10
  -5   2  -1   22.00    4.80
  -5   2  -1   24.20    2.40
   5  -2   1   19.80    4.40
   5  -2   1   27.80    4.90
   5  -2   1   23.90    2.00
  -6   2  -1  271.77   14.50
   6  -2   1  271.87   13.30
   6  -2   1  266.17   14.20
  -7   2  -1   53.89    7.40
   7  -2   1   42.00    7.30
   7  -2   1   36.20    7.00
  -8   2  -1   77.09    9.50
   8  -2   1   85.39   10.00
   8  -2   1   89.99    9.40
  -9   2  -1   56.99   10.30
   9  -2   1   46.60    9.50
   9  -2   1   40.70    8.30
 -10   2  -1    4.30    5.50
  10  -2   1   -0.90    3.90
  10  -2   1    1.50    3.60
  11   1  -1    5.10    5.30
  11   1  -1   13.50    5.90
 -11  -1   1    6.00    6.00
  10   1  -1   34.90    8.80
  10   1  -1   33.80    7.70
 -10  -1   1   36.30    9.10
   9   1  -1   15.60    5.60
   9   1  -1   17.40    4.90
   9   1  -1   15.30    5.60
  -9  -1   1   13.80    5.80
   8   1  -1   65.39    7.70
   8   1  -1   61.29    7.80
   8   1  -1   77.79    7.30
  -8  -1   1   67.09    8.50
   7   1  -1  288.17   14.40
   7   1  -1  250.37   14.00
   7   1  -1  299.07   13.20
  -7  -1   1  311.27   14.70
  -7  -1   1  287.97   15.10
   6   1  -1   75.39    6.80
   6   1  -1   78.59    6.10
  -6  -1   1   79.19    7.40
  -6  -1   1   79.49    6.90
   5   1  -1  282.27   11.10
   5   1  -1  269.67    6.20
   5   1  -1  260.17   11.70
  -5  -1   1  266.87   11.40
  -5  -1   1  253.77    6.30
  -5  -1   1  287.37   12.40
   4   1  -1  268.17   10.70
   4   1  -1  273.67    7.00
   4   1  -1  287.07   10.50
  -4  -1   1  271.17   11.00
  -4  -1   1  264.17   10.30
  -4  -1   1  280.47    7.50
   3   1  -1   17.00    2.50
   3   1  -1   19.60    2.50
   3   1  -1   22.10    1.90
  -3  -1   1   21.20    2.00
  -3  -1   1   22.10    2.60
  -3  -1   1   22.40    3.00
   2   1  -1  904.51   18.00
   2   1  -1  876.71   18.90
  -2  -1   1  864.61   20.00
  -2  -1   1  890.11   18.10
  -2  -1   1  898.91   19.00
   1   1  -1   94.19    4.00
   1   1  -1   89.59    3.90
   1   1  -1   85.79    3.20
   1   1  -1   91.99    4.10
   1   1  -1   89.39    3.90
  -1  -1   1   80.99    3.70
  -1  -1   1   83.99    4.20
  -1  -1   1   87.79    3.80
   0   1  -1 2370.86   41.00
   0   1  -1 2370.66   41.80
   0   1  -1 2368.46   41.90
   0   1  -1 2345.37   40.10
   0  -1   1 2344.87   42.00
   0  -1   1 2412.76   42.50
   0  -1   1 2404.16   40.90
  -1   1  -1  494.25   11.80
  -1   1  -1  499.15   11.60
  -1   1  -1  494.95   10.30
  -1   1  -1  498.25    8.90
   1  -1   1  499.45   11.90
   1  -1   1  486.85   11.40
   1  -1   1  493.25   10.30
   1  -1   1  493.25    8.90
  -2   1  -1 3441.36   61.39
  -2   1  -1 3639.04   63.89
   2  -1   1 3466.65   62.19
   2  -1   1 3606.14   63.99
   2  -1   1 3548.04   61.49
  -3   1  -1    2.50    1.00
  -3   1  -1    0.60    1.20
   3  -1   1    1.00    0.80
   3  -1   1    1.80    0.60
   3  -1   1    1.00    0.50
   3  -1   1    0.20    1.00
   3  -1   1    4.40    1.50
  -4   1  -1  312.57    8.00
  -4   1  -1  329.17   12.60
   4  -1   1  308.77   12.10
   4  -1   1  306.37    7.80
   4  -1   1  284.97   11.10
   4  -1   1  318.87    8.20
   4  -1   1  301.47    7.60
  -5   1  -1  532.15   18.50
  -5   1  -1  526.55   11.10
   5  -1   1  532.45   17.50
   5  -1   1  547.15   12.70
   5  -1   1  530.25   11.40
   5  -1   1  536.05   18.40
  -6   1  -1   61.89    6.70
   6  -1   1   45.60    3.40
   6  -1   1   42.00    5.30
   6  -1   1   45.50    5.70
  -7   1  -1  400.96   18.50
   7  -1   1  386.96   17.90
   7  -1   1  384.46   17.10
  -8   1  -1  249.18   15.60
   8  -1   1  253.67   15.50
   8  -1   1  225.08   14.20
  -9   1  -1   64.09    9.40
   9  -1   1   84.49   10.10
   9  -1   1   63.49    8.80
 -10   1  -1   93.49   12.00
  10  -1   1  108.89   12.20
  10  -1   1   89.89   11.30
  10   0  -1    7.00    5.10
  10   0  -1   15.30    6.10
 -10   0   1   11.60    6.50
   9   0  -1   92.89   10.30
   9   0  -1   78.89    9.80
  -9   0   1  101.69   11.60
   8   0  -1   31.50    5.60
   8   0  -1   31.40    6.70
   8   0  -1   31.50    6.50
  -8   0   1   26.90    6.80
   7   0  -1  479.05   19.80
   7   0  -1  488.15   16.80
   7   0  -1  471.45   19.60
  -7   0   1  497.85   20.40
   6   0  -1  274.07   11.40
   6   0  -1  259.77   13.10
   6   0  -1  281.17   13.50
  -6   0   1  277.17   13.40
  -6   0   1  265.57   13.10
   5   0  -1  812.22   23.70
   5   0  -1  842.22   21.60
  -5   0   1  821.92   23.60
  -5   0   1  843.02   23.90
   4   0  -1 1452.25   25.00
   4   0  -1 1416.66   30.50
   4   0  -1 1430.66   32.70
   4   0  -1 1461.95   25.20
  -4   0   1 1447.96   32.60
  -4   0   1 1379.66   32.00
   3   0  -1 1054.59   19.30
   3   0  -1 1037.50   23.80
   3   0  -1 1042.30   22.50
  -3   0   1  994.60   23.30
  -3   0   1 1045.10   23.80
  -3   0   1 1023.40   19.00
   2   0  -1  819.12   15.90
   2   0  -1  833.72   18.40
   2   0  -1  854.11   18.00
  -2   0   1  826.02   18.40
  -2   0   1  826.42   18.00
  -2   0   1  840.32   15.90
   1   0  -1  390.86    8.50
   1   0  -1  377.26    8.90
   1   0  -1  374.66    9.10
   1   0  -1  388.66    8.40
  -1   0   1  371.46    9.20
  -1   0   1  378.56    8.40
  -1   0   1  383.36    9.00
  -1   0   1  363.16    8.30
   0   0  -1  151.68    4.40
   0   0  -1  151.08    4.00
   0   0   1  158.78    4.80
   0   0   1  148.69    3.20
   0   0   1  152.38    3.30
  -1   0  -1  794.32   15.70
  -1   0  -1  802.42   13.60
  -1   0  -1  795.82   15.30
  -1   0  -1  785.62   15.20
   1   0   1  775.62   15.10
   1   0   1  787.02   15.10
   1   0   1  784.02   13.50
   1   0   1  787.72   15.70
  -2   0  -1   76.59    2.50
  -2   0  -1   77.99    2.90
  -2   0  -1   73.39    3.90
   2   0   1   79.99    2.90
   2   0   1   78.29    4.00
   2   0   1   86.89    4.00
   2   0   1   79.29    2.40
  -3   0  -1 2470.15   43.10
  -3   0  -1 2529.85   47.60
  -3   0  -1 2428.76   42.00
   3   0   1 2489.95   42.10
   3   0   1 2436.96   46.60
   3   0   1 2464.85   47.00
   3   0   1 2437.36   42.90
  -4   0  -1  326.07   11.80
   4   0   1  297.67    8.30
   4   0   1  304.77   11.10
   4   0   1  284.77   11.00
  -5   0  -1  384.86   14.60
   5   0   1  378.06   14.20
   5   0   1  383.66   14.20
   5   0   1  389.86   10.80
  -6   0  -1    4.50    2.50
   6   0   1    2.80    2.30
   6   0   1    3.60    2.20
   6   0   1    7.30    2.00
  -7   0  -1   75.49    7.90
   7   0   1   81.59    7.70
   7   0   1   92.69    8.10
   7   0   1   77.19    5.20
  -8   0  -1  102.49   10.10
   8   0   1  109.09    9.70
   8   0   1  103.89    9.60
  -9   0  -1   29.90    7.80
   9   0   1   16.10    5.50
   9   0   1   28.10    6.70
 -10   0  -1   78.29   11.10
  10   0   1   67.19    9.90
  10   0   1   64.19   10.70
 -11   0  -1   22.40    8.00
  11   0   1   25.50    8.20
  11   0   1   25.10    7.60
  10  -1  -1   -1.10    3.40
  10  -1  -1    5.40    5.50
 -10   1   1   -2.30    4.00
   9  -1  -1  159.88   13.60
   9  -1  -1  144.69   12.90
  -9   1   1  173.08   14.50
   8  -1  -1   34.60    7.30
   8  -1  -1   19.80    5.60
  -8   1   1   40.70    8.00
   7  -1  -1   41.60    7.30
   7  -1  -1   32.30    4.40
   7  -1  -1   23.50    5.70
  -7   1   1   27.90    6.10
   6  -1  -1   69.29    5.50
   6  -1  -1   66.39    6.80
   6  -1  -1   57.79    6.60
  -6   1   1   61.99    6.70
   5  -1  -1  247.28    9.90
   5  -1  -1  260.47   12.10
   5  -1  -1  269.77   12.60
  -5   1   1  241.48   11.90
  -5   1   1  246.08   11.80
   4  -1  -1   95.39    3.40
   4  -1  -1   91.79    5.20
   4  -1  -1   85.39    6.20
   4  -1  -1   89.29    3.40
  -4   1   1   91.99    6.50
  -4   1   1   88.69    6.20
   3  -1  -1  530.25   13.60
   3  -1  -1  524.75   15.20
   3  -1  -1  530.95   11.30
   3  -1  -1  525.65   11.20
  -3   1   1  535.35   15.00
   2  -1  -1    4.50    1.20
   2  -1  -1    5.80    1.70
   2  -1  -1    5.20    1.10
   2  -1  -1    6.40    1.20
  -2   1   1    5.10    1.50
  -2   1   1    5.50    1.60
   1  -1  -1  781.62   15.00
   1  -1  -1  772.32   15.70
   1  -1  -1  779.62   15.60
   1  -1  -1  764.12   15.40
  -1   1   1  778.12   15.00
  -1   1   1  760.42   15.60
   0  -1  -1   28.30    1.70
   0  -1  -1   31.30    1.70
   0  -1  -1   32.20    1.50
   0  -1  -1   31.90    1.80
   0   1   1   31.50    1.50
   0   1   1   31.60    1.80
   0   1   1   32.00    1.70
   0   1   1   30.10    1.80
  -1  -1  -1    3.60    0.90
  -1  -1  -1    2.30    0.60
  -1  -1  -1    2.80    0.90
   1   1   1    1.60    0.60
   1   1   1    1.50    0.70
   1   1   1    0.60    0.60
   1   1   1    2.60    0.70
   1   1   1    2.90    0.70
  -2  -1  -1 3233.78   54.69
  -2  -1  -1 3144.19   54.99
  -2  -1  -1 3173.38   56.59
  -2  -1  -1 3188.48   53.59
  -2  -1  -1 3218.28   53.79
   2   1   1 3089.89   55.09
   2   1   1 3156.48   54.49
   2   1   1 3232.48   56.19
  -3  -1  -1  166.78    4.10
  -3  -1  -1  171.88    4.30
  -3  -1  -1  179.48    7.30
   3   1   1  164.78    5.60
   3   1   1  165.68    6.40
   3   1   1  172.68    6.90
  -4  -1  -1 2964.60   57.99
   4   1   1 2975.00   54.09
   4   1   1 3033.70   56.69
   4   1   1 3019.10   57.49
  -5  -1  -1   27.20    4.00
   5   1   1   26.40    3.50
   5   1   1   24.40    3.60
   5   1   1   27.20    2.80
  -6  -1  -1 1071.19   29.90
   6   1   1 1091.69   25.10
   6   1   1 1072.19   29.10
   6   1   1 1138.09   29.10
  -7  -1  -1  148.79   10.70
   7   1   1  153.38   10.30
   7   1   1  153.58   10.00
   7   1   1  155.68    7.90
  -8  -1  -1   69.89    8.30
   8   1   1   68.09    7.50
   8   1   1   88.49    6.40
   8   1   1   82.39    8.50
  -9  -1  -1  168.58   13.70
   9   1   1  160.18   12.70
   9   1   1  151.78   11.90
 -10  -1  -1   39.70    9.00
  10   1   1   57.49   10.20
  10   1   1   36.00    8.30
 -11  -1  -1   38.50    9.70
  11   1   1   32.90    8.60
  11   1   1   17.40    6.30
   9  -2  -1   23.20    6.70
   9  -2  -1    2.40    3.90
  -9   2   1   12.80    5.90
   8  -2  -1    4.30    3.90
   8  -2  -1    2.50    3.70
  -8   2   1    7.50    4.90
   7  -2  -1   19.50    5.60
   7  -2  -1   26.80    6.00
   7  -2  -1   25.60    6.30
  -7   2   1   13.40    4.60
   6  -2  -1   34.10    6.60
   6  -2  -1   33.60    4.00
   6  -2  -1   26.20    5.20
  -6   2   1   41.00    5.80
   5  -2  -1  315.27   11.10
   5  -2  -1  311.27   13.70
   5  -2  -1  306.27   14.20
   5  -2  -1  309.57    8.20
  -5   2   1  284.47   13.40
   4  -2  -1  336.57   13.70
   4  -2  -1  333.97   10.90
   4  -2  -1  334.37   13.10
   4  -2  -1  344.97    9.30
  -4   2   1  373.06   13.80
  -4   2   1  356.96   13.80
   3  -2  -1 1198.38   25.20
   3  -2  -1 1219.98   27.80
  -3   2   1 1204.58   28.40
  -3   2   1 1193.18   23.70
  -3   2   1 1199.58   28.00
   2  -2  -1 2144.19   42.00
   2  -2  -1 2145.89   40.20
  -2   2   1 2188.28   39.70
  -2   2   1 2207.58   42.80
  -2   2   1 2200.18   42.40
  -1   2   1 3915.61   71.09
  -1   2   1 4134.19   69.89
  -1   2   1 4060.49   70.29
  -1   2   1 4148.98   71.49
   0  -2  -1 1913.81   34.50
   0  -2  -1 1904.61   34.20
   0  -2  -1 1919.71   35.10
   0   2   1 1945.81   35.40
   0   2   1 1953.50   34.60
   0   2   1 1904.71   34.20
   0   2   1 1956.40   35.40
  -1  -2  -1  255.97    6.70
  -1  -2  -1  265.37    5.40
  -1  -2  -1  263.57    7.10
  -1  -2  -1  262.27    8.00
  -1  -2  -1  261.07    7.30
   1   2   1  275.37    6.90
   1   2   1  269.67    5.20
   1   2   1  258.57    7.30
   1   2   1  268.17    7.20
   1   2   1  268.77    7.90
  -2  -2  -1 2925.21   49.70
  -2  -2  -1 2851.21   54.49
  -2  -2  -1 2857.71   51.19
   2   2   1 2990.50   52.29
   2   2   1 2985.40   52.09
   2   2   1 2926.41   51.39
   2   2   1 3035.60   49.90
   2   2   1 2926.91   49.70
  -3  -2  -1    4.10    1.70
  -3  -2  -1    4.20    1.10
   3   2   1    4.30    1.30
   3   2   1    3.80    1.10
   3   2   1    6.30    1.20
   3   2   1    4.50    1.50
  -4  -2  -1    4.10    2.00
  -4  -2  -1    2.90    0.90
   4   2   1    8.80    2.40
   4   2   1    7.10    1.20
   4   2   1    4.80    1.60
   4   2   1    7.70    1.90
  -5  -2  -1  729.73   14.00
  -5  -2  -1  713.13   14.00
  -5  -2  -1  733.33   21.70
   5   2   1  715.13   18.50
   5   2   1  728.63   20.70
   5   2   1  722.13   19.20
  -6  -2  -1  215.08   11.70
   6   2   1  197.58   10.60
   6   2   1  193.98    8.80
   6   2   1  200.18    9.80
  -7  -2  -1  224.68   13.10
   7   2   1  209.48   12.00
   7   2   1  220.28   10.10
   7   2   1  216.28   11.40
  -8  -2  -1   56.59    7.80
   8   2   1   80.29    6.60
   8   2   1   81.89    8.50
   8   2   1   68.69    7.20
  -9  -2  -1   46.30    8.60
   9   2   1   39.80    7.20
   9   2   1   46.70    5.80
   9   2   1   35.00    7.60
 -10  -2  -1    0.10    3.50
  10   2   1    3.80    3.50
  10   2   1    1.40    4.00
 -11  -2  -1    4.50    5.40
  11   2   1    4.20    4.40
  11   2   1    4.80    4.80
   9  -3  -1  171.18   15.50
   9  -3  -1  181.88   15.10
  -9   3   1  183.78   15.50
   8  -3  -1    1.70    3.50
   8  -3  -1    0.30    2.90
  -8   3   1   -1.80    3.00
   7  -3  -1  544.15   23.80
   7  -3  -1  528.75   22.30
  -7   3   1  562.74   23.70
   6  -3  -1   25.10    3.70
   6  -3  -1   21.80    5.30
   6  -3  -1   20.40    5.30
  -6   3   1   26.60    5.80
   5  -3  -1  458.45   18.70
   5  -3  -1  418.56   13.50
   5  -3  -1  471.25   12.60
   5  -3  -1  450.85   17.40
  -5   3   1  448.96   12.10
  -5   3   1  419.66   17.60
   4  -3  -1   74.09    6.10
   4  -3  -1   70.99    6.60
   4  -3  -1   72.59    4.70
  -4   3   1   71.39    6.40
  -4   3   1   61.79    4.10
   3  -3  -1    1.00    1.50
   3  -3  -1    2.90    1.70
   3  -3  -1    4.10    1.40
  -3   3   1    4.20    2.00
  -3   3   1    3.50    1.50
   2  -3  -1   26.20    3.20
   2  -3  -1   23.60    2.80
  -2   3   1   19.80    3.00
  -2   3   1   28.10    3.20
  -2   3   1   28.40    2.80
  -2   3   1   23.60    2.40
   1  -3  -1   44.10    3.40
  -1   3   1   47.00    3.40
  -1   3   1   40.80    2.80
  -1   3   1   52.09    3.60
  -1   3   1   37.80    3.50
   0  -3  -1  106.69    5.50
   0  -3  -1  110.09    5.00
   0  -3  -1  110.29    4.50
   0   3   1  117.29    4.40
   0   3   1  121.59    5.50
   0   3   1  114.89    5.60
   0   3   1  110.49    4.60
  -1  -3  -1 1186.28   21.00
  -1  -3  -1 1199.58   22.70
  -1  -3  -1 1190.08   25.60
  -1  -3  -1 1191.38   20.90
   1   3   1 1171.78   24.00
   1   3   1 1180.78   22.90
   1   3   1 1191.58   24.70
   2   3   1  164.88    6.40
   2   3   1  172.98    6.50
   2   3   1  158.28    5.80
  -3  -3  -1  141.89    8.00
   3   3   1  143.29    6.30
   3   3   1  143.69    5.80
   3   3   1  148.39    4.50
   3   3   1  159.88    6.70
   3   3   1  154.38    4.60
  -4  -3  -1  412.46   15.30
   4   3   1  423.66   11.30
   4   3   1  431.26   11.30
   4   3   1  437.76   13.20
   4   3   1  436.06   13.50
  -5  -3  -1   34.30    5.00
   5   3   1   42.00    2.90
   5   3   1   40.80    3.70
   5   3   1   40.90    4.40
   5   3   1   41.00    4.00
  -6  -3  -1 1125.09   31.30
   6   3   1 1047.30   21.00
   6   3   1 1037.00   26.30
   6   3   1 1038.60   26.00
   6   3   1 1071.99   28.70
  -7  -3  -1    6.90    3.60
   7   3   1    4.50    2.50
   7   3   1    0.90    2.00
   7   3   1    1.80    1.90
  -8  -3  -1  811.92   29.40
   8   3   1  820.92   24.30
   8   3   1  856.01   25.90
   8   3   1  811.52   27.50
  -9  -3  -1   30.30    7.40
   9   3   1   28.40    6.60
   9   3   1   29.20    5.40
   9   3   1   23.70    5.40
 -10  -3  -1  156.68   14.50
  10   3   1  126.89   11.80
  10   3   1  149.19   10.50
  10   3   1  170.68   12.50
 -11  -3  -1   49.00   11.00
  11   3   1   24.90    7.50
  11   3   1   30.80    7.60
   8  -4  -1    2.10    4.30
   8  -4  -1    1.00    3.90
  -8   4   1    0.40    4.00
   7  -4  -1   10.40    4.70
   7  -4  -1    7.20    4.30
  -7   4   1    9.20    4.60
   6  -4  -1    0.40    2.70
   6  -4  -1    0.00    2.30
  -6   4   1    7.80    4.00
   5  -4  -1   32.00    3.60
   5  -4  -1   30.90    5.80
   5  -4  -1   38.30    6.90
  -5   4   1   29.70    6.00
  -5   4   1   30.60    3.50
   4  -4  -1    1.80    2.00
   4  -4  -1    2.90    1.80
   4  -4  -1    4.40    2.60
  -4   4   1    6.20    2.00
  -4   4   1    1.00    2.00
   3  -4  -1    5.70    1.80
   3  -4  -1    6.70    2.80
   3  -4  -1    6.10    2.20
  -3   4   1    8.30    2.90
  -3   4   1    5.80    2.00
   2  -4  -1   48.90    4.00
   2  -4  -1   44.40    4.40
  -2   4   1   45.80    3.50
  -2   4   1   30.20    4.00
  -2   4   1   36.50    3.60
   1  -4  -1  796.12   19.60
   1  -4  -1  792.82   18.50
  -1   4   1  804.72   21.50
  -1   4   1  793.32   20.10
  -1   4   1  827.72   18.50
   0  -4  -1 1501.35   33.00
   0  -4  -1 1468.45   29.20
   0   4   1 1502.65   32.80
   0   4   1 1499.95   31.90
   0   4   1 1503.25   29.90
  -1  -4  -1 2586.34   51.89
  -1  -4  -1 2620.64   45.80
  -1  -4  -1 2707.93   45.90
  -1  -4  -1 2661.43   47.10
   1   4   1 2689.53   49.50
   1   4   1 2594.44   50.69
  -2  -4  -1 1630.14   36.40
   2   4   1 1680.83   34.00
   2   4   1 1652.33   31.90
   2   4   1 1660.73   34.30
   3   4   1  848.52   19.70
   3   4   1  843.22   20.40
   3   4   1  840.02   20.70
  -4  -4  -1 3325.97   69.29
   4   4   1 3418.06   59.29
   4   4   1 3422.96   59.19
   4   4   1 3393.86   64.59
   4   4   1 3439.26   64.09
   4   4   1 3413.56   62.69
  -5  -4  -1  284.27   14.00
   5   4   1  272.47    9.50
   5   4   1  296.57   11.60
   5   4   1  268.77    9.00
   5   4   1  281.87   11.50
  -6  -4  -1  140.89   10.40
   6   4   1  148.99    7.30
   6   4   1  129.99    8.10
   6   4   1  142.59    8.80
   6   4   1  140.89    6.30
  -7  -4  -1  123.59   10.70
   7   4   1  130.89    7.80
   7   4   1  144.69    9.20
   7   4   1  132.79    9.30
   7   4   1  133.89    5.90
  -8  -4  -1   15.50    5.60
   8   4   1   25.40    5.20
   8   4   1   17.00    4.20
   8   4   1   21.90    5.30
  -9  -4  -1   37.40    8.00
   9   4   1   45.80    6.00
   9   4   1   27.60    6.20
   9   4   1   32.80    6.10
 -10  -4  -1   53.29   10.20
  10   4   1   53.09    7.30
  10   4   1   45.20    8.60
  10   4   1   65.79    7.70
 -11  -4  -1    5.70    6.10
  11   4   1    5.50    4.70
  11   4   1    7.00    4.30
  11   4   1    5.90    4.20
 -12  -4  -1    6.50    6.80
  12   4   1    3.50    5.20
  12   4   1    2.50    4.10
   8  -5  -1    5.30    5.10
   8  -5  -1    6.60    5.70
  -8   5   1   15.10    6.80
   7  -5  -1  135.89   11.90
   7  -5  -1  148.79   13.50
  -7   5   1  130.09   12.50
   6  -5  -1    3.50    3.50
   6  -5  -1    4.40    3.70
  -6   5   1    5.10    3.50
   5  -5  -1  694.73   23.10
   5  -5  -1  676.53   25.30
  -5   5   1  644.14   25.20
   4  -5  -1    9.80    2.60
   4  -5  -1    5.60    2.70
   4  -5  -1    9.10    3.70
  -4   5   1    4.50    2.90
  -4   5   1   10.70    3.00
   3  -5  -1 1055.29   29.40
   3  -5  -1 1104.49   27.40
   3  -5  -1 1047.10   24.80
  -3   5   1 1084.99   30.80
  -3   5   1 1110.09   27.30
   2  -5  -1   97.49    6.80
   2  -5  -1   91.79    5.70
  -2   5   1   87.29    5.20
  -2   5   1  100.89    6.70
  -2   5   1   97.29    7.50
   1  -5  -1  786.82   18.70
   1  -5  -1  794.22   20.40
  -1   5   1  764.62   21.40
  -1   5   1  785.52   23.00
  -1   5   1  784.02   19.10
   0  -5  -1   94.99    5.00
   0  -5  -1  102.29    7.10
   0   5   1   84.39    6.40
   0   5   1  105.19    5.60
   0   5   1  100.59    6.60
  -1  -5  -1   53.29    3.00
  -1  -5  -1   55.09    5.20
   1   5   1   49.70    4.00
   1   5   1   51.89    4.80
  -2  -5  -1  124.69    8.20
   2   5   1  157.88    6.10
   2   5   1  159.38    7.60
   2   5   1  160.18    8.10
  -3  -5  -1  239.38   11.90
   3   5   1  222.48    8.40
   3   5   1  218.28    9.60
   3   5   1  248.88   10.20
  -4  -5  -1  212.18   12.20
   4   5   1  219.08    9.90
   4   5   1  190.68    8.50
   4   5   1  190.78    8.90
  -5  -5  -1   70.79    7.50
   5   5   1   77.89    3.90
   5   5   1   70.59    6.00
   5   5   1   62.99    5.00
   5   5   1   77.09    6.10
  -6  -5  -1    9.00    4.00
   6   5   1    9.50    3.20
   6   5   1    9.20    3.20
   6   5   1    8.00    2.10
   6   5   1   11.60    2.80
  -7  -5  -1   -1.70    2.80
   7   5   1    2.70    1.70
   7   5   1    0.00    1.40
   7   5   1   -1.50    1.70
   7   5   1   -1.50    1.80
  -8  -5  -1   79.49   10.10
   8   5   1   90.59    8.10
   8   5   1   85.09    8.40
   8   5   1   89.39    6.80
  -9  -5  -1   -1.80    3.30
   9   5   1    2.40    3.10
   9   5   1    6.60    3.50
   9   5   1    9.20    3.40
 -10  -5  -1  263.17   19.50
  10   5   1  269.57   17.00
  10   5   1  306.37   16.10
  10   5   1  295.97   15.10
 -11  -5  -1    2.40    6.20
  11   5   1   -0.50    3.70
  11   5   1    1.90    3.80
  11   5   1    8.30    4.60
 -12  -5  -1   87.19   15.30
  12   5   1   95.19   12.20
   7  -6  -1   20.10    6.70
  -7   6   1   34.60    8.40
   6  -6  -1    8.50    5.00
  -6   6   1    5.00    3.90
   5  -6  -1    0.60    2.80
   5  -6  -1   -1.60    2.70
  -5   6   1    1.30    3.20
   4  -6  -1   44.30    6.60
   4  -6  -1   43.80    5.60
  -4   6   1   52.49    7.50
  -4   6   1   68.19    6.30
   3  -6  -1   78.29    5.50
   3  -6  -1   66.39    5.80
   3  -6  -1   79.09    7.50
  -3   6   1   74.69    5.30
  -3   6   1   62.89    6.10
  -3   6   1   65.59    7.40
   2  -6  -1   43.90    4.40
   2  -6  -1   48.30    5.40
  -2   6   1   54.59    5.70
  -2   6   1   47.70    6.20
  -2   6   1   43.50    4.20
   1  -6  -1   50.69    5.90
   1  -6  -1   47.60    3.80
   1  -6  -1   55.09    5.00
  -1   6   1   45.80    4.20
  -1   6   1   49.40    5.80
  -1   6   1   48.20    5.20
   0  -6  -1   64.09    6.40
   0  -6  -1   67.89    4.70
   0   6   1   80.49    6.50
   0   6   1   73.29    5.20
  -1  -6  -1   72.59    4.10
  -1  -6  -1   77.79    7.00
   1   6   1   68.79    6.10
   1   6   1   78.79    5.60
  -2  -6  -1  131.59    9.10
  -2  -6  -1  128.09    4.10
   2   6   1  115.79    7.70
   2   6   1  128.19    7.40
  -3  -6  -1  831.12   26.40
   3   6   1  875.11   24.00
   3   6   1  856.91   23.50
   3   6   1  853.61   20.50
  -4  -6  -1  747.73   26.00
   4   6   1  802.82   22.60
   4   6   1  802.22   22.90
   4   6   1  781.12   20.50
   5   6   1  441.36   15.50
   5   6   1  447.06   15.30
   5   6   1  436.86   16.50
  -6  -6  -1 1652.73   46.20
   6   6   1 1745.23   41.10
   6   6   1 1639.64   32.40
   6   6   1 1699.43   38.00
   6   6   1 1614.34   39.00
  -7  -6  -1  187.68   14.10
   7   6   1  207.58    8.60
   7   6   1  189.58    9.50
   7   6   1  213.58   12.10
   7   6   1  203.18   11.70
  -8  -6  -1  203.08   15.40
   8   6   1  223.88   10.20
   8   6   1  192.68   12.40
   8   6   1  217.68   12.80
   8   6   1  214.88    9.90
  -9  -6  -1    2.90    4.50
   9   6   1    0.50    2.10
   9   6   1    5.30    3.80
   9   6   1   -1.40    2.40
 -10  -6  -1   21.50    8.00
  10   6   1   19.40    5.80
  10   6   1   17.60    6.10
 -11  -6  -1    8.20    6.60
  11   6   1    7.00    4.80
  11   6   1    7.70    4.60
 -12  -6  -1   14.50    8.30
  12   6   1   24.10    7.20
  12   6   1    4.70    5.40
   6  -7  -1    8.10    5.40
  -6   7   1   13.00    5.60
   5  -7  -1   14.40    5.80
  -5   7   1   12.90    5.30
   4  -7  -1   46.90    8.00
  -4   7   1   34.20    6.00
  -4   7   1   35.40    7.70
   3  -7  -1  364.76   16.80
  -3   7   1  347.37   15.60
  -3   7   1  355.06   18.50
   2  -7  -1    1.30    2.90
   2  -7  -1    2.10    2.30
  -2   7   1    5.00    3.20
  -2   7   1    2.40    2.50
  -2   7   1    2.70    1.90
   1  -7  -1  934.61   21.90
   1  -7  -1  941.31   30.40
   1  -7  -1  923.41   25.00
  -1   7   1  944.71   29.80
  -1   7   1  929.41   27.80
  -1   7   1  941.51   23.90
   0  -7  -1   92.89    4.80
   0  -7  -1   85.39    5.80
   0  -7  -1  106.59    9.00
   0   7   1   97.59    7.90
   0   7   1  107.59    6.80
  -1  -7  -1 1215.98   26.20
  -1  -7  -1 1252.87   35.00
   1   7   1 1248.98   30.00
   1   7   1 1202.48   32.60
  -2  -7  -1  159.98   11.00
  -2  -7  -1  156.88    5.30
   2   7   1  143.19    9.50
   2   7   1  146.59    8.50
  -3  -7  -1  251.17   14.10
   3   7   1  246.38    9.20
   3   7   1  265.87   12.10
   3   7   1  274.37   13.10
  -4  -7  -1    1.20    2.40
   4   7   1   -0.60    1.30
   4   7   1   -0.20    1.80
   4   7   1    4.60    2.70
  -5  -7  -1    8.60    4.60
   5   7   1    8.90    3.30
   5   7   1    3.20    2.20
   5   7   1    4.60    2.60
   6   7   1   91.79    8.20
   6   7   1   91.49    7.50
   6   7   1  101.19    7.70
  -7  -7  -1   -1.60    3.10
   7   7   1    5.50    3.60
   7   7   1    6.50    3.20
   7   7   1    4.80    2.80
  -8  -7  -1  140.49   13.40
   8   7   1  110.89    9.90
   8   7   1  141.29   10.60
   8   7   1  122.79    8.60
  -9  -7  -1    1.20    4.50
   9   7   1   -1.90    2.60
   9   7   1   -0.90    2.60
 -10  -7  -1    1.50    5.30
  10   7   1    4.90    4.10
  10   7   1    2.30    3.70
 -11  -7  -1   12.00    7.00
  11   7   1    4.60    4.50
  11   7   1    2.00    4.00
   5  -8  -1  112.89   12.00
  -5   8   1   71.89   12.40
   4  -8  -1   21.30    6.00
  -4   8   1   20.00    6.50
   3  -8  -1   31.70    8.00
   3  -8  -1   40.60    7.50
  -3   8   1   36.10    7.50
  -3   8   1   42.70    7.30
   2  -8  -1   36.20    7.70
   2  -8  -1   37.30    6.20
  -2   8   1   35.60    6.60
  -2   8   1   28.70    6.60
   1  -8  -1   22.20    5.80
   1  -8  -1   31.70    4.80
  -1   8   1   21.80    5.40
  -1   8   1   29.60    4.80
   0  -8  -1  103.99    6.80
   0  -8  -1  122.69   10.60
   0   8   1  123.89    9.70
   0   8   1  122.89    7.90
  -1  -8  -1   45.80    4.20
  -1  -8  -1   33.60    6.30
   1   8   1   40.90    4.90
   1   8   1   46.10    6.20
  -2  -8  -1  242.38   14.90
   2   8   1  254.87   13.70
   2   8   1  238.58   11.90
  -3  -8  -1    2.10    3.50
   3   8   1    4.50    2.70
   3   8   1    6.70    3.50
  -4  -8  -1   32.50    7.50
   4   8   1   27.30    3.90
   4   8   1   24.70    5.10
   4   8   1   30.40    5.90
  -5  -8  -1   97.89   10.50
   5   8   1   96.29    8.40
   5   8   1   89.19    6.90
   5   8   1   87.89    8.20
  -6  -8  -1   39.30    7.60
   6   8   1   56.69    6.70
   6   8   1   65.79    6.70
   6   8   1   64.59    7.40
  -7  -8  -1  145.49   13.50
   7   8   1  142.19   10.10
   7   8   1  167.08   12.00
   7   8   1  156.18   10.30
  -8  -8  -1  419.26   23.20
   8   8   1  398.66   18.20
   8   8   1  393.16   19.50
   8   8   1  439.96   17.80
  -9  -8  -1   57.49   11.10
   9   8   1   78.49    9.00
   9   8   1   75.49    9.30
 -10  -8  -1  112.49   14.00
  10   8   1  114.59   11.30
  10   8   1  122.99   12.00
 -11  -8  -1   -1.00    5.80
  11   8   1   -3.50    3.70
  11   8   1   -4.00    4.10
   4  -9  -1   31.40    9.60
  -4   9   1   19.70    7.40
   3  -9  -1   15.90    6.70
  -3   9   1   25.70    6.30
   2  -9  -1   53.79   10.00
  -2   9   1   56.49    8.10
   1  -9  -1   18.40    6.40
  -1   9   1   36.90    7.20
   0  -9  -1   15.70    5.70
   0   9   1   16.60    5.10
   0   9   1   17.70    4.30
  -1  -9  -1  380.96   20.20
   1   9   1  421.86   19.50
   1   9   1  375.26   15.70
  -2  -9  -1   42.90    8.50
   2   9   1   34.00    5.90
   2   9   1   24.90    6.00
  -3  -9  -1  570.24   25.40
   3   9   1  588.24   23.20
   3   9   1  570.14   21.10
  -4  -9  -1  109.89   11.80
   4   9   1  153.28   11.30
   4   9   1  153.18   10.90
  -5  -9  -1  154.38   14.00
   5   9   1  156.28   11.50
   5   9   1  177.98   12.20
  -6  -9  -1   25.30    7.10
   6   9   1   33.70    6.70
   6   9   1   32.20    6.40
  -7  -9  -1   12.50    5.60
   7   9   1   15.70    4.50
   7   9   1   21.40    5.60
   7   9   1   12.00    4.50
  -8  -9  -1   12.80    6.00
   8   9   1    1.50    3.20
   8   9   1    1.40    3.30
   8   9   1    6.20    3.80
  -9  -9  -1    0.80    5.00
   9   9   1    3.60    4.10
   9   9   1   -3.60    3.10
   9   9   1   -1.30    3.00
 -10  -9  -1   50.79   11.30
  10   9   1   70.39    9.40
  10   9   1   57.29    9.90
 -11  -9  -1   -2.60    5.70
  11   9   1   -1.90    4.40
  11   9   1    1.10    4.10
   2 -10  -1   16.70    7.30
  -2  10   1    6.50    4.80
   1 -10  -1   87.89   11.70
  -1  10   1   65.39    9.10
   0 -10  -1    3.70    4.50
   0  10   1    5.30    3.80
  -1 -10  -1    5.60    4.80
   1  10   1    1.70    2.70
   1  10   1    6.60    4.30
  -2 -10  -1   46.90    9.40
   2  10   1   50.99    6.80
   2  10   1   34.30    7.30
  -3 -10  -1    9.40    5.30
   3  10   1   19.30    5.70
   3  10   1   15.40    4.80
  -4 -10  -1  168.48   15.10
   4  10   1  166.58   13.00
   4  10   1  166.38   12.10
  -5 -10  -1   21.70    7.70
   5  10   1   22.30    5.90
   5  10   1    9.80    4.50
  -6 -10  -1  142.69   14.20
   6  10   1  122.89   11.10
   6  10   1  119.19   11.20
  -7 -10  -1    6.40    5.20
   7  10   1    4.30    4.00
   7  10   1    2.60    3.50
  -8 -10  -1    2.50    5.50
   8  10   1   10.30    5.30
   8  10   1    5.60    4.10
  -9 -10  -1   41.40   10.00
   9  10   1   14.60    5.80
   9  10   1   23.80    7.10
 -10 -10  -1   27.80    8.80
  10  10   1   32.30    8.30
   1 -11  -1   60.39   12.10
   0 -11  -1   83.09   12.60
   0  11   1   64.99    9.80
  -1 -11  -1   -0.20    5.10
   1  11   1    3.00    3.90
  -2 -11  -1   35.80    8.90
   2  11   1   44.10    7.20
   2  11   1   40.10    8.50
  -3 -11  -1   36.80    9.10
   3  11   1   60.19    8.40
   3  11   1   56.99   10.00
  -4 -11  -1   -1.90    4.70
   4  11   1    2.00    3.70
   4  11   1    0.40    3.80
  -5 -11  -1  170.48   16.90
   5  11   1  144.69   13.00
   5  11   1  148.49   12.50
  -6 -11  -1   49.70   11.00
   6  11   1   47.60    9.00
   6  11   1   31.10    7.50
  -7 -11  -1   57.49   11.30
   7  11   1   41.90    8.50
   7  11   1   68.79    9.80
  -8 -11  -1   36.60    9.60
   8  11   1   24.70    7.20
   8  11   1   32.90    7.80
  -9 -11  -1    6.20    6.60
   9  11   1   13.40    6.00
   9  11   1   17.40    6.70
  -2 -12  -1    1.00    6.30
   2  12   1   -0.20    4.00
  -3 -12  -1   14.90    7.50
   3  12   1   18.30    6.00
   3  12   1   21.60    7.50
  -4 -12  -1   11.30    7.70
   4  12   1    5.80    5.40
   4  12   1    3.60    4.60
  -5 -12  -1   -0.70    5.90
   5  12   1    0.10    4.50
   5  12   1   -2.30    3.40
  -6 -12  -1   29.40    9.00
   6  12   1    4.30    5.20
   6  12   1   21.80    6.70
  -7 -12  -1   -1.10    6.20
   7  12   1    9.50    5.80
   7  12   1   14.80    6.40
   6  11  -2   39.10    9.20
  -6 -11   2   33.10   10.40
   5  11  -2   41.90    9.10
   5  11  -2   60.39   11.10
  -5 -11   2   58.89   12.60
   4  11  -2    5.70    5.40
   4  11  -2    1.20    5.00
  -4 -11   2   -0.10    5.20
   3  11  -2   15.10    6.60
  -3 -11   2    6.40    6.50
   2  11  -2    0.40    4.30
  -2 -11   2   -2.00    4.70
   8  10  -2   -0.10    4.40
   8  10  -2   -0.80    4.80
  -8 -10   2   21.20    8.90
   7  10  -2   21.30    6.90
   7  10  -2   36.80    8.70
  -7 -10   2   18.40    8.10
   6  10  -2    6.30    5.00
   6  10  -2   -2.80    3.40
  -6 -10   2   -1.70    4.50
   5  10  -2  119.69   12.10
   5  10  -2  107.59   12.10
  -5 -10   2  103.29   13.40
   4  10  -2   13.80    5.80
   4  10  -2   19.40    6.90
  -4 -10   2   27.50    8.40
   3  10  -2   86.49   11.10
   3  10  -2   70.09    9.20
  -3 -10   2   75.99   11.70
   2  10  -2   39.30    8.70
  -2 -10   2   47.00    9.90
   1  10  -2    0.00    3.40
  -1 -10   2    3.60    4.80
   0  10  -2   40.90    8.60
   0 -10   2   21.10    7.50
  -1  10  -2   89.89   11.60
   1 -10   2   99.09   13.00
   9   9  -2   65.29   11.10
  -9  -9   2   48.30   10.30
   8   9  -2    6.90    4.90
   8   9  -2   13.00    5.60
  -8  -9   2    5.70    5.90
   7   9  -2   22.50    6.50
   7   9  -2   24.60    7.00
  -7  -9   2   23.80    8.20
   6   9  -2   58.69    8.50
   6   9  -2   29.60    6.90
  -6  -9   2   54.19   11.00
   5   9  -2   32.30    7.70
   5   9  -2   40.60    8.10
  -5  -9   2   35.60    9.30
   4   9  -2  118.79   11.80
   4   9  -2  148.99   11.90
  -4  -9   2  121.39   13.10
   3   9  -2  148.79   13.10
   3   9  -2  159.08   12.00
  -3  -9   2  182.18   15.20
   2   9  -2    8.60    3.80
   2   9  -2   10.10    4.90
  -2  -9   2   10.50    5.40
   1   9  -2   90.89   10.40
  -1  -9   2  102.59   11.70
   0   9  -2   17.50    5.90
   0  -9   2   16.90    6.40
  -1   9  -2   -0.80    3.50
   1  -9   2    5.90    4.50
  -2   9  -2   24.50    7.10
   2  -9   2   31.60    8.70
  -3   9  -2   36.90    8.50
   3  -9   2   41.30   10.10
  10   8  -2   35.30    8.30
 -10  -8   2   54.99   11.60
   9   8  -2    3.10    4.90
  -9  -8   2   -2.80    4.40
   8   8  -2   49.70    8.20
   8   8  -2   37.50    8.30
  -8  -8   2   51.49   10.50
   7   8  -2    4.70    3.80
   7   8  -2   14.70    5.20
  -7  -8   2    7.10    5.20
   6   8  -2    0.20    2.80
   6   8  -2    0.30    3.00
  -6  -8   2    4.80    4.90
   5   8  -2    8.30    4.30
   5   8  -2   12.50    4.80
  -5  -8   2    6.00    5.10
   4   8  -2    6.00    3.90
   4   8  -2    6.40    3.50
  -4  -8   2   15.20    5.60
   3   8  -2  314.97   15.80
   3   8  -2  300.47   16.90
  -3  -8   2  324.27   18.70
   2   8  -2   25.30    5.60
   2   8  -2   21.60    5.70
  -2  -8   2   30.50    7.10
   1   8  -2  493.95   22.10
   1   8  -2  487.65   18.30
  -1  -8   2  494.95   23.10
   0   8  -2  150.18   12.30
   0  -8   2  146.49   12.60
  -1   8  -2   73.49    8.90
   1  -8   2   79.69    9.90
   1  -8   2   83.29    8.20
  -2   8  -2  101.79   10.40
   2  -8   2   98.99    9.60
   2  -8   2  118.89   12.30
  -3   8  -2   11.90    4.90
  -3   8  -2   18.00    6.50
   3  -8   2   24.20    7.50
   3  -8   2   18.80    5.60
  -4   8  -2   37.30    9.40
   4  -8   2   33.20    7.80
   4  -8   2   28.60    8.40
  10   7  -2   28.80    7.70
  10   7  -2   28.30    7.50
 -10  -7   2   22.80    7.90
   9   7  -2   84.89   10.70
   9   7  -2   98.09   10.40
  -9  -7   2   75.49   11.30
   8   7  -2   50.39    7.00
   8   7  -2   61.49    7.80
   8   7  -2   47.10    8.90
  -8  -7   2   51.99   10.50
   7   7  -2  356.36   18.90
   7   7  -2  353.46   16.80
   7   7  -2  369.86   16.30
  -7  -7   2  373.46   21.30
   6   7  -2    8.80    3.30
   6   7  -2   10.80    4.30
   6   7  -2   13.30    4.40
  -6  -7   2    8.00    4.80
   5   7  -2  398.56   18.40
   5   7  -2  366.86   17.30
  -5  -7   2  420.06   21.30
   4   7  -2   19.80    4.90
   4   7  -2   22.10    5.10
  -4  -7   2   24.10    6.10
   3   7  -2   18.10    4.70
   3   7  -2    6.20    3.50
  -3  -7   2    3.50    3.40
  -3  -7   2    4.40    2.10
   2   7  -2  163.58   11.50
   2   7  -2  159.68   10.00
  -2  -7   2  148.29    8.20
  -2  -7   2  159.48   12.00
   1   7  -2   77.19    8.10
   1   7  -2   84.09    6.80
  -1  -7   2   81.39    8.70
  -1  -7   2   75.79    6.40
   0   7  -2   15.90    3.50
   0   7  -2   38.60    7.00
   0  -7   2   10.80    3.50
   0  -7   2   22.90    5.90
  -1   7  -2  334.27   17.00
   1  -7   2  335.17   17.90
   1  -7   2  340.27   15.00
  -2   7  -2   34.00    6.80
  -2   7  -2   21.90    6.10
   2  -7   2   25.20    6.60
   2  -7   2   26.20    5.60
  -3   7  -2   55.19    9.70
  -3   7  -2   41.10    7.60
   3  -7   2   49.70    7.40
   3  -7   2   47.90    8.90
  -4   7  -2   25.90    6.20
  -4   7  -2   18.10    6.10
   4  -7   2   32.50    7.30
  -5   7  -2    0.10    3.60
   5  -7   2    4.60    4.20
  10   6  -2    4.50    4.80
  10   6  -2    3.00    4.40
 -10  -6   2    1.30    5.40
   9   6  -2   10.60    5.40
   9   6  -2   22.30    6.40
  -9  -6   2   14.40    7.10
   8   6  -2   48.40    8.60
   8   6  -2   33.50    6.80
  -8  -6   2   40.50    9.10
   7   6  -2    9.70    3.90
   7   6  -2    4.20    3.00
   7   6  -2    3.10    3.70
  -7  -6   2   -0.20    3.30
  -7  -6   2    3.20    2.60
   6   6  -2  135.69    9.50
   6   6  -2  115.69    8.40
   6   6  -2  122.59   10.20
  -6  -6   2  139.89   12.60
  -6  -6   2  128.79    7.60
   5   6  -2  123.29    7.50
   5   6  -2  113.79    8.80
   5   6  -2  100.49    8.90
  -5  -6   2  100.59   10.20
  -5  -6   2  127.19    7.10
   4   6  -2    8.20    2.30
   4   6  -2    7.50    3.30
   4   6  -2    2.60    2.60
  -4  -6   2    7.70    3.90
  -4  -6   2    9.80    2.60
   3   6  -2   40.70    3.00
   3   6  -2   43.50    5.90
   3   6  -2   46.90    5.80
  -3  -6   2   33.10    3.80
  -3  -6   2   41.70    6.40
   2   6  -2   71.59    6.40
   2   6  -2   74.39    7.40
  -2  -6   2   63.29    7.20
  -2  -6   2   71.19    5.40
   1   6  -2  426.96   17.70
   1   6  -2  414.06   14.90
  -1  -6   2  436.46   14.90
  -1  -6   2  405.36   17.80
   0   6  -2   49.90    4.60
   0   6  -2   58.69    6.70
   0  -6   2   43.80    6.10
   0  -6   2   42.80    4.90
  -1   6  -2  748.63   19.10
  -1   6  -2  783.82   26.20
  -1   6  -2  749.13   25.30
   1  -6   2  772.42   23.20
   1  -6   2  775.32   26.70
  -2   6  -2  314.67   15.40
  -2   6  -2  298.67   15.90
   2  -6   2  312.97   14.40
  -3   6  -2  410.16   19.90
  -3   6  -2  451.45   18.70
   3  -6   2  440.96   18.60
  -4   6  -2  195.48   14.00
  -4   6  -2  211.38   12.40
   4  -6   2  198.68   13.00
  -5   6  -2   38.10    8.10
   5  -6   2   28.60    6.70
  -6   6  -2   82.39   10.70
   6  -6   2   76.69   10.20
  11   5  -2    3.10    5.00
  11   5  -2   -4.30    4.00
 -11  -5   2   -3.90    5.50
  10   5  -2   -1.00    3.40
  10   5  -2    3.30    3.60
  10   5  -2   -0.90    3.80
 -10  -5   2    6.50    5.10
   9   5  -2    0.10    3.10
   9   5  -2   -0.10    3.50
   9   5  -2    4.10    3.30
  -9  -5   2   -0.80    4.00
  -9  -5   2   -4.40    3.10
   8   5  -2   22.60    5.70
   8   5  -2   21.00    5.70
  -8  -5   2   21.60    7.30
  -8  -5   2   22.70    5.30
   7   5  -2  137.79    8.80
   7   5  -2  140.09   10.20
   7   5  -2  153.68   11.40
  -7  -5   2  151.58    9.30
  -7  -5   2  160.38   13.20
   6   5  -2  123.69    8.30
   6   5  -2  138.39   10.30
   6   5  -2  121.89    8.70
  -6  -5   2  130.79    7.90
  -6  -5   2  116.79   10.90
   5   5  -2  891.61   23.90
   5   5  -2  883.81   25.30
   5   5  -2  871.81   26.80
  -5  -5   2  857.11   22.20
  -5  -5   2  841.12   29.30
   4   5  -2  174.08   10.00
   4   5  -2  151.98    7.50
   4   5  -2  130.79    9.10
  -4  -5   2  190.28   12.30
  -4  -5   2  177.38    8.00
   3   5  -2 2159.98   46.80
   3   5  -2 2116.79   39.90
   3   5  -2 2042.40   47.00
  -3  -5   2 2130.39   42.40
  -3  -5   2 2024.00   49.20
   2   5  -2   14.40    3.90
   2   5  -2   12.00    3.20
  -2  -5   2   15.20    4.10
  -2  -5   2   15.30    3.00
   1   5  -2  768.22   23.70
   1   5  -2  720.83   20.20
  -1  -5   2  746.43   23.40
  -1  -5   2  764.82   20.30
   0   5  -2  125.49    6.60
   0   5  -2  126.09    8.80
   0  -5   2  117.69    8.50
   0  -5   2  135.59    7.60
  -1   5  -2   38.50    3.30
  -1   5  -2   41.70    5.30
  -1   5  -2   39.00    5.30
   1  -5   2   32.50    4.10
   1  -5   2   34.90    5.00
  -2   5  -2   -0.20    1.90
  -2   5  -2    2.70    2.20
  -2   5  -2    0.70    1.00
   2  -5   2    1.40    2.00
   2  -5   2    4.00    1.10
  -3   5  -2  318.07   15.80
  -3   5  -2  316.77   14.20
   3  -5   2  306.37   14.40
  -4   5  -2   24.40    4.90
  -4   5  -2   19.30    5.20
   4  -5   2   42.20    6.20
  -5   5  -2   91.09    7.60
  -5   5  -2  105.69   10.30
   5  -5   2  108.39   10.00
  -6   5  -2    0.30    2.90
   6  -5   2    0.90    3.30
  -7   5  -2   12.80    6.10
   7  -5   2    6.30    4.60
  11   4  -2   28.40    7.70
  11   4  -2   37.00    9.00
  11   4  -2   16.60    5.80
 -11  -4   2   10.70    6.50
  10   4  -2  143.49   13.10
  10   4  -2  137.89   11.90
  10   4  -2  153.08   13.20
 -10  -4   2  127.49   14.80
   9   4  -2  149.09   12.20
   9   4  -2  138.39   12.00
   9   4  -2  135.69   10.80
  -9  -4   2  146.49   14.00
  -9  -4   2  143.39   11.50
   8   4  -2  120.29   10.40
   8   4  -2  139.89   11.00
  -8  -4   2  111.89   11.90
  -8  -4   2  138.79   10.30
   7   4  -2  214.18   12.90
   7   4  -2  201.48   12.20
   7   4  -2  215.48    9.60
  -7  -4   2  187.18   14.20
  -7  -4   2  202.38   11.30
   6   4  -2    4.00    2.80
   6   4  -2    1.40    2.00
   6   4  -2    6.20    2.50
  -6  -4   2    3.50    2.30
  -6  -4   2    3.60    3.50
   5   4  -2    7.80    2.60
   5   4  -2    5.50    2.70
   5   4  -2    5.60    2.40
  -5  -4   2    3.80    3.00
  -5  -4   2    5.20    2.40
   4   4  -2   19.10    4.00
   4   4  -2   16.40    3.50
   4   4  -2   16.70    3.20
  -4  -4   2   12.30    4.00
  -4  -4   2   16.70    3.10
   3   4  -2  209.48   10.00
   3   4  -2  182.58    9.50
   3   4  -2  188.18    7.50
  -3  -4   2  187.88    8.10
  -3  -4   2  218.68   11.70
   2   4  -2    9.60    1.60
   2   4  -2   13.30    3.20
   2   4  -2    8.20    2.50
  -2  -4   2   10.30    2.40
  -2  -4   2    9.90    2.90
   1   4  -2  544.15   17.80
   1   4  -2  562.94   16.10
  -1  -4   2  572.24   18.10
  -1  -4   2  545.75   15.80
   0   4  -2   76.69    6.20
   0   4  -2   81.29    4.90
   0  -4   2   78.39    5.40
   0  -4   2   87.79    6.60
  -1   4  -2  106.29    4.90
  -1   4  -2  107.69    7.50
  -1   4  -2  108.89    7.40
   1  -4   2  121.79    7.10
  -2   4  -2   18.00    1.70
  -2   4  -2   21.10    4.50
  -2   4  -2   21.80    4.40
   2  -4   2   13.50    1.70
   2  -4   2   13.30    3.20
  -3   4  -2  439.06   17.30
  -3   4  -2  382.46   14.80
   3  -4   2  413.96   12.10
   3  -4   2  438.56   16.50
  -4   4  -2  397.26   17.60
  -4   4  -2  414.96   15.10
   4  -4   2  423.66   13.80
   4  -4   2  409.86   17.20
  -5   4  -2  603.84   18.80
  -5   4  -2  610.14   23.80
   5  -4   2  573.94   18.80
   5  -4   2  626.14   23.30
  -6   4  -2  223.98   14.80
   6  -4   2  219.08   14.30
   6  -4   2  228.38   12.10
  -7   4  -2  191.18   14.70
   7  -4   2  173.88   17.20
   7  -4   2  162.28   13.60
  -8   4  -2  100.19   11.80
   8  -4   2  127.79   13.10
  11   3  -2    0.90    3.70
  11   3  -2   -2.80    4.20
  11   3  -2   -3.30    3.40
 -11  -3   2    1.00    5.20
  10   3  -2    1.10    3.60
  10   3  -2    4.40    4.20
  10   3  -2    2.90    4.40
 -10  -3   2    0.60    4.60
   9   3  -2   18.10    5.30
   9   3  -2   24.80    6.30
   9   3  -2   12.40    5.10
  -9  -3   2   17.80    5.90
  -9  -3   2   26.60    7.40
   8   3  -2   24.20    5.70
   8   3  -2   16.10    4.90
  -8  -3   2   11.90    4.70
  -8  -3   2   26.20    7.00
   7   3  -2   81.69    8.00
   7   3  -2   99.29    7.50
   7   3  -2   91.39    8.50
  -7  -3   2   95.39    8.00
  -7  -3   2  119.69   10.60
   6   3  -2    0.40    1.70
   6   3  -2    0.10    2.10
   6   3  -2    1.50    1.70
  -6  -3   2    0.80    2.60
  -6  -3   2    2.10    2.50
   5   3  -2   15.00    3.60
   5   3  -2   18.90    3.30
   5   3  -2   16.40    3.90
  -5  -3   2   13.20    4.30
  -5  -3   2   16.90    3.70
   4   3  -2  290.57   12.40
   4   3  -2  322.47   11.40
   4   3  -2  302.27   11.50
  -4  -3   2  304.77   11.20
  -4  -3   2  267.57   13.70
   3   3  -2 1106.29   24.30
   3   3  -2 1086.99   26.90
   3   3  -2 1075.29   25.90
  -3  -3   2 1066.39   29.00
  -3  -3   2 1082.79   24.80
   2   3  -2  182.48    8.60
   2   3  -2  201.18    8.70
   2   3  -2  189.38    6.50
  -2  -3   2  191.38    7.90
  -2  -3   2  185.78    9.30
   1   3  -2 4656.03   83.99
   1   3  -2 4621.64   81.69
   1   3  -2 4540.25   76.19
  -1  -3   2 4402.96   81.59
  -1  -3   2 4497.75   83.29
   0   3  -2    1.90    1.60
   0   3  -2    2.00    1.30
   0   3  -2    1.30    1.00
   0  -3   2   -0.30    1.00
   0  -3   2    0.90    1.20
  -1   3  -2 3392.86   57.29
  -1   3  -2 3439.96   64.99
  -1   3  -2 3337.37   64.89
  -1   3  -2 3338.77   59.19
   1  -3   2 3367.06   57.19
   1  -3   2 3435.36   63.99
  -2   3  -2   68.29    5.30
  -2   3  -2   64.69    2.50
  -2   3  -2   64.09    5.40
   2  -3   2   67.09    3.60
   2  -3   2   63.69    2.70
   2  -3   2   64.09    5.20
  -3   3  -2  885.91   25.20
  -3   3  -2  875.41   23.10
   3  -3   2  918.91   25.00
   3  -3   2  921.21   21.00
  -4   3  -2   11.80    3.60
  -4   3  -2    8.60    2.50
   4  -3   2    3.30    2.50
   4  -3   2    6.00    2.10
  -5   3  -2   41.80    6.00
  -5   3  -2   45.00    4.40
   5  -3   2   50.29    6.40
   5  -3   2   43.80    4.80
  -6   3  -2    9.70    4.10
   6  -3   2    5.70    3.30
   6  -3   2    3.00    2.40
  -7   3  -2   24.70    6.30
   7  -3   2   33.20    6.40
   7  -3   2   21.70    6.10
  -8   3  -2    3.90    3.80
   8  -3   2    4.20    3.40
   8  -3   2    1.40    3.60
  -9   3  -2   29.90    8.20
   9  -3   2   15.90    7.10
   9  -3   2   20.30    6.40
  11   2  -2   10.10    5.40
  11   2  -2   10.10    6.30
 -11  -2   2   13.50    6.60
  10   2  -2   54.59    9.80
  10   2  -2   51.69    8.70
  10   2  -2   63.69    9.30
 -10  -2   2   53.09   10.80
   9   2  -2    5.10    3.60
   9   2  -2    9.30    4.60
   9   2  -2   16.10    5.80
  -9  -2   2   15.00    6.00
  -9  -2   2   25.50    6.70
   8   2  -2  344.37   16.70
   8   2  -2  382.86   18.70
  -8  -2   2  357.16   19.20
  -8  -2   2  390.66   18.30
   7   2  -2  220.38   12.50
   7   2  -2  218.08   12.90
  -7  -2   2  245.88   13.10
  -7  -2   2  252.67   14.60
   6   2  -2  675.53   16.40
   6   2  -2  688.83   22.70
   6   2  -2  707.33   22.20
  -6  -2   2  676.63   21.70
  -6  -2   2  676.63   23.80
   5   2  -2 1209.08   30.60
   5   2  -2 1180.38   30.30
   5   2  -2 1235.78   26.00
  -5  -2   2 1194.28   29.60
  -5  -2   2 1196.48   32.40
   4   2  -2  429.26   12.70
   4   2  -2  452.55   14.70
   4   2  -2  426.06   14.90
  -4  -2   2  450.85   14.30
  -4  -2   2  428.76   16.00
   3   2  -2  377.36   11.90
   3   2  -2  385.56   13.10
   3   2  -2  389.06   12.00
  -3  -2   2  391.66   12.30
  -3  -2   2  350.56   13.80
   2   2  -2  118.99    6.10
   2   2  -2  122.29    5.30
   2   2  -2  125.99    6.40
  -2  -2   2  114.79    5.90
  -2  -2   2  124.69    7.10
   1   2  -2   39.20    3.60
   1   2  -2   31.50    2.10
   1   2  -2   33.30    3.10
  -1  -2   2   30.50    3.20
  -1  -2   2   27.50    3.00
   0   2  -2   73.49    4.00
   0   2  -2   75.29    5.00
   0   2  -2   86.99    4.70
   0   2  -2   85.19    2.80
   0  -2   2   77.89    4.80
   0  -2   2   90.69    4.90
  -1   2  -2  798.42   19.90
  -1   2  -2  803.32   19.40
  -1   2  -2  794.72   15.70
  -1   2  -2  814.02   16.10
   1  -2   2  778.52   19.30
   1  -2   2  805.12   15.60
   1  -2   2  808.62   15.90
  -2   2  -2    5.60    2.20
  -2   2  -2   14.80    2.80
   2  -2   2    5.70    2.00
   2  -2   2    4.00    1.20
  -3   2  -2   37.40    3.60
  -3   2  -2   42.00    4.40
   3  -2   2   48.20    4.60
   3  -2   2   48.00    3.70
  -4   2  -2   13.80    2.70
  -4   2  -2    8.10    2.90
   4  -2   2    6.00    2.50
   4  -2   2   12.00    2.70
  -5   2  -2    7.30    1.90
  -5   2  -2    9.80    3.30
   5  -2   2   12.50    3.90
   5  -2   2    8.70    2.90
  -6   2  -2  115.69    9.50
   6  -2   2  156.78   10.90
   6  -2   2  144.59    9.30
  -7   2  -2  409.36   19.50
   7  -2   2  399.26   19.40
   7  -2   2  410.46   17.70
  -8   2  -2  114.89   11.20
   8  -2   2  117.39   10.30
   8  -2   2  102.39   11.10
  -9   2  -2  168.78   14.60
   9  -2   2  157.08   12.90
   9  -2   2  176.28   14.80
 -10   2  -2   96.59   12.60
  10  -2   2   70.69   10.60
  10  -2   2   98.29   12.50
  10   1  -2   72.09   10.10
  10   1  -2  109.09   12.70
 -10  -1   2   76.09   11.20
   9   1  -2    9.70    4.70
   9   1  -2    6.40    4.80
   9   1  -2    6.30    3.70
  -9  -1   2    1.10    3.60
   8   1  -2   15.10    4.90
   8   1  -2   16.50    4.50
   8   1  -2   16.10    5.30
  -8  -1   2    9.20    4.50
  -8  -1   2   12.30    5.00
   7   1  -2  105.19    9.10
   7   1  -2   92.99    7.90
  -7  -1   2   85.79    8.30
  -7  -1   2   78.09    8.30
   6   1  -2    2.40    1.10
   6   1  -2    8.10    3.30
   6   1  -2    5.60    2.70
  -6  -1   2    1.70    2.60
  -6  -1   2    0.00    1.90
   5   1  -2  465.65   16.70
   5   1  -2  429.06   11.40
   5   1  -2  448.46   15.80
  -5  -1   2  428.16   16.20
  -5  -1   2  448.66   16.20
   4   1  -2    0.70    1.40
   4   1  -2    4.10    1.40
   4   1  -2    4.20    1.90
  -4  -1   2    2.30    1.60
  -4  -1   2    2.00    1.70
   3   1  -2  410.36   11.50
   3   1  -2  437.96   13.50
   3   1  -2  433.06   13.20
  -3  -1   2  442.26   13.50
  -3  -1   2  417.16   13.40
   2   1  -2  621.54   15.10
   2   1  -2  589.94   14.90
   2   1  -2  628.64   15.90
  -2  -1   2  591.04   15.90
  -2  -1   2  586.54   15.50
   1   1  -2  168.48    6.60
   1   1  -2  160.68    6.30
   1   1  -2  153.28    5.60
  -1  -1   2  166.98    6.40
  -1  -1   2  160.58    6.70
   0   1  -2  176.08    6.90
   0   1  -2  174.38    5.70
   0   1  -2  177.78    5.80
   0   1  -2  178.38    5.10
   0  -1   2  169.98    5.80
   0  -1   2  165.78    6.70
   0  -1   2  175.98    5.60
   0  -1   2  169.68    5.50
  -1   1  -2 4979.70   82.39
  -1   1  -2 4912.31   86.29
  -1   1  -2 4599.34   82.99
  -1   1  -2 5024.20   85.09
   1  -1   2 4975.60   82.19
   1  -1   2 5056.29   85.19
   1  -1   2 4844.22   86.09
  -2   1  -2    6.60    1.80
  -2   1  -2    0.80    1.00
   2  -1   2    3.50    1.10
   2  -1   2    1.00    1.30
  -3   1  -2 3818.62   68.89
  -3   1  -2 3834.52   71.49
   3  -1   2 3924.51   72.19
   3  -1   2 3850.51   69.59
  -4   1  -2   45.20    3.30
  -4   1  -2   48.50    4.80
   4  -1   2   54.09    4.50
   4  -1   2   41.50    4.50
  -5   1  -2 1728.63   33.20
  -5   1  -2 1754.22   41.10
   5  -1   2 1703.43   40.70
   5  -1   2 1765.92   39.20
  -6   1  -2   13.20    4.00
  -6   1  -2   18.60    1.90
   6  -1   2   22.20    5.10
   6  -1   2    8.20    3.30
  -7   1  -2  121.79   10.10
   7  -1   2  100.39    9.30
   7  -1   2  110.49    9.00
  -8   1  -2    9.80    4.30
   8  -1   2   10.00    4.20
   8  -1   2   14.70    5.20
  -9   1  -2   -0.90    3.50
   9  -1   2    0.60    3.20
   9  -1   2    3.40    3.60
 -10   1  -2    2.80    4.90
  10  -1   2   10.10    5.50
  10  -1   2    5.50    4.80
  10   0  -2   -4.60    3.60
  10   0  -2   -0.20    3.40
 -10   0   2    0.50    4.70
   9   0  -2  125.19   10.30
   9   0  -2  123.99   12.20
   9   0  -2  122.09   12.00
  -9   0   2  121.19   12.40
   8   0  -2   11.30    5.00
   8   0  -2   12.60    4.80
   8   0  -2    5.00    3.10
  -8   0   2   10.40    4.50
  -8   0   2    4.90    3.80
   7   0  -2   28.40    5.90
   7   0  -2   31.00    5.50
   7   0  -2   28.10    6.00
  -7   0   2   35.70    6.90
  -7   0   2   34.80    6.40
   6   0  -2  460.55   16.60
   6   0  -2  447.86   18.10
  -6   0   2  441.26   17.90
  -6   0   2  434.36   17.60
   5   0  -2  238.98   11.80
   5   0  -2  252.07   11.00
   5   0  -2  236.68    6.70
   5   0  -2  251.67    7.10
  -5   0   2  249.48   11.90
  -5   0   2  237.78   11.30
   4   0  -2 1182.88   28.00
   4   0  -2 1210.48   24.00
   4   0  -2 1202.08   29.40
  -4   0   2 1205.28   29.40
  -4   0   2 1178.38   28.20
   3   0  -2 2450.45   47.50
   3   0  -2 2409.56   48.20
   3   0  -2 2474.15   44.70
  -3   0   2 2433.16   47.00
  -3   0   2 2431.86   48.70
   2   0  -2 1950.01   38.10
   2   0  -2 1971.10   36.40
   2   0  -2 1935.91   37.90
  -2   0   2 1924.71   36.40
  -2   0   2 1907.01   38.40
   1   0  -2 2322.77   42.20
   1   0  -2 2310.27   42.30
   1   0  -2 2155.58   40.40
  -1   0   2 2365.16   43.40
  -1   0   2 2332.67   40.40
   0   0  -2  701.23   16.00
   0   0  -2  736.43   15.20
   0   0   2  741.03   17.10
   0   0   2  730.53   13.20
   0   0   2  722.83   13.50
  -1   0  -2  898.21   18.00
  -1   0  -2  925.41   16.80
  -1   0  -2  883.41   19.10
  -1   0  -2  913.51   17.00
  -1   0  -2  899.11   17.60
   1   0   2  910.11   18.00
   1   0   2  893.61   20.10
   1   0   2  912.41   17.60
   1   0   2  904.81   19.50
  -2   0  -2  171.38    6.30
  -2   0  -2  170.88    6.10
  -2   0  -2  173.38    4.00
   2   0   2  161.88    6.60
   2   0   2  171.58    3.90
   2   0   2  157.48    5.90
   2   0   2  143.89    7.60
  -3   0  -2  283.57    9.90
  -3   0  -2  282.17    8.20
  -3   0  -2  272.47    6.20
   3   0   2  276.97    5.90
   3   0   2  282.27   10.00
   3   0   2  284.77    8.10
   3   0   2  267.37    9.20
  -4   0  -2  279.77    7.00
  -4   0  -2  283.97    8.00
  -4   0  -2  282.77   11.20
   4   0   2  281.57   10.50
   4   0   2  283.97    7.80
   4   0   2  288.67    6.80
   4   0   2  277.47   11.10
  -5   0  -2  165.28    9.40
  -5   0  -2  180.18    5.50
   5   0   2  191.18    9.40
   5   0   2  185.48    5.50
   5   0   2  185.58    5.70
   5   0   2  178.68    9.60
  -6   0  -2   94.89    7.90
   6   0   2   99.59    4.50
   6   0   2  100.39    7.90
   6   0   2   98.69    7.60
  -7   0  -2   34.40    6.70
   7   0   2   43.90    3.50
   7   0   2   42.00    5.90
   7   0   2   37.80    5.50
  -8   0  -2   -0.80    2.20
   8   0   2    2.00    2.50
   8   0   2    1.70    2.40
  -9   0  -2  121.29   11.70
   9   0   2  114.39   11.00
   9   0   2   97.99   10.20
 -10   0  -2    1.70    3.90
  10   0   2    8.10    5.00
  10   0   2    8.80    4.60
 -11   0  -2   73.79   12.90
  11   0   2   97.99   12.30
  11   0   2   65.69   12.30
  10  -1  -2   62.79   11.30
  10  -1  -2   75.99   10.90
 -10   1   2   78.59   11.20
   9  -1  -2    5.90    4.50
   9  -1  -2    5.00    4.20
  -9   1   2    6.00    4.60
   8  -1  -2  255.37   16.30
   8  -1  -2  264.07   16.20
   8  -1  -2  280.57   13.60
  -8   1   2  278.77   16.60
   7  -1  -2   28.20    5.20
   7  -1  -2   25.80    6.20
   7  -1  -2   39.10    7.40
  -7   1   2   34.80    6.90
  -7   1   2   28.30    6.30
   6  -1  -2  223.08   11.00
   6  -1  -2  231.78   13.00
  -6   1   2  233.68   12.60
  -6   1   2  245.18   13.40
   5  -1  -2   27.80    5.00
   5  -1  -2   34.10    2.50
   5  -1  -2   24.50    3.40
   5  -1  -2   31.50    4.00
  -5   1   2   34.60    5.00
  -5   1   2   30.60    4.40
   4  -1  -2   82.19    5.50
   4  -1  -2   74.29    6.10
   4  -1  -2   80.79    4.00
  -4   1   2   82.09    5.90
  -4   1   2   92.09    6.70
   3  -1  -2  766.52   20.40
   3  -1  -2  756.72   16.60
   3  -1  -2  774.92   19.10
  -3   1   2  745.83   18.90
  -3   1   2  752.52   20.30
   2  -1  -2  145.59    6.30
   2  -1  -2  145.89    5.40
  -2   1   2  141.09    6.80
  -2   1   2  148.19    5.80
   1  -1  -2 1888.31   35.30
   1  -1  -2 1880.71   35.80
   1  -1  -2 1944.41   33.80
  -1   1   2 1927.51   36.80
  -1   1   2 1851.71   33.70
   0  -1  -2  696.03   15.20
   0  -1  -2  697.43   15.70
   0  -1  -2  674.23   12.20
   0  -1  -2  695.83   12.10
   0   1   2  711.13   14.80
   0   1   2  704.33   15.10
  -1  -1  -2  330.67    7.40
  -1  -1  -2  342.77    8.90
  -1  -1  -2  338.77    9.10
  -1  -1  -2  335.57    8.70
   1   1   2  324.37    7.90
   1   1   2  342.07    9.40
   1   1   2  356.06    7.80
  -2  -1  -2   75.59    3.00
  -2  -1  -2   76.29    3.60
  -2  -1  -2   70.59    3.70
   2   1   2   79.09    4.00
   2   1   2   75.59    4.00
   2   1   2   67.69    2.90
   2   1   2   71.69    3.40
  -3  -1  -2  713.43   15.00
  -3  -1  -2  681.33   14.40
  -3  -1  -2  690.73   17.00
   3   1   2  695.23   14.20
   3   1   2  674.93   14.40
   3   1   2  694.83   16.80
   3   1   2  678.43   16.90
  -4  -1  -2  182.88    6.00
  -4  -1  -2  196.98    8.70
  -4  -1  -2  203.98    5.60
   4   1   2  191.68    5.60
   4   1   2  204.88    8.60
   4   1   2  179.88    8.30
   4   1   2  200.38    6.30
  -5  -1  -2 1645.64   37.60
  -5  -1  -2 1632.84   29.00
  -5  -1  -2 1645.84   29.60
   5   1   2 1648.83   36.80
   5   1   2 1696.43   37.20
   5   1   2 1654.43   31.90
  -6  -1  -2   13.50    3.70
   6   1   2   14.40    2.40
   6   1   2   18.00    4.10
   6   1   2   15.80    3.70
  -7  -1  -2 1162.68   33.40
   7   1   2 1173.98   32.50
   7   1   2 1163.28   32.50
   7   1   2 1198.78   26.20
  -8  -1  -2   28.70    6.70
   8   1   2   19.60    5.10
   8   1   2   22.60    5.40
   8   1   2   22.50    3.80
  -9  -1  -2  262.17   16.60
   9   1   2  253.77   15.50
   9   1   2  212.08   14.50
 -10  -1  -2   14.00    6.10
  10   1   2   14.20    5.40
  10   1   2   15.20    5.50
 -11  -1  -2   11.00    6.10
  11   1   2   24.80    7.40
  11   1   2   16.70    6.90
   9  -2  -2   71.59   10.20
   9  -2  -2   66.49   10.00
  -9   2   2   68.49   10.40
   8  -2  -2    5.30    4.00
   8  -2  -2   15.40    5.90
  -8   2   2   20.10    6.00
   7  -2  -2  400.36   19.90
   7  -2  -2  421.76   19.80
   7  -2  -2  423.56   16.30
  -7   2   2  432.16   19.60
   6  -2  -2   24.30    5.90
   6  -2  -2   21.70    4.20
   6  -2  -2   34.10    6.50
  -6   2   2   30.20    5.90
  -6   2   2   30.00    6.00
   5  -2  -2  542.65   19.70
   5  -2  -2  563.24   13.50
   5  -2  -2  569.84   17.40
   5  -2  -2  564.44   20.60
  -5   2   2  524.05   19.90
  -5   2   2  585.44   19.70
   4  -2  -2  189.68    6.80
   4  -2  -2  182.48    8.40
   4  -2  -2  186.48    9.90
  -4   2   2  175.78    9.80
  -4   2   2  167.68    9.00
   3  -2  -2    0.40    1.00
   3  -2  -2    1.60    1.30
   3  -2  -2    0.50    0.80
  -3   2   2   -0.30    1.00
  -3   2   2    1.30    1.40
   2  -2  -2 1388.16   29.90
   2  -2  -2 1382.76   28.60
   2  -2  -2 1367.56   27.50
  -2   2   2 1375.96   28.60
  -2   2   2 1359.96   30.10
   1  -2  -2 1767.22   33.60
  -1   2   2 1766.32   33.70
  -1   2   2 1756.52   33.00
  -1   2   2 1695.13   34.60
  -1   2   2 1788.92   33.40
   0  -2  -2 1483.05   26.80
   0   2   2 1455.45   28.00
   0   2   2 1402.36   28.10
   0   2   2 1486.75   27.10
   0   2   2 1463.25   28.20
  -1  -2  -2 2984.60   55.49
  -1  -2  -2 3266.97   55.49
   1   2   2 3211.98   55.49
   1   2   2 3234.78   56.09
   1   2   2 3253.17   56.09
   1   2   2 3052.89   55.49
   1   2   2 3143.39   55.59
  -2  -2  -2  560.54   13.00
  -2  -2  -2  557.44   12.10
   2   2   2  562.64   12.80
   2   2   2  554.64   12.50
   2   2   2  566.04   13.70
   2   2   2  552.44   12.80
  -3  -2  -2 1812.72   34.10
  -3  -2  -2 1801.62   36.90
   3   2   2 1823.32   34.60
   3   2   2 1885.31   36.70
   3   2   2 1884.91   35.00
  -4  -2  -2  268.77    7.70
  -4  -2  -2  283.57    7.50
  -4  -2  -2  296.97   11.00
   4   2   2  287.67   10.60
   4   2   2  276.77    8.70
   4   2   2  263.37    9.40
  -5  -2  -2   70.49    3.10
  -5  -2  -2   66.59    5.90
  -5  -2  -2   67.09    3.30
   5   2   2   76.39    4.50
   5   2   2   70.19    5.70
   5   2   2   64.29    5.00
  -6  -2  -2  189.48   10.70
   6   2   2  184.78    7.90
   6   2   2  183.98   10.20
   6   2   2  208.08   10.00
  -7  -2  -2   64.29    6.90
   7   2   2   72.89    5.30
   7   2   2   65.89    6.80
   7   2   2   62.39    6.30
  -8  -2  -2  132.49   10.80
   8   2   2  121.99   10.00
   8   2   2  118.79    7.20
   8   2   2  136.19    9.90
  -9  -2  -2   48.30    9.00
   9   2   2   45.20    7.70
   9   2   2   42.90    5.60
   9   2   2   40.80    7.60
 -10  -2  -2   54.79   10.20
  10   2   2   47.50    9.20
  10   2   2   41.20    8.20
 -11  -2  -2   17.10    7.40
  11   2   2   16.60    5.90
  11   2   2    8.70    5.40
   9  -3  -2   27.40    7.70
   9  -3  -2   22.70    7.60
  -9   3   2   29.20    7.70
   8  -3  -2   59.99    9.10
   8  -3  -2   61.69   10.30
  -8   3   2   52.29    9.30
   7  -3  -2   -0.90    2.70
   7  -3  -2    2.50    3.30
  -7   3   2   -0.70    2.40
   6  -3  -2  346.27   13.90
   6  -3  -2  360.06   17.20
   6  -3  -2  333.07   17.40
  -6   3   2  365.56   17.20
   5  -3  -2   50.29    6.50
   5  -3  -2   53.29    4.90
   5  -3  -2   51.69    3.90
   5  -3  -2   61.39    6.60
  -5   3   2   52.79    6.30
  -5   3   2   45.70    6.00
   4  -3  -2  520.15   14.00
   4  -3  -2  478.15   18.20
   4  -3  -2  513.95   18.00
   4  -3  -2  499.85   15.50
  -4   3   2  512.45   18.40
  -4   3   2  500.25   17.70
   3  -3  -2   53.59    4.30
   3  -3  -2   59.59    4.10
   3  -3  -2   51.99    5.00
  -3   3   2   48.30    3.70
  -3   3   2   57.19    5.20
  -3   3   2   57.59    5.30
   2  -3  -2  589.84   15.60
   2  -3  -2  577.54   16.70
  -2   3   2  602.54   16.60
  -2   3   2  626.04   17.40
  -2   3   2  584.74   15.40
  -2   3   2  594.24   15.20
  -1   3   2  164.98    6.60
  -1   3   2  172.58    7.10
  -1   3   2  182.48    7.10
  -1   3   2  167.48    7.20
   0  -3  -2  263.37    8.70
   0   3   2  281.47    9.00
   0   3   2  293.87    9.00
   0   3   2  274.97    8.20
   0   3   2  279.67    8.60
  -1  -3  -2 2182.48   38.40
  -1  -3  -2 2100.39   40.80
   1   3   2 2172.38   40.80
   1   3   2 2113.79   38.00
  -2  -3  -2  651.83   12.80
  -2  -3  -2  647.64   17.30
   2   3   2  652.13   15.70
   2   3   2  666.23   15.70
   2   3   2  655.73   13.80
  -3  -3  -2  973.40   18.80
   3   3   2  964.50   20.80
   3   3   2  940.11   21.80
   3   3   2  959.30   21.30
   3   3   2  979.20   19.30
  -4  -3  -2  311.57   12.40
   4   3   2  334.97    9.50
   4   3   2  303.97   10.20
   4   3   2  315.17   11.30
   4   3   2  312.47    9.40
  -5  -3  -2   64.29    6.20
  -5  -3  -2   73.79    4.00
   5   3   2   72.19    5.70
   5   3   2   71.39    4.90
   5   3   2   65.79    4.70
   5   3   2   72.89    3.80
  -6  -3  -2  344.37   15.10
  -6  -3  -2  325.57    9.10
   6   3   2  329.57   12.30
   6   3   2  331.37   13.90
   6   3   2  326.27   11.80
  -7  -3  -2  152.78    5.10
  -7  -3  -2  174.58   11.60
   7   3   2  170.68    9.40
   7   3   2  154.28    8.30
   7   3   2  154.38   10.20
  -8  -3  -2    9.40    4.30
   8   3   2   14.40    3.60
   8   3   2    7.50    3.30
   8   3   2   14.60    4.40
  -9  -3  -2  459.35   22.10
   9   3   2  399.16   15.70
   9   3   2  445.26   19.00
   9   3   2  414.56   19.90
 -10  -3  -2    1.90    4.50
  10   3   2   -1.10    3.00
  10   3   2    0.50    2.90
 -11  -3  -2  158.58   15.40
  11   3   2  180.28   14.10
  11   3   2  190.68   15.30
 -12  -3  -2   30.80   10.00
  12   3   2   17.50    7.50
  12   3   2    5.80    4.40
   8  -4  -2   -0.60    3.50
   8  -4  -2    0.90    3.70
  -8   4   2    2.60    4.30
   7  -4  -2   51.39    8.90
   7  -4  -2   49.50    9.00
  -7   4   2   53.79    8.20
   6  -4  -2    8.60    4.10
   6  -4  -2    5.70    3.70
  -6   4   2    5.90    3.60
   5  -4  -2  774.52   26.80
   5  -4  -2  762.32   21.60
   5  -4  -2  757.32   25.30
  -5   4   2  790.02   26.10
   4  -4  -2   65.09    6.80
   4  -4  -2   50.59    4.60
   4  -4  -2   57.39    6.10
   4  -4  -2   63.09    5.10
  -4   4   2   56.29    4.60
  -4   4   2   82.79    7.20
   3  -4  -2 1543.65   35.50
   3  -4  -2 1520.15   36.60
   3  -4  -2 1533.05   33.20
  -3   4   2 1495.55   36.20
  -3   4   2 1486.45   35.90
  -3   4   2 1507.35   32.50
   2  -4  -2   38.30    4.00
   2  -4  -2   29.60    3.80
  -2   4   2   40.10    3.80
  -2   4   2   30.30    3.30
  -2   4   2   33.80    4.10
  -2   4   2   34.80    4.00
  -1   4   2  418.96   12.30
  -1   4   2  437.26   13.20
  -1   4   2  427.66   13.10
  -1   4   2  418.86   13.80
   0  -4  -2  544.35   15.50
   0   4   2  530.95   15.00
   0   4   2  537.25   15.30
   0   4   2  533.55   14.20
   0   4   2  524.55   13.40
  -1  -4  -2    3.50    1.60
  -1  -4  -2    9.90    1.40
   1   4   2    8.20    1.90
   1   4   2    5.80    1.20
   1   4   2    4.40    1.60
  -2  -4  -2  573.64   17.00
   2   4   2  576.44   15.60
   2   4   2  566.94   14.70
   2   4   2  598.14   15.40
  -3  -4  -2 1553.64   36.20
   3   4   2 1563.84   28.10
   3   4   2 1601.84   32.70
   3   4   2 1554.64   32.50
   3   4   2 1570.14   32.80
  -4  -4  -2  194.08   10.50
   4   4   2  195.28    8.50
   4   4   2  204.88    8.90
   4   4   2  184.18    6.00
   4   4   2  198.18    7.90
   4   4   2  205.08    6.40
  -5  -4  -2  963.90   28.20
   5   4   2 1008.40   22.70
   5   4   2 1029.30   22.30
   5   4   2 1045.60   26.30
   5   4   2  981.80   24.70
  -6  -4  -2   69.49    7.40
   6   4   2   78.49    4.60
   6   4   2   76.09    5.30
   6   4   2   67.29    5.60
   6   4   2   63.99    6.10
  -7  -4  -2  245.28   14.30
  -7  -4  -2  260.17    8.70
   7   4   2  257.17   11.20
   7   4   2  244.38   11.30
   7   4   2  254.67   13.00
  -8  -4  -2   35.40    7.10
   8   4   2   39.30    5.20
   8   4   2   35.30    4.90
   8   4   2   50.49    6.70
  -9  -4  -2    2.20    3.50
   9   4   2   -0.10    2.20
   9   4   2   -0.60    2.10
   9   4   2   -3.20    1.70
 -10  -4  -2   34.20    8.80
  10   4   2   56.49    6.90
  10   4   2   35.50    7.60
  10   4   2   40.20    7.10
 -11  -4  -2   10.40    5.90
  11   4   2   10.80    5.60
  11   4   2   12.60    5.40
 -12  -4  -2   31.40    9.90
  12   4   2   41.10    9.00
  12   4   2   37.20    9.10
   7  -5  -2  109.09   11.90
   7  -5  -2  103.89   11.20
  -7   5   2  100.79   11.10
   6  -5  -2   -2.50    2.60
   6  -5  -2    2.40    3.40
  -6   5   2   -1.00    2.50
   5  -5  -2   42.90    7.10
   5  -5  -2   66.79    8.10
  -5   5   2   44.90    6.60
   4  -5  -2  156.98   10.10
   4  -5  -2  167.78   11.20
   4  -5  -2  149.88    8.40
  -4   5   2  152.38    8.30
  -4   5   2  166.08   11.30
   3  -5  -2   45.60    4.40
   3  -5  -2   35.40    5.10
   3  -5  -2   41.70    5.00
  -3   5   2   43.20    5.50
  -3   5   2   33.20    4.20
   2  -5  -2  391.06   14.40
   2  -5  -2  346.17   13.00
  -2   5   2  363.06   14.70
  -2   5   2  352.56   13.10
  -2   5   2  368.96   12.20
   1  -5  -2  392.36   13.10
  -1   5   2  375.86   12.40
  -1   5   2  402.76   13.80
  -1   5   2  393.96   14.70
   0  -5  -2  489.05   16.50
   0  -5  -2  519.15   13.80
   0   5   2  519.65   14.80
   0   5   2  497.15   15.90
  -1  -5  -2    4.70    2.00
  -1  -5  -2    0.10    0.70
   1   5   2    1.70    1.40
   1   5   2    1.30    1.30
  -2  -5  -2  281.47   11.90
   2   5   2  262.67   10.60
   2   5   2  285.67    9.60
   2   5   2  269.37   10.20
  -3  -5  -2  256.17   12.20
   3   5   2  262.17   10.30
   3   5   2  257.37    9.70
   3   5   2  273.67   10.70
  -4  -5  -2  158.28   10.10
   4   5   2  166.28    8.10
   4   5   2  169.08    8.10
   4   5   2  150.18    8.00
  -5  -5  -2  677.53   23.50
   5   5   2  647.04   14.70
   5   5   2  646.04   19.30
   5   5   2  641.74   17.90
   5   5   2  650.53   19.40
  -6  -5  -2  432.86   18.90
   6   5   2  379.26   15.20
   6   5   2  395.76   13.00
   6   5   2  393.26   14.90
   6   5   2  389.46   11.90
  -7  -5  -2  366.46   18.40
   7   5   2  345.97   14.40
   7   5   2  347.87   11.80
   7   5   2  336.77   12.40
   7   5   2  353.66   15.60
  -8  -5  -2  300.87   10.60
  -8  -5  -2  299.17   17.60
   8   5   2  307.17   12.90
   8   5   2  286.17   10.20
   8   5   2  323.47   14.50
   8   5   2  320.67   15.80
  -9  -5  -2    0.70    3.50
   9   5   2    0.90    2.20
   9   5   2    2.20    2.80
   9   5   2    1.60    2.90
 -10  -5  -2   75.49   10.90
  10   5   2   47.20    7.00
  10   5   2   66.59    9.00
  10   5   2   44.90    7.40
 -11  -5  -2   57.99   11.90
  11   5   2   49.70    9.10
  11   5   2   54.49    8.00
  11   5   2   62.99    8.20
 -12  -5  -2   -0.30    5.40
  12   5   2    5.20    7.50
  12   5   2    0.90    4.40
   7  -6  -2   -1.30    3.90
  -7   6   2   -1.40    3.50
   6  -6  -2   14.90    5.20
   6  -6  -2   19.50    6.40
  -6   6   2   22.30    6.70
   5  -6  -2   19.20    5.50
   5  -6  -2    9.30    4.70
  -5   6   2   16.10    5.40
   4  -6  -2    1.60    2.70
   4  -6  -2    4.30    2.80
  -4   6   2    5.80    3.50
  -4   6   2    1.00    1.90
   3  -6  -2  454.85   15.30
   3  -6  -2  425.26   16.30
   3  -6  -2  442.86   17.80
  -3   6   2  436.86   16.00
  -3   6   2  401.96   18.20
   2  -6  -2   45.80    4.70
   2  -6  -2   38.40    5.00
  -2   6   2   42.80    4.30
  -2   6   2   40.10    5.50
  -2   6   2   38.20    4.80
   1  -6  -2 1426.46   31.90
   1  -6  -2 1442.66   36.70
   1  -6  -2 1445.56   32.80
  -1   6   2 1403.66   32.00
  -1   6   2 1420.16   34.40
  -1   6   2 1416.96   36.10
   0  -6  -2    1.00    1.90
   0  -6  -2    1.80    1.30
   0   6   2    1.30    1.40
   0   6   2    1.70    1.70
  -1  -6  -2 1292.87   33.00
  -1  -6  -2 1277.37   25.90
   1   6   2 1257.27   29.40
   1   6   2 1318.97   31.90
  -2  -6  -2  198.18   10.80
   2   6   2  182.88    9.60
   2   6   2  202.88    9.30
  -3  -6  -2  674.03   22.50
   3   6   2  678.43   19.70
   3   6   2  678.23   20.20
   3   6   2  679.33   18.20
  -4  -6  -2  101.79    8.70
   4   6   2   88.59    6.60
   4   6   2   94.19    6.40
   4   6   2   93.79    6.70
  -5  -6  -2   59.39    7.30
   5   6   2   61.19    5.50
   5   6   2   59.89    5.50
   5   6   2   68.49    6.10
  -6  -6  -2  213.88   13.90
   6   6   2  186.48    9.40
   6   6   2  185.08    6.70
   6   6   2  175.08   10.20
   6   6   2  181.98   10.40
  -7  -6  -2  190.08   13.60
   7   6   2  168.88   10.70
   7   6   2  182.88    7.90
   7   6   2  184.08   10.90
   7   6   2  167.48    8.80
  -8  -6  -2    4.60    4.30
   8   6   2    7.20    2.50
   8   6   2    9.40    3.00
   8   6   2    4.30    2.90
   8   6   2    5.50    3.30
  -9  -6  -2  176.58   14.90
   9   6   2  172.68   12.80
   9   6   2  196.48   10.60
   9   6   2  198.78   12.40
 -10  -6  -2   -0.80    3.90
  10   6   2   -3.50    3.20
  10   6   2   -0.80    2.90
  10   6   2    1.70    4.30
 -11  -6  -2   10.30    6.80
  11   6   2   17.20    6.50
  11   6   2   10.00    5.00
 -12  -6  -2   -3.70    5.70
  12   6   2    0.90    4.30
  12   6   2    5.60    5.00
   6  -7  -2  115.69   12.70
  -6   7   2  138.59   13.40
   5  -7  -2  213.28   15.00
  -5   7   2  222.58   16.00
   4  -7  -2   40.60    7.60
   4  -7  -2   30.80    7.60
  -4   7   2   35.60    7.30
  -4   7   2   52.49    9.90
   3  -7  -2  206.48   12.50
   3  -7  -2  205.88   11.20
  -3   7   2  225.48   14.30
  -3   7   2  212.88   11.80
   2  -7  -2    2.30    2.80
   2  -7  -2    0.50    1.80
   2  -7  -2    0.00    2.00
  -2   7   2    0.50    2.40
  -2   7   2    1.70    2.30
  -2   7   2    1.90    1.70
   1  -7  -2    6.70    2.40
   1  -7  -2   18.30    4.90
   1  -7  -2    5.50    2.40
  -1   7   2    6.90    3.40
  -1   7   2    7.30    2.50
  -1   7   2   16.30    4.20
   0  -7  -2   98.99    6.20
   0  -7  -2  104.09    8.70
   0   7   2  111.59    8.30
   0   7   2  109.79    7.10
  -1  -7  -2  232.18   12.90
  -1  -7  -2  233.28    8.30
   1   7   2  253.17   11.00
   1   7   2  248.48   12.40
  -2  -7  -2  134.69    4.50
  -2  -7  -2  139.89   10.00
   2   7   2  142.09    9.20
   2   7   2  130.99    8.10
  -3  -7  -2   79.99    7.90
   3   7   2  104.69    7.30
   3   7   2   92.89    7.40
   3   7   2   80.39    5.70
  -4  -7  -2   32.00    6.50
   4   7   2   24.40    4.50
   4   7   2   27.30    5.00
   4   7   2   30.50    4.10
  -5  -7  -2    0.50    2.20
   5   7   2    1.00    1.90
   5   7   2    2.20    2.00
   5   7   2    2.10    2.20
  -6  -7  -2   28.90    6.70
   6   7   2   38.80    5.20
   6   7   2   32.50    4.90
   6   7   2   21.80    4.80
  -7  -7  -2   98.79   10.50
   7   7   2  120.19    8.20
   7   7   2  121.79    9.40
   7   7   2  106.09    8.60
  -8  -7  -2  124.69   12.50
   8   7   2  137.69    8.80
   8   7   2  135.29   10.50
   8   7   2  144.59   10.60
  -9  -7  -2  146.19   14.20
   9   7   2  141.49   11.60
   9   7   2  171.28   12.30
 -10  -7  -2  108.99   13.20
  10   7   2  123.49   11.00
  10   7   2   99.49   10.70
 -11  -7  -2   33.70    9.20
  11   7   2   13.90    5.50
  11   7   2    8.00    5.10
 -12  -7  -2   48.90   11.80
  12   7   2   47.80    9.10
  12   7   2   53.09   10.00
   5  -8  -2   11.30    5.60
  -5   8   2    2.80    4.10
   4  -8  -2   14.70    5.40
  -4   8   2   11.00    5.50
   3  -8  -2   11.80    5.50
   3  -8  -2    8.00    3.70
  -3   8   2    4.90    3.30
  -3   8   2    0.20    2.90
   2  -8  -2    5.80    4.50
   2  -8  -2    4.50    3.00
  -2   8   2    4.70    2.90
  -2   8   2    6.80    2.50
  -2   8   2    1.80    3.00
   1  -8  -2   62.69    8.30
   1  -8  -2   51.39    5.80
  -1   8   2   63.89    5.90
  -1   8   2   61.39    7.00
   0  -8  -2    1.10    1.90
   0  -8  -2    0.00    2.30
   0   8   2   -0.50    2.00
   0   8   2    0.80    1.90
  -1  -8  -2  415.76   19.10
  -1  -8  -2  405.86   12.30
   1   8   2  397.76   17.40
   1   8   2  391.76   15.20
  -2  -8  -2    4.10    3.50
   2   8   2    3.80    2.30
   2   8   2    1.60    1.90
  -3  -8  -2  911.01   30.50
   3   8   2  936.71   28.20
   3   8   2  898.01   26.50
  -4  -8  -2   54.79    7.80
   4   8   2   42.20    5.00
   4   8   2   63.79    6.70
   4   8   2   49.40    6.10
  -5  -8  -2  839.62   30.50
   5   8   2  784.32   25.60
   5   8   2  830.52   26.00
   5   8   2  826.42   23.90
  -6  -8  -2   70.49    9.40
   6   8   2   68.49    7.40
   6   8   2   62.99    6.70
   6   8   2   54.29    6.40
  -7  -8  -2   37.00    8.50
   7   8   2   47.70    6.20
   7   8   2   49.00    6.90
   7   8   2   44.30    6.00
  -8  -8  -2  110.49   11.90
   8   8   2  133.09   10.30
   8   8   2  111.89    8.90
   8   8   2  135.49   11.00
  -9  -8  -2   -2.40    3.80
   9   8   2   -1.60    3.60
   9   8   2   -1.20    2.60
   9   8   2    0.60    3.20
 -10  -8  -2   -0.60    5.00
  10   8   2   -0.30    3.50
  10   8   2   -0.60    3.50
 -11  -8  -2   56.89   12.20
  11   8   2   52.69    9.70
  11   8   2   49.20    9.60
   4  -9  -2   83.29   12.40
  -4   9   2   94.69   11.80
   3  -9  -2  213.78   17.20
  -3   9   2  220.18   14.30
   2  -9  -2   97.39   11.50
  -2   9   2   88.79    9.30
   1  -9  -2  340.67   19.40
  -1   9   2  300.57   14.40
  -1   9   2  310.67   16.60
   0  -9  -2   46.10    8.80
   0   9   2   35.80    6.90
   0   9   2   38.70    5.40
  -1  -9  -2   90.99    9.90
   1   9   2   99.69    9.40
   1   9   2  103.09    8.20
  -2  -9  -2   -1.60    2.70
   2   9   2    4.50    2.70
   2   9   2    2.10    2.90
  -3  -9  -2    5.70    4.10
   3   9   2    2.40    3.00
   3   9   2    4.70    2.60
  -4  -9  -2   19.30    6.30
   4   9   2    5.60    3.20
   4   9   2    5.80    3.30
  -5  -9  -2   36.20    8.20
   5   9   2   46.30    6.70
   5   9   2   43.10    5.60
   5   9   2   46.90    7.50
  -6  -9  -2    5.70    4.80
   6   9   2    4.80    3.10
   6   9   2    3.50    3.00
   6   9   2   -0.80    2.30
  -7  -9  -2   44.20    9.00
   7   9   2   57.29    7.20
   7   9   2   55.09    7.60
   7   9   2   49.30    6.80
  -8  -9  -2   -0.90    4.40
   8   9   2   -2.30    2.90
   8   9   2   -0.30    3.00
   8   9   2   -1.10    2.60
  -9  -9  -2    2.00    4.60
   9   9   2    7.40    4.50
   9   9   2    4.30    3.50
   9   9   2    2.60    3.60
 -10  -9  -2    3.70    6.10
  10   9   2   12.30    5.20
  10   9   2   15.00    5.70
 -11  -9  -2   12.00    7.60
  11   9   2   22.80    6.90
  11   9   2   28.80    7.90
   2 -10  -2    2.70    5.10
  -2  10   2    7.30    4.70
   1 -10  -2   28.40    8.20
  -1  10   2   49.70    8.80
   0 -10  -2    1.30    4.10
   0  10   2    0.10    2.30
   0  10   2   -0.80    2.80
  -1 -10  -2   18.30    6.50
   1  10   2   28.10    5.90
   1  10   2   13.60    5.00
  -2 -10  -2    5.50    4.50
   2  10   2    3.20    2.80
   2  10   2    1.00    2.70
  -3 -10  -2   20.40    6.50
   3  10   2   26.60    5.40
   3  10   2   27.60    6.50
  -4 -10  -2   12.80    6.00
   4  10   2    6.40    3.80
   4  10   2   13.30    5.10
  -5 -10  -2  258.67   18.40
   5  10   2  225.38   14.60
   5  10   2  257.37   15.00
  -6 -10  -2    7.60    5.70
   6  10   2   13.00    4.80
   6  10   2    9.70    4.50
  -7 -10  -2  347.47   22.10
   7  10   2  327.17   17.60
   7  10   2  347.97   18.60
  -8 -10  -2   17.30    7.90
   8  10   2   26.60    6.70
   8  10   2    7.60    4.60
  -9 -10  -2   86.89   12.40
   9  10   2  107.19   11.50
   9  10   2   75.79    9.00
 -10 -10  -2   87.19   13.10
  10  10   2   58.19   10.80
 -11 -10  -2    8.70    6.70
   1 -11  -2   67.79   12.30
  -1  11   2   48.70    9.00
   0 -11  -2   77.09   11.90
   0  11   2   69.29    9.90
  -1 -11  -2  219.28   18.10
   1  11   2  217.68   15.90
  -2 -11  -2   36.20    9.30
   2  11   2   57.69    8.90
   2  11   2   55.99    7.80
  -3 -11  -2  171.38   15.90
   3  11   2  157.08   13.30
   3  11   2  180.38   12.70
  -4 -11  -2    5.90    6.00
   4  11   2    3.30    3.80
   4  11   2   -0.50    2.40
  -5 -11  -2   49.10   10.90
   5  11   2   26.90    6.70
   5  11   2   34.70    8.00
  -6 -11  -2    2.20    5.20
   6  11   2   -3.00    3.00
   6  11   2    5.80    4.00
  -7 -11  -2    3.40    6.10
   7  11   2   -0.90    3.50
   7  11   2    0.20    3.50
  -8 -11  -2    0.10    5.60
   8  11   2    0.80    3.70
   8  11   2    2.10    4.20
  -9 -11  -2   19.50    7.40
   9  11   2   24.80    7.30
   9  11   2   27.40    7.90
 -10 -11  -2   15.50    7.60
  10  11   2    5.20    5.90
  -1 -12  -2   21.20    8.60
  -2 -12  -2    2.30    6.30
   2  12   2    2.10    4.10
  -3 -12  -2   36.30   10.20
   3  12   2   43.90    9.50
   3  12   2   37.40    7.60
  -4 -12  -2    6.80    6.90
   4  12   2   -0.90    3.60
   4  12   2    0.90    4.50
  -5 -12  -2    3.60    6.50
   5  12   2   11.10    6.20
   5  12   2   12.40    5.50
  -6 -12  -2   11.50    7.50
   6  12   2   12.50    6.10
   6  12   2   17.80    6.30
  -7 -12  -2   10.50    7.80
   7  12   2   12.20    5.70
   7  12   2   24.10    7.60
  -8 -12  -2   -4.40    5.90
   8  12   2    3.60    4.50
   8  12   2   -1.70    4.50
  -7 -10   3   14.30    7.60
   6  10  -3   40.50    9.30
   6  10  -3   20.10    6.50
  -6 -10   3   20.80    8.10
   5  10  -3   -0.50    4.30
   5  10  -3   -2.50    3.50
  -5 -10   3   -3.70    4.90
   4  10  -3  138.39   13.10
   4  10  -3  151.48   14.60
  -4 -10   3  143.69   15.50
   3  10  -3   19.50    9.50
   3  10  -3   22.00    7.40
  -3 -10   3   26.20    7.90
   2  10  -3  181.68   15.80
  -2 -10   3  184.68   17.30
   1  10  -3  113.09   13.00
  -1 -10   3   90.59   12.70
   0  10  -3   57.49   11.30
   0 -10   3   43.30   10.50
   8   9  -3  121.89   12.50
   8   9  -3  118.49   13.30
  -8  -9   3  124.89   14.90
   7   9  -3   -0.50    4.00
   7   9  -3    5.30    4.90
  -7  -9   3   -3.10    4.00
   6   9  -3   87.99   10.70
   6   9  -3   79.79   10.30
  -6  -9   3   85.19   12.30
   5   9  -3   13.40    5.80
   5   9  -3    5.40    4.60
  -5  -9   3    2.30    5.30
   4   9  -3    2.00    3.50
   4   9  -3   -0.90    3.30
  -4  -9   3    1.50    4.40
   3   9  -3    0.10    3.90
   3   9  -3    1.70    3.20
  -3  -9   3    3.70    4.80
   2   9  -3   14.10    5.40
   2   9  -3   10.70    4.30
  -2  -9   3   17.10    6.80
   1   9  -3   26.10    7.90
  -1  -9   3   30.00    8.00
   0   9  -3   54.89   10.30
   0  -9   3   32.70    8.30
  -1   9  -3   32.80    8.10
   1  -9   3   33.80    8.30
  -2   9  -3    2.70    4.50
   2  -9   3    4.30    5.10
   9   8  -3   -0.40    4.30
  -9  -8   3    3.30    6.50
   8   8  -3   27.60    7.60
   8   8  -3   43.70    8.10
  -8  -8   3   38.60    9.60
   7   8  -3   22.00    6.70
   7   8  -3   22.60    6.50
  -7  -8   3   14.80    6.80
   6   8  -3   35.20    7.60
   6   8  -3   42.80    8.10
  -6  -8   3   42.50    9.60
   5   8  -3   50.59    8.40
   5   8  -3   54.99    8.50
  -5  -8   3   70.79   11.60
   4   8  -3    2.60    3.60
   4   8  -3    4.00    3.70
  -4  -8   3   -1.10    3.70
   3   8  -3   26.90    6.80
   3   8  -3   28.20    6.20
  -3  -8   3   24.20    6.80
   2   8  -3  194.18   12.30
   2   8  -3  196.48   14.30
  -2  -8   3  217.38   15.80
   1   8  -3   26.60    5.30
   1   8  -3   34.60    7.70
  -1  -8   3   23.00    6.50
   0   8  -3  295.17   17.80
   0  -8   3  299.37   18.30
  -1   8  -3   97.99   10.90
   1  -8   3  141.39   13.00
  -2   8  -3  168.08   13.80
   2  -8   3  148.39   13.80
   2  -8   3  202.38   14.30
  -3   8  -3  140.99   12.90
   3  -8   3  161.08   15.40
   3  -8   3  143.39   12.70
  -4   8  -3   20.60    7.20
   4  -8   3   27.70    8.10
   4  -8   3   22.60    8.40
 -10  -7   3   21.50    8.30
   9   7  -3    9.30    5.50
  -9  -7   3    9.80    6.70
   8   7  -3   13.40    5.80
   8   7  -3   20.70    6.90
  -8  -7   3   25.70    7.40
   7   7  -3   34.30    7.60
   7   7  -3   38.00    7.20
  -7  -7   3   41.20    8.60
   6   7  -3  309.47   16.50
   6   7  -3  349.07   18.50
  -6  -7   3  352.96   20.20
   5   7  -3    5.60    3.90
   5   7  -3   16.70    5.20
  -5  -7   3   13.20    5.60
   4   7  -3  497.45   21.30
   4   7  -3  472.45   20.50
  -4  -7   3  484.45   23.20
   3   7  -3    9.60    4.60
   3   7  -3   16.40    4.60
  -3  -7   3   14.80    5.50
  -3  -7   3   18.50    3.90
   2   7  -3  211.48   12.20
   2   7  -3  201.58   13.40
  -2  -7   3  230.88   11.30
  -2  -7   3  236.38   14.90
   1   7  -3   12.90    3.60
   1   7  -3    4.00    3.30
  -1  -7   3   10.50    4.50
  -1  -7   3   12.00    3.90
   0   7  -3    5.00    3.60
   0   7  -3    1.20    1.90
   0  -7   3    2.10    2.60
   0  -7   3    0.70    2.70
  -1   7  -3   66.99    8.40
   1  -7   3   69.69    8.70
   1  -7   3   63.89    7.50
  -2   7  -3   23.40    6.30
   2  -7   3   31.20    7.40
   2  -7   3   21.60    5.60
  -3   7  -3  102.59   10.30
  -3   7  -3  101.79   11.00
   3  -7   3   90.99    9.70
   3  -7   3   99.19   11.20
  -4   7  -3    2.10    3.20
  -4   7  -3    5.50    4.50
   4  -7   3    2.00    4.30
   4  -7   3    6.00    3.90
  -5   7  -3   17.50    7.10
   5  -7   3   29.60    7.80
  10   6  -3   28.10    7.50
  10   6  -3   30.10    8.00
 -10  -6   3   18.80    7.30
   9   6  -3   18.30    6.10
   9   6  -3   12.50    6.20
  -9  -6   3   19.10    7.30
   8   6  -3   40.50    8.50
   8   6  -3   20.30    5.50
  -8  -6   3   27.10    7.80
   7   6  -3   43.30    6.30
   7   6  -3   39.00    7.50
   7   6  -3   28.20    5.90
  -7  -6   3   33.60    7.70
  -7  -6   3   35.90    6.00
   6   6  -3    9.30    4.20
   6   6  -3   13.80    3.80
   6   6  -3   18.30    4.90
  -6  -6   3   16.50    4.30
  -6  -6   3   29.80    7.50
   5   6  -3  130.19   10.20
   5   6  -3  112.59    9.80
   5   6  -3  112.29    7.60
  -5  -6   3  129.69   11.70
  -5  -6   3  129.39    8.00
   4   6  -3  152.88   10.80
   4   6  -3  152.88   11.00
   4   6  -3  158.28    7.50
  -4  -6   3  153.28   12.20
  -4  -6   3  163.78    8.80
   3   6  -3  232.98   12.80
   3   6  -3  223.88   13.30
  -3  -6   3  233.08   10.70
  -3  -6   3  261.77   15.10
   2   6  -3  131.79    9.10
   2   6  -3  129.79   10.20
  -2  -6   3  131.59   10.40
  -2  -6   3  128.49    8.20
   1   6  -3  288.87   15.30
   1   6  -3  272.17   12.30
  -1  -6   3  272.57   12.60
  -1  -6   3  266.47   14.60
   0   6  -3   44.10    4.70
   0   6  -3   42.30    6.30
   0  -6   3   49.80    5.80
   0  -6   3   36.30    6.80
  -1   6  -3   40.80    6.20
  -1   6  -3   32.00    3.70
   1  -6   3   41.20    7.50
   1  -6   3   38.80    6.60
  -2   6  -3  316.87   16.30
  -2   6  -3  338.37   17.30
   2  -6   3  306.67   16.80
   2  -6   3  338.37   15.80
  -3   6  -3   83.19    8.60
  -3   6  -3   79.59    9.10
   3  -6   3   83.59    8.50
  -4   6  -3  299.07   18.10
  -4   6  -3  280.87   15.50
   4  -6   3  292.27   16.60
  -5   6  -3  176.68   14.60
   5  -6   3  193.68   14.50
  -6   6  -3   73.09   10.60
   6  -6   3   67.89   11.50
  10   5  -3   82.59   11.00
  10   5  -3   74.69   12.00
 -10  -5   3   90.99   13.00
   9   5  -3   24.70    6.70
   9   5  -3   14.00    6.00
  -9  -5   3   16.30    6.60
  -9  -5   3   26.90    6.80
   8   5  -3  238.98   14.70
   8   5  -3  220.08   15.20
  -8  -5   3  243.48   13.80
  -8  -5   3  205.68   16.20
   7   5  -3   57.79    7.90
   7   5  -3   50.59    6.60
   7   5  -3   54.39    6.20
  -7  -5   3   58.59    8.90
  -7  -5   3   50.39    6.70
   6   5  -3   19.20    4.70
   6   5  -3   19.50    5.40
   6   5  -3   16.10    4.20
  -6  -5   3   17.20    5.60
  -6  -5   3   36.90    5.80
   5   5  -3  215.28   12.70
   5   5  -3  197.48   10.10
   5   5  -3  222.18   12.10
  -5  -5   3  210.28   10.40
  -5  -5   3  204.48   13.70
   4   5  -3  312.77   11.50
   4   5  -3  304.47   14.30
   4   5  -3  290.57   14.30
  -4  -5   3  310.67   16.40
  -4  -5   3  324.07   12.60
   3   5  -3   37.10    5.20
   3   5  -3   27.30    5.30
   3   5  -3   30.60    3.10
  -3  -5   3   29.30    4.10
  -3  -5   3   33.90    6.20
   2   5  -3  873.41   25.00
   2   5  -3  847.82   26.50
  -2  -5   3  877.51   23.50
  -2  -5   3  871.11   27.00
   1   5  -3   41.50    5.60
   1   5  -3   42.10    4.70
  -1  -5   3   45.50    5.70
  -1  -5   3   27.60    4.70
   0   5  -3 1022.00   30.10
   0   5  -3 1037.60   25.50
   0  -5   3 1073.79   28.00
   0  -5   3 1048.30   30.00
  -1   5  -3   58.19    6.70
  -1   5  -3   53.79    4.20
  -1   5  -3   53.69    6.30
   1  -5   3   58.19    6.10
   1  -5   3   50.89    6.20
  -2   5  -3  121.79    9.40
  -2   5  -3  128.49    9.80
   2  -5   3  137.89    9.40
  -3   5  -3    9.40    3.40
  -3   5  -3   14.20    4.60
   3  -5   3   14.30    4.40
  -4   5  -3    0.70    2.50
  -4   5  -3    0.60    2.10
   4  -5   3    1.10    2.30
  -5   5  -3  136.79   12.00
  -5   5  -3  130.49    9.70
   5  -5   3  119.79   11.00
  -6   5  -3    6.60    4.40
   6  -5   3   -0.40    3.10
  -7   5  -3   70.89   11.90
   7  -5   3   86.69   11.30
  10   4  -3    2.20    4.00
  10   4  -3   10.10    5.20
  10   4  -3    3.90    4.80
 -10  -4   3   -6.70    4.00
 -10  -4   3    1.20    5.30
   9   4  -3   57.39    9.70
   9   4  -3   64.69    9.50
  -9  -4   3   60.49   11.00
  -9  -4   3   59.59    8.80
   8   4  -3   67.49    8.60
   8   4  -3   76.69    8.60
  -8  -4   3   82.19    8.80
  -8  -4   3   65.19    9.50
   7   4  -3   42.10    5.30
   7   4  -3   40.50    7.00
   7   4  -3   63.49    7.80
  -7  -4   3   51.99    9.40
  -7  -4   3   45.50    6.40
   6   4  -3  293.37   13.80
   6   4  -3  271.07   14.70
   6   4  -3  263.17   12.20
  -6  -4   3  294.17   13.50
  -6  -4   3  309.37   16.80
   5   4  -3  114.29    9.00
   5   4  -3  119.99    8.10
   5   4  -3  115.29    7.80
  -5  -4   3  117.19    7.90
  -5  -4   3  124.29   10.20
   4   4  -3   87.69    6.20
   4   4  -3  101.49    7.50
   4   4  -3  110.89    8.30
  -4  -4   3  103.59    7.00
  -4  -4   3   85.69    8.30
   3   4  -3  199.18    8.10
   3   4  -3  184.98   10.30
   3   4  -3  207.58   10.80
  -3  -4   3  199.28    9.50
  -3  -4   3  212.18   12.00
   2   4  -3  285.27   12.10
   2   4  -3  278.87    8.40
   2   4  -3  292.47   13.10
  -2  -4   3  285.97   13.10
  -2  -4   3  304.87   11.90
   1   4  -3  484.25   17.80
   1   4  -3  514.25   16.20
  -1  -4   3  529.15   17.80
  -1  -4   3  516.45   16.80
   0   4  -3  253.17    9.80
   0   4  -3  252.97   12.30
   0  -4   3  246.68   11.60
   0  -4   3  246.58   11.00
  -1   4  -3 1212.18   31.50
  -1   4  -3 1149.19   24.80
  -1   4  -3 1169.78   30.50
   1  -4   3 1143.79   30.50
   1  -4   3 1142.29   29.50
  -2   4  -3   31.80    5.60
  -2   4  -3   24.00    4.80
  -2   4  -3   23.10    2.10
   2  -4   3   26.60    2.10
   2  -4   3   22.90    4.60
  -3   4  -3  533.45   19.10
  -3   4  -3  504.05   19.50
   3  -4   3  493.85   18.90
   3  -4   3  523.65   13.50
  -4   4  -3  123.79    9.90
  -4   4  -3  124.69    8.70
   4  -4   3  129.99    6.80
   4  -4   3  123.29    9.50
  -5   4  -3   12.30    4.20
  -5   4  -3    5.10    2.60
   5  -4   3   11.60    3.30
   5  -4   3    4.00    3.20
  -6   4  -3  263.07   16.20
   6  -4   3  240.88   15.50
  -7   4  -3  109.99   11.60
   7  -4   3  121.39   12.30
  -8   4  -3   77.59   11.20
   8  -4   3   97.79   12.10
  10   3  -3   15.60    6.00
  10   3  -3    3.20    4.70
  10   3  -3   15.40    6.20
 -10  -3   3    8.30    5.60
 -10  -3   3   14.30    6.70
   9   3  -3    9.80    4.80
   9   3  -3    8.10    4.50
  -9  -3   3    7.00    5.10
  -9  -3   3    7.20    4.80
   8   3  -3  212.88   14.10
   8   3  -3  216.68   14.00
  -8  -3   3  213.08   13.80
  -8  -3   3  202.08   15.10
   7   3  -3   55.29    7.30
   7   3  -3   55.19    7.10
  -7  -3   3   42.90    8.10
  -7  -3   3   67.79    7.60
   6   3  -3  831.22   22.20
   6   3  -3  841.02   26.00
   6   3  -3  819.32   26.60
  -6  -3   3  771.02   27.60
  -6  -3   3  796.82   24.70
   5   3  -3  166.88    8.80
   5   3  -3  183.78   10.80
   5   3  -3  188.48   10.10
  -5  -3   3  160.38   11.10
  -5  -3   3  180.88    9.90
   4   3  -3  632.34   18.90
   4   3  -3  674.63   19.70
   4   3  -3  636.34   20.70
  -4  -3   3  661.13   19.70
  -4  -3   3  667.13   22.90
   3   3  -3  709.13   20.80
   3   3  -3  695.03   18.30
   3   3  -3  706.33   20.60
  -3  -3   3  723.93   22.70
  -3  -3   3  659.83   19.40
   2   3  -3   26.80    3.60
   2   3  -3   18.80    3.70
   2   3  -3   24.30    2.50
  -2  -3   3   29.70    3.70
  -2  -3   3   25.50    3.90
   1   3  -3  345.57    8.80
   1   3  -3  346.47   13.60
   1   3  -3  344.17   12.10
  -1  -3   3  339.77   12.70
  -1  -3   3  345.27   12.80
   0   3  -3  643.14   12.90
   0   3  -3  651.93   19.80
   0   3  -3  662.33   16.90
   0  -3   3  628.44   18.40
   0  -3   3  623.24   18.40
  -1   3  -3   29.10    2.70
  -1   3  -3   27.10    3.70
  -1   3  -3   33.60    2.00
  -1   3  -3   32.30    4.30
   1  -3   3   29.50    3.80
  -2   3  -3 1512.65   35.30
  -2   3  -3 1468.75   34.80
  -2   3  -3 1484.65   27.10
   2  -3   3 1508.15   28.50
   2  -3   3 1476.55   34.80
   2  -3   3 1433.66   27.00
  -3   3  -3  101.29    7.20
  -3   3  -3   97.59    7.40
   3  -3   3  102.69    7.60
   3  -3   3   86.09    4.90
  -4   3  -3  217.38   12.10
  -4   3  -3  228.78   11.00
   4  -3   3  238.38   12.50
   4  -3   3  225.28    9.40
  -5   3  -3   17.50    4.80
  -5   3  -3   24.60    4.40
   5  -3   3   25.60    4.40
   5  -3   3   19.90    4.90
  -6   3  -3   74.89    8.50
   6  -3   3   72.29    8.40
   6  -3   3   70.99    6.70
  -7   3  -3   36.80    8.00
   7  -3   3   38.50    8.30
   7  -3   3   20.00    5.10
  -8   3  -3   15.10    6.30
   8  -3   3    3.40    4.00
   8  -3   3    5.90    3.90
  -9   3  -3   54.99   10.70
   9  -3   3   52.89   11.30
  10   2  -3  142.09   12.90
  10   2  -3  145.29   12.80
  10   2  -3  115.59   13.00
 -10  -2   3  135.39   14.20
 -10  -2   3  152.28   14.00
   9   2  -3    4.10    3.90
   9   2  -3    1.90    3.00
   9   2  -3    2.00    3.80
  -9  -2   3    1.90    3.90
  -9  -2   3   -0.20    3.70
   8   2  -3   75.29    8.80
   8   2  -3   75.59    8.80
  -8  -2   3   82.59    9.30
  -8  -2   3   69.29    9.20
   7   2  -3   77.69    8.20
   7   2  -3   85.19    8.30
  -7  -2   3   78.09    8.30
  -7  -2   3   88.29    9.20
   6   2  -3   39.80    5.60
   6   2  -3   38.30    4.00
   6   2  -3   46.10    5.90
  -6  -2   3   38.40    5.70
  -6  -2   3   42.40    6.20
   5   2  -3   39.00    4.90
   5   2  -3   42.80    4.20
   5   2  -3   39.30    5.20
  -5  -2   3   45.90    5.60
  -5  -2   3   47.90    5.90
   4   2  -3  721.43   22.00
   4   2  -3  714.93   20.70
   4   2  -3  724.73   19.50
  -4  -2   3  730.13   21.20
  -4  -2   3  681.63   21.80
   3   2  -3  134.99    7.00
   3   2  -3  135.49    7.30
   3   2  -3  140.99    8.00
  -3  -2   3  142.99    7.90
  -3  -2   3  118.89    8.10
   2   2  -3  898.61   20.30
   2   2  -3  856.91   22.30
   2   2  -3  851.51   22.50
  -2  -2   3  869.81   22.50
  -2  -2   3  885.61   23.10
   1   2  -3   74.69    5.00
   1   2  -3   87.69    6.00
  -1  -2   3   74.09    5.40
  -1  -2   3   81.09    5.20
   0   2  -3   54.89    3.90
   0   2  -3   60.99    5.00
   0   2  -3   60.39    3.20
   0  -2   3   64.09    4.40
   0  -2   3   60.49    4.90
  -1   2  -3  277.97   10.00
  -1   2  -3  283.77   11.10
  -1   2  -3  265.17    8.10
   1  -2   3  266.27   10.60
   1  -2   3  268.47    7.30
  -2   2  -3  114.29    7.00
  -2   2  -3  100.29    3.50
  -2   2  -3   97.19    6.20
   2  -2   3  110.49    6.90
   2  -2   3  106.29    3.40
   2  -2   3  106.19    4.70
  -3   2  -3 2084.49   44.90
  -3   2  -3 2138.49   44.40
   3  -2   3 2111.79   41.10
   3  -2   3 2109.69   45.70
  -4   2  -3  149.99    8.00
  -4   2  -3  153.38    9.30
   4  -2   3  161.28    7.80
   4  -2   3  167.58    9.90
  -5   2  -3 1155.98   32.60
  -5   2  -3 1151.98   27.70
   5  -2   3 1205.28   29.30
   5  -2   3 1170.38   32.80
  -6   2  -3   48.70    6.70
  -6   2  -3   45.90    4.20
   6  -2   3   53.89    5.90
   6  -2   3   51.49    6.70
  -7   2  -3  203.48   13.80
   7  -2   3  145.39   11.80
   7  -2   3  187.28   11.60
  -8   2  -3  119.79   11.70
   8  -2   3   95.69   10.70
   8  -2   3  100.79    9.40
  -9   2  -3   -1.20    3.60
   9  -2   3   -0.40    3.40
   9  -2   3    5.00    4.30
  10   1  -3   -1.60    3.40
  10   1  -3    6.50    5.30
  10   1  -3   -0.10    4.10
 -10  -1   3    2.50    5.10
   9   1  -3    6.60    4.60
   9   1  -3   10.60    4.60
   9   1  -3    7.40    4.70
  -9  -1   3    8.70    5.40
  -9  -1   3    8.50    4.90
   8   1  -3    0.30    2.70
   8   1  -3    2.80    3.00
  -8  -1   3    5.30    4.30
  -8  -1   3    3.50    3.70
   7   1  -3   28.70    6.20
   7   1  -3   36.70    6.50
  -7  -1   3   35.40    6.80
  -7  -1   3   45.30    7.50
   6   1  -3   95.39    8.40
   6   1  -3   89.69    5.20
   6   1  -3   92.89    8.00
  -6  -1   3  105.29    8.70
  -6  -1   3  113.59    8.90
   5   1  -3   64.19    4.50
   5   1  -3   43.10    5.30
   5   1  -3   66.39    6.30
  -5  -1   3   54.69    5.70
  -5  -1   3   58.99    6.20
   4   1  -3 1416.06   33.50
   4   1  -3 1416.76   33.70
   4   1  -3 1433.36   30.50
  -4  -1   3 1354.76   32.70
  -4  -1   3 1406.36   33.70
   3   1  -3  633.14   18.40
   3   1  -3  613.24   16.80
   3   1  -3  649.24   18.10
  -3  -1   3  616.74   17.60
  -3  -1   3  615.54   18.50
   2   1  -3 2461.05   46.70
   2   1  -3 2453.15   47.90
   2   1  -3 2479.05   47.60
  -2  -1   3 2379.86   48.50
  -2  -1   3 2303.07   47.10
   1   1  -3 1601.54   33.30
   1   1  -3 1665.13   34.60
  -1  -1   3 1611.74   32.70
  -1  -1   3 1651.83   35.10
   0   1  -3 1785.92   36.60
   0   1  -3 1718.53   33.90
   0  -1   3 1740.83   33.30
   0  -1   3 1753.72   37.00
  -1   1  -3 1481.55   29.40
  -1   1  -3 1468.35   31.90
  -1   1  -3 1461.35   28.00
   1  -1   3 1460.85   32.00
   1  -1   3 1485.25   28.10
  -2   1  -3    2.70    0.80
  -2   1  -3    4.10    1.60
  -2   1  -3    2.70    0.70
  -2   1  -3    4.30    1.80
   2  -1   3    3.10    1.20
   2  -1   3   -0.10    1.20
  -3   1  -3  145.49    7.50
  -3   1  -3  141.89    7.20
   3  -1   3  160.18    6.90
   3  -1   3  160.18    8.30
  -4   1  -3  685.33   20.80
  -4   1  -3  723.03   19.00
   4  -1   3  748.63   19.50
   4  -1   3  717.23   21.50
  -5   1  -3   30.40    4.60
  -5   1  -3   28.90    3.30
   5  -1   3   30.10    4.50
   5  -1   3   39.40    4.40
  -6   1  -3  153.28    6.70
  -6   1  -3  175.48   10.90
   6  -1   3  144.69    9.20
   6  -1   3  148.89   10.30
  -7   1  -3  159.18   11.60
   7  -1   3  165.18   10.70
   7  -1   3  157.98   11.50
  -8   1  -3   92.59   10.10
   8  -1   3   92.69    8.90
   8  -1   3   80.79    9.20
  -9   1  -3    1.10    4.10
   9  -1   3    2.00    3.50
   9  -1   3   -0.20    2.80
 -10   1  -3    5.50    4.60
  10  -1   3    2.80    3.70
  10  -1   3   10.30    5.70
  10   0  -3   92.99   12.10
  10   0  -3   87.39   11.70
 -10   0   3   99.19   12.70
   9   0  -3   15.00    6.00
   9   0  -3   18.60    5.80
   9   0  -3   25.90    7.30
  -9   0   3   19.40    7.00
  -9   0   3   20.50    6.70
   8   0  -3  421.06   20.80
   8   0  -3  427.16   18.70
   8   0  -3  398.06   20.30
  -8   0   3  417.36   20.80
  -8   0   3  397.36   19.80
   7   0  -3    0.00    2.30
   7   0  -3    1.60    2.40
  -7   0   3   -2.60    2.20
  -7   0   3    0.20    2.50
   6   0  -3  760.02   25.50
   6   0  -3  754.32   23.90
  -6   0   3  730.63   24.00
  -6   0   3  768.32   25.40
   5   0  -3   20.20    2.70
   5   0  -3   25.90    4.70
   5   0  -3   19.80    4.30
  -5   0   3   20.70    4.60
  -5   0   3   23.50    4.30
   4   0  -3  170.78    9.30
   4   0  -3  162.68    7.10
   4   0  -3  162.58    8.80
  -4   0   3  184.28    9.90
  -4   0   3  172.88    8.50
   3   0  -3  112.39    6.70
   3   0  -3   90.69    6.20
   3   0  -3  101.79    5.60
  -3   0   3  106.49    6.90
  -3   0   3  109.49    5.80
   2   0  -3  539.35   15.40
   2   0  -3  537.75   14.70
  -2   0   3  544.85   13.30
  -2   0   3  539.75   16.20
   1   0  -3    5.00    1.70
   1   0  -3    5.00    1.10
   1   0  -3    2.90    1.30
  -1   0   3    4.10    1.20
  -1   0   3    5.80    2.10
   0   0  -3 1195.28   26.10
   0   0  -3 1203.08   24.60
   0   0   3 1163.88   27.00
   0   0   3 1205.78   21.50
   0   0   3 1207.58   22.00
  -1   0  -3   84.79    5.10
  -1   0  -3   81.59    3.80
  -1   0  -3   85.89    3.50
   1   0   3   80.39    4.10
   1   0   3   72.89    4.90
   1   0   3   80.39    3.50
  -2   0  -3   23.00    1.60
  -2   0  -3   19.70    2.20
  -2   0  -3   21.10    1.70
  -2   0  -3   29.20    3.10
   2   0   3   23.70    2.50
   2   0   3   19.20    2.90
  -3   0  -3   17.70    3.00
  -3   0  -3   14.70    1.20
  -3   0  -3   16.70    2.60
   3   0   3   17.30    2.40
   3   0   3   17.10    1.30
   3   0   3   18.90    3.40
  -4   0  -3   10.30    2.30
  -4   0  -3    6.70    2.20
   4   0   3   12.20    3.00
   4   0   3   11.10    2.60
  -5   0  -3 1122.29   29.30
  -5   0  -3 1093.39   24.20
   5   0   3 1155.58   29.60
   5   0   3 1124.69   28.10
  -6   0  -3  145.09    5.90
  -6   0  -3  138.09    9.60
   6   0   3  144.59    9.10
   6   0   3  149.09    9.80
  -7   0  -3  876.81   28.40
   7   0   3  901.71   27.30
   7   0   3  842.42   27.90
  -8   0  -3   22.20    5.80
   8   0   3   23.90    6.00
   8   0   3   17.50    5.10
  -9   0  -3  331.67   19.30
   9   0   3  365.56   18.80
   9   0   3  352.46   19.30
 -10   0  -3   29.70    8.40
  10   0   3   35.20    7.90
  10   0   3   31.40    7.70
 -11   0  -3   33.90    9.50
  11   0   3   18.50    7.10
  11   0   3   25.60    8.30
   9  -1  -3    3.30    4.40
   9  -1  -3   -4.70    3.00
  -9   1   3    2.70    4.10
   8  -1  -3    3.40    3.20
   8  -1  -3    1.90    3.40
   8  -1  -3    0.50    3.00
  -8   1   3   -0.90    3.20
  -8   1   3    3.80    4.80
   7  -1  -3   14.70    4.30
   7  -1  -3    8.50    3.80
  -7   1   3    2.20    3.10
  -7   1   3    1.10    3.30
   6  -1  -3   57.59    7.10
   6  -1  -3   41.20    5.60
  -6   1   3   60.09    6.70
  -6   1   3   46.50    7.70
   5  -1  -3   -0.90    1.40
   5  -1  -3    1.80    1.40
   5  -1  -3    2.10    2.00
  -5   1   3    2.00    2.40
  -5   1   3    1.90    1.80
   4  -1  -3   29.80    3.00
   4  -1  -3   30.10    4.40
   4  -1  -3   28.40    3.90
  -4   1   3   34.20    4.80
  -4   1   3   30.70    3.70
   3  -1  -3   10.40    2.30
   3  -1  -3    6.50    2.20
   3  -1  -3    2.50    1.60
  -3   1   3    6.60    2.00
   2  -1  -3  558.84   15.80
   2  -1  -3  582.44   15.10
  -2   1   3  583.14   13.70
  -2   1   3  574.14   17.00
   1  -1  -3  548.85   11.40
   1  -1  -3  538.75   14.60
   1  -1  -3  555.34   14.50
  -1   1   3  554.74   11.40
  -1   1   3  579.54   15.90
   0  -1  -3 4520.55   80.19
   0  -1  -3 4610.94   81.09
   0   1   3 4620.74   82.79
  -1  -1  -3 2177.18   37.30
  -1  -1  -3 2216.78   41.80
   1   1   3 2227.18   43.10
   1   1   3 2169.78   39.60
   1   1   3 2134.09   37.60
   1   1   3 2130.19   40.70
  -2  -1  -3 3598.94   65.09
  -2  -1  -3 3628.64   63.09
   2   1   3 3596.04   65.89
   2   1   3 3565.64   62.39
   2   1   3 3662.53   64.89
  -3  -1  -3 3487.65   63.69
  -3  -1  -3 3540.15   60.69
  -3  -1  -3 3506.75   63.79
   3   1   3 3615.54   65.29
   3   1   3 3471.15   64.39
   3   1   3 3441.56   60.39
  -4  -1  -3  262.27   10.30
  -4  -1  -3  263.97    8.90
   4   1   3  247.68    6.90
   4   1   3  259.97   10.20
   4   1   3  243.28   10.10
  -5  -1  -3  726.03   17.20
  -5  -1  -3  715.43   21.10
   5   1   3  707.83   15.40
   5   1   3  705.83   20.60
   5   1   3  713.43   20.80
  -6  -1  -3   33.30    2.70
  -6  -1  -3   35.30    5.80
   6   1   3   25.70    4.70
   6   1   3   26.30    2.50
   6   1   3   30.60    4.50
  -7  -1  -3   36.20    6.60
   7   1   3   31.50    3.00
   7   1   3   37.80    5.50
   7   1   3   11.00    3.80
  -8  -1  -3   33.90    7.20
   8   1   3   45.90    7.80
   8   1   3   44.80    7.60
  -9  -1  -3   71.69    9.50
   9   1   3  103.19   10.10
   9   1   3   89.59    9.50
 -10  -1  -3   36.30    8.90
  10   1   3   45.90    8.90
  10   1   3   38.20    8.00
 -11  -1  -3   -3.20    4.50
  11   1   3    6.90    5.60
  11   1   3    5.90    4.90
   9  -2  -3   20.50    7.30
   9  -2  -3   10.30    5.50
  -9   2   3    9.80    5.70
   8  -2  -3   66.89    9.60
   8  -2  -3   56.59   10.10
  -8   2   3   58.19    9.70
   7  -2  -3   73.69    8.80
   7  -2  -3   65.89    7.20
   7  -2  -3   54.09    7.90
  -7   2   3   63.79    8.60
  -7   2   3   52.39    7.30
   6  -2  -3  669.43   21.90
   6  -2  -3  673.93   24.70
  -6   2   3  632.34   22.60
  -6   2   3  672.63   25.00
   5  -2  -3   -0.60    1.50
   5  -2  -3    1.50    1.30
   5  -2  -3   -1.20    1.60
  -5   2   3   -1.80    1.50
  -5   2   3    0.50    1.80
   4  -2  -3 2233.78   42.80
   4  -2  -3 2182.38   48.80
   4  -2  -3 2186.48   46.50
  -4   2   3 2223.18   46.50
  -4   2   3 2140.79   49.00
   3  -2  -3    2.00    1.20
   3  -2  -3    3.80    2.00
   3  -2  -3    3.50    1.60
  -3   2   3    3.80    1.90
  -3   2   3    2.00    1.30
   2  -2  -3 1624.94   34.30
   2  -2  -3 1591.94   32.70
  -2   2   3 1596.74   32.10
  -2   2   3 1622.24   35.60
   1  -2  -3  205.68    7.70
   1  -2  -3  193.38    7.70
   1  -2  -3  191.88    6.20
  -1   2   3  185.68    8.20
  -1   2   3  194.58    6.10
  -1   2   3  188.68    7.50
   0  -2  -3  196.88    7.40
   0  -2  -3  185.28    5.20
   0  -2  -3  189.48    5.00
   0   2   3  191.48    7.80
   0   2   3  190.98    7.00
  -1  -2  -3   12.00    1.50
   1   2   3   15.40    2.00
   1   2   3   11.00    1.40
   1   2   3   16.50    2.80
  -2  -2  -3  412.26   10.40
  -2  -2  -3  408.06   11.40
   2   2   3  402.96   12.80
   2   2   3  396.86   10.40
   2   2   3  405.66   11.80
   2   2   3  395.86   11.60
  -3  -2  -3  317.97    9.80
  -3  -2  -3  322.17   10.10
   3   2   3  313.17   10.10
   3   2   3  310.17    8.80
   3   2   3  306.27   10.40
  -4  -2  -3  145.49    6.30
  -4  -2  -3  155.88    7.60
   4   2   3  147.29    5.80
   4   2   3  161.88    7.40
   4   2   3  161.18    7.80
  -5  -2  -3  169.08    9.00
  -5  -2  -3  169.98    6.80
   5   2   3  162.78    6.50
   5   2   3  165.58    8.80
   5   2   3  161.68    8.20
  -6  -2  -3   19.80    2.50
  -6  -2  -3    9.80    3.20
   6   2   3   14.50    3.70
   6   2   3   12.40    3.30
   6   2   3   15.70    2.30
  -7  -2  -3  153.88   10.50
   7   2   3  159.78    7.20
   7   2   3  124.29    9.20
   7   2   3  135.69    9.20
  -8  -2  -3   46.30    8.10
   8   2   3   36.30    6.40
   8   2   3   40.50    4.10
   8   2   3   36.50    6.50
  -9  -2  -3  235.18   15.50
   9   2   3  207.68   14.00
   9   2   3  244.58   14.60
 -10  -2  -3    9.60    5.40
  10   2   3    0.00    3.30
  10   2   3    9.70    4.70
 -11  -2  -3  226.18   18.10
  11   2   3  238.48   17.50
  11   2   3  247.58   17.20
   9  -3  -3   36.80    9.20
   9  -3  -3   32.90    9.00
   8  -3  -3   87.59   11.30
   8  -3  -3   91.19   11.30
  -8   3   3   78.89   10.10
   7  -3  -3   22.70    6.20
   7  -3  -3   27.20    5.60
   7  -3  -3   30.80    7.40
  -7   3   3   25.00    6.30
   6  -3  -3   34.10    5.80
   6  -3  -3   39.20    7.20
   6  -3  -3   21.50    5.80
  -6   3   3   26.00    6.00
  -6   3   3   36.70    6.80
   5  -3  -3   19.00    4.30
   5  -3  -3   10.60    2.50
   5  -3  -3    7.10    3.60
  -5   3   3    4.20    2.70
  -5   3   3   16.30    4.60
   4  -3  -3   82.59    7.20
   4  -3  -3   86.79    5.40
   4  -3  -3   86.79    6.50
  -4   3   3   93.19    7.80
  -4   3   3   94.39    7.10
   3  -3  -3  101.39    6.80
   3  -3  -3  135.89    8.30
   3  -3  -3  120.59    6.40
  -3   3   3  127.49    8.20
  -3   3   3  124.79    7.30
   2  -3  -3  425.26   13.70
   2  -3  -3  440.36   13.10
  -2   3   3  433.26   14.60
  -2   3   3  437.56   13.20
   1  -3  -3  215.08    8.50
  -1   3   3  214.38    8.40
  -1   3   3  207.28    7.60
  -1   3   3  199.98    8.10
  -1   3   3  223.98    9.10
   0  -3  -3   26.30    3.00
   0  -3  -3   32.50    2.60
   0   3   3   33.10    3.20
   0   3   3   32.80    2.70
   0   3   3   32.00    3.20
   0   3   3   26.80    2.80
  -1  -3  -3   90.69    5.20
  -1  -3  -3   94.39    4.60
   1   3   3   91.19    5.10
   1   3   3   87.59    4.70
   1   3   3   89.39    4.80
  -2  -3  -3 1895.61   37.30
  -2  -3  -3 1869.11   37.20
   2   3   3 1826.42   36.70
   2   3   3 1888.61   36.90
   2   3   3 1839.22   36.10
   2   3   3 1908.71   37.40
  -3  -3  -3  645.54   17.10
  -3  -3  -3  646.34   16.30
   3   3   3  626.94   15.70
   3   3   3  627.74   15.60
   3   3   3  654.63   17.20
   3   3   3  647.94   16.10
  -4  -3  -3 2041.10   42.30
  -4  -3  -3 1988.30   39.10
   4   3   3 1982.80   39.40
   4   3   3 2034.40   41.80
   4   3   3 2024.80   39.40
  -5  -3  -3 2530.05   52.89
  -5  -3  -3 2539.25   47.80
   5   3   3 2546.35   50.09
   5   3   3 2564.84   52.49
   5   3   3 2559.94   48.90
  -6  -3  -3  507.35   13.50
  -6  -3  -3  540.25   18.90
   6   3   3  485.05   16.20
   6   3   3  510.25   18.10
   6   3   3  533.25   15.20
  -7  -3  -3  910.31   28.40
  -7  -3  -3  925.91   20.60
   7   3   3  959.00   28.20
   7   3   3  955.70   23.50
   7   3   3  903.31   25.80
  -8  -3  -3   17.80    5.40
   8   3   3   11.20    2.80
   8   3   3   13.80    4.10
   8   3   3   11.60    4.10
  -9  -3  -3  116.69   11.10
   9   3   3  123.99   10.70
   9   3   3  139.19   10.50
   9   3   3  112.59    7.60
 -10  -3  -3    2.80    4.40
  10   3   3   -2.80    3.10
  10   3   3    5.00    3.30
 -11  -3  -3    4.90    5.00
  11   3   3   12.60    5.90
  11   3   3    8.70    4.80
 -12  -3  -3   11.10    6.60
  12   3   3   11.00    6.70
  12   3   3    6.30    5.10
   8  -4  -3   29.40    8.00
   8  -4  -3   29.20    7.80
  -8   4   3   28.20    7.40
   7  -4  -3   17.00    6.30
   7  -4  -3   32.90    8.00
  -7   4   3   18.70    5.80
   6  -4  -3    0.30    2.60
   6  -4  -3    0.50    2.40
   6  -4  -3   -0.50    2.60
  -6   4   3   -0.10    2.80
   5  -4  -3  100.59    9.00
   5  -4  -3   72.39    6.60
   5  -4  -3  101.49    9.40
  -5   4   3   86.89    8.10
  -5   4   3  103.89    9.20
   4  -4  -3  260.67   11.70
   4  -4  -3  262.47   10.50
   4  -4  -3  280.87   13.60
  -4   4   3  260.27   13.60
  -4   4   3  244.38   12.40
   3  -4  -3   33.90    3.80
   3  -4  -3   25.70    4.90
   3  -4  -3   27.90    3.70
  -3   4   3   30.30    4.10
  -3   4   3   25.80    4.80
   2  -4  -3 2365.36   46.90
   2  -4  -3 2283.07   46.90
  -2   4   3 2263.87   48.30
  -2   4   3 2257.97   46.10
  -2   4   3 2306.47   46.40
  -2   4   3 2347.47   47.50
  -1   4   3    6.60    2.00
  -1   4   3    2.40    1.50
  -1   4   3    3.80    1.90
  -1   4   3    5.60    1.90
   0  -4  -3 3451.05   64.69
   0   4   3 3552.94   64.59
   0   4   3 3425.86   63.89
   0   4   3 3538.25   64.49
   0   4   3 3503.75   65.39
  -1  -4  -3  611.84   16.20
   1   4   3  593.04   15.90
   1   4   3  589.44   14.40
   1   4   3  619.84   16.70
  -2  -4  -3 1342.07   26.50
  -2  -4  -3 1383.76   30.60
   2   4   3 1381.16   26.80
   2   4   3 1359.56   29.00
   2   4   3 1365.86   29.80
   2   4   3 1351.76   29.40
  -3  -4  -3    3.00    1.80
  -3  -4  -3    3.80    1.00
   3   4   3    4.10    1.70
   3   4   3    9.10    2.30
   3   4   3    4.80    1.70
   3   4   3    7.80    1.90
  -4  -4  -3   39.90    4.60
   4   4   3   30.80    3.70
   4   4   3   33.10    3.50
   4   4   3   38.00    3.50
   4   4   3   34.60    3.00
  -5  -4  -3   64.79    6.20
  -5  -4  -3   49.00    4.10
   5   4   3   59.49    4.20
   5   4   3   49.50    5.00
   5   4   3   56.49    4.30
   5   4   3   52.49    4.60
  -6  -4  -3   46.80    6.20
  -6  -4  -3   38.30    3.50
   6   4   3   29.70    3.80
   6   4   3   34.20    4.80
   6   4   3   39.70    4.00
  -7  -4  -3  246.98   13.80
  -7  -4  -3  222.88    8.50
   7   4   3  217.28   10.20
   7   4   3  219.88   12.10
   7   4   3  228.08   10.70
  -8  -4  -3    4.70    3.70
   8   4   3   -0.20    2.00
   8   4   3    4.20    2.30
   8   4   3    1.40    2.60
  -9  -4  -3    6.30    5.00
   9   4   3   15.50    3.90
   9   4   3   17.90    4.50
   9   4   3    5.10    3.60
 -10  -4  -3   15.40    5.70
  10   4   3   21.00    4.80
  10   4   3   18.30    5.20
  10   4   3   12.50    5.20
 -11  -4  -3   20.80    7.20
  11   4   3   16.30    5.70
  11   4   3    5.70    5.70
 -12  -4  -3   11.50    6.90
  12   4   3   -1.20    3.60
  12   4   3    2.60    5.00
   7  -5  -3   46.40    9.20
   7  -5  -3   33.40    7.80
  -7   5   3   63.79    8.90
   6  -5  -3  209.18   14.30
   6  -5  -3  190.38   14.30
  -6   5   3  210.88   14.30
   5  -5  -3   47.80    7.90
   5  -5  -3   49.80    5.80
   5  -5  -3   42.50    7.80
  -5   5   3   47.30    6.70
   4  -5  -3  245.48   11.80
   4  -5  -3  277.07   14.00
   4  -5  -3  235.68   13.50
   4  -5  -3  253.97   11.30
  -4   5   3  246.28   13.60
  -4   5   3  240.48   13.30
   3  -5  -3   83.49    6.50
   3  -5  -3   84.79    6.40
   3  -5  -3   85.29    7.20
   3  -5  -3   83.09    7.50
  -3   5   3   74.79    7.00
  -3   5   3   82.99    6.20
  -3   5   3  102.39    7.90
   2  -5  -3    2.40    1.90
  -2   5   3   -0.70    1.10
  -2   5   3   -1.20    1.30
  -2   5   3   -0.80    1.40
  -2   5   3    1.90    1.60
  -1   5   3  327.87   12.60
  -1   5   3  335.27   12.00
  -1   5   3  338.47   12.40
  -1   5   3  355.46   13.30
   0  -5  -3  347.67   13.00
   0   5   3  340.67   12.00
   0   5   3  347.67   12.80
   0   5   3  354.46   11.30
  -1  -5  -3  519.85   16.30
   1   5   3  557.14   16.50
   1   5   3  537.35   13.40
   1   5   3  509.85   15.30
  -2  -5  -3   96.89    6.70
  -2  -5  -3  108.19    4.50
   2   5   3  110.49    6.30
   2   5   3  102.69    6.40
   2   5   3  109.09    4.20
   2   5   3  102.29    6.10
  -3  -5  -3  320.97   13.40
  -3  -5  -3  307.17    7.30
   3   5   3  307.77   11.40
   3   5   3  333.07   11.80
   3   5   3  331.07    7.70
   3   5   3  313.97   11.70
  -4  -5  -3  306.87    7.60
  -4  -5  -3  308.17   13.80
   4   5   3  291.87    8.80
   4   5   3  311.27   12.00
   4   5   3  326.87   11.70
   4   5   3  305.27   11.70
  -5  -5  -3   36.40    5.30
   5   5   3   36.80    4.00
   5   5   3   36.70    4.30
   5   5   3   37.30    3.10
   5   5   3   41.00    4.70
  -6  -5  -3  429.46   18.30
   6   5   3  427.16   13.70
   6   5   3  424.26   16.30
   6   5   3  415.26   12.80
   6   5   3  397.36   14.80
  -7  -5  -3  616.64   17.40
  -7  -5  -3  615.04   23.90
   7   5   3  639.64   22.00
   7   5   3  612.14   19.70
   7   5   3  595.94   16.80
   7   5   3  608.84   18.00
  -8  -5  -3  278.97   10.40
  -8  -5  -3  268.77   16.10
   8   5   3  281.77   13.00
   8   5   3  290.37   12.60
   8   5   3  282.47   15.00
  -9  -5  -3  416.46   21.60
   9   5   3  436.86   20.10
   9   5   3  403.16   16.60
   9   5   3  389.36   16.40
 -10  -5  -3   49.00    9.80
  10   5   3   39.70    6.70
  10   5   3   37.80    7.80
  10   5   3   44.30    7.50
 -11  -5  -3  169.78   16.20
  11   5   3  127.19   12.70
  11   5   3  165.58   12.50
  11   5   3  159.48   12.90
 -12  -5  -3    2.20    5.60
  12   5   3    2.90    4.00
  12   5   3    2.00    4.50
   7  -6  -3   22.00    7.10
   7  -6  -3   48.30   10.00
  -7   6   3   21.80    7.00
   6  -6  -3  127.39   12.30
   6  -6  -3  123.99   11.80
  -6   6   3  116.99   11.80
   5  -6  -3   36.90    7.60
   5  -6  -3   44.30    8.10
  -5   6   3   48.70    8.80
   4  -6  -3   90.99    9.20
   4  -6  -3  106.99    9.20
   4  -6  -3  112.69    8.20
   4  -6  -3  117.99    8.40
  -4   6   3  104.59    7.60
  -4   6   3   98.89    9.20
   3  -6  -3  226.08   12.10
   3  -6  -3  234.48   11.30
   3  -6  -3  235.68   13.00
  -3   6   3  231.98   11.40
  -3   6   3  228.08   13.10
   2  -6  -3    1.00    1.80
   2  -6  -3   -0.70    1.60
  -2   6   3    2.30    2.10
  -2   6   3   -0.70    1.50
  -2   6   3    0.90    1.60
   1  -6  -3  121.19    7.50
   1  -6  -3  118.79    8.50
  -1   6   3  114.49    8.20
  -1   6   3  116.59    7.20
  -1   6   3  108.49    7.60
  -1   6   3  116.59    7.20
   0  -6  -3  792.32   20.10
   0  -6  -3  777.42   23.10
   0   6   3  766.02   19.70
   0   6   3  719.03   21.90
   0   6   3  786.72   21.20
  -1  -6  -3    6.20    2.60
   1   6   3    3.10    1.80
   1   6   3    5.00    1.50
   1   6   3    5.20    2.20
  -2  -6  -3 2316.67   50.49
  -2  -6  -3 2254.17   42.10
   2   6   3 2378.76   48.00
   2   6   3 2345.17   49.20
   2   6   3 2326.97   41.40
  -3  -6  -3  334.87   14.80
   3   6   3  358.96   13.60
   3   6   3  366.96   12.90
   3   6   3  326.27   12.80
  -4  -6  -3 1375.06   36.60
   4   6   3 1367.66   32.80
   4   6   3 1401.76   33.00
   4   6   3 1390.66   32.60
  -5  -6  -3  128.49   10.00
   5   6   3  154.88    8.50
   5   6   3  159.88    9.10
   5   6   3  147.39    8.70
  -6  -6  -3  165.18   11.80
   6   6   3  133.59    9.00
   6   6   3  148.59    9.20
   6   6   3  146.09    6.20
   6   6   3  147.59    8.30
  -7  -6  -3    7.20    4.30
   7   6   3    3.40    2.60
   7   6   3    1.60    1.80
   7   6   3    1.40    1.60
   7   6   3    3.30    2.60
  -8  -6  -3    0.50    1.80
  -8  -6  -3    5.50    4.00
   8   6   3   -1.10    2.30
   8   6   3    0.50    1.70
   8   6   3   -1.10    1.90
   8   6   3    1.60    2.10
  -9  -6  -3   83.39   10.70
   9   6   3  104.29    8.90
   9   6   3   60.89    8.00
   9   6   3   65.69    6.40
 -10  -6  -3   -1.70    4.00
  10   6   3    2.60    2.80
  10   6   3    3.30    3.00
  10   6   3   -2.70    2.70
 -11  -6  -3   21.20    7.40
  11   6   3   20.70    6.60
  11   6   3   52.19    8.40
 -12  -6  -3    4.40    6.10
  12   6   3    1.70    4.90
   6  -7  -3    1.50    3.90
  -6   7   3    0.10    3.80
   5  -7  -3   60.29    8.60
   5  -7  -3   53.59    7.90
  -5   7   3   49.10    9.10
   4  -7  -3  236.68   13.70
   4  -7  -3  212.68   14.00
  -4   7   3  206.28   14.30
   3  -7  -3   47.80    5.60
   3  -7  -3   36.70    6.30
   3  -7  -3   47.00    6.60
  -3   7   3   41.80    7.70
  -3   7   3   50.39    6.10
   2  -7  -3  526.25   19.20
   2  -7  -3  525.35   18.50
   2  -7  -3  540.75   21.70
  -2   7   3  513.35   19.20
  -2   7   3  537.05   18.10
  -2   7   3  494.55   20.60
   1  -7  -3   33.50    4.50
   1  -7  -3   47.80    6.40
   1  -7  -3   40.00    5.00
  -1   7   3   36.00    4.60
  -1   7   3   39.30    5.20
  -1   7   3   42.00    5.70
   0  -7  -3   99.69    6.30
   0  -7  -3   87.39    8.00
   0   7   3   75.59    6.90
   0   7   3   87.09    6.60
  -1  -7  -3  207.08   11.70
  -1  -7  -3  205.98    7.90
   1   7   3  190.58    9.80
   1   7   3  185.48   10.60
  -2  -7  -3   19.10    4.60
  -2  -7  -3   17.50    1.90
   2   7   3   28.00    4.50
   2   7   3   15.00    3.70
  -3  -7  -3  411.76   17.70
   3   7   3  424.36   16.20
   3   7   3  418.66   15.50
  -4  -7  -3   95.99    9.00
   4   7   3   88.39    7.20
   4   7   3   94.19    7.20
   4   7   3   97.79    7.00
  -5  -7  -3  521.35   22.00
   5   7   3  536.95   18.70
   5   7   3  578.24   19.10
   5   7   3  569.34   19.40
  -6  -7  -3   -0.10    2.50
   6   7   3    0.60    2.10
   6   7   3   -0.40    1.90
   6   7   3    1.00    2.10
  -7  -7  -3   71.49    9.10
   7   7   3   83.59    7.90
   7   7   3   75.59    6.70
   7   7   3   91.19    8.30
  -8  -7  -3   69.69    9.70
   8   7   3   68.89    7.60
   8   7   3   81.79    8.40
   8   7   3   73.49    6.60
  -9  -7  -3   38.20    8.70
   9   7   3   20.00    5.20
   9   7   3   15.10    5.00
 -10  -7  -3   87.89   12.20
  10   7   3   94.59    9.60
  10   7   3   89.19   10.20
 -11  -7  -3   86.79   13.40
  11   7   3   93.99   10.00
  11   7   3   86.19   10.90
  12   7   3   18.00    6.40
  12   7   3   22.00    6.70
   5  -8  -3   36.50    8.80
  -5   8   3   20.60    6.40
   4  -8  -3   75.09    9.40
  -4   8   3   86.79   10.40
   3  -8  -3   54.99    9.60
   3  -8  -3   64.29    7.90
  -3   8   3   57.79    8.20
  -3   8   3   57.99    7.10
   2  -8  -3  208.78   12.20
   2  -8  -3  193.08   11.00
   2  -8  -3  200.88   14.20
  -2   8   3  179.78   12.90
  -2   8   3  186.78   10.60
  -2   8   3  200.08   12.30
   1  -8  -3  344.57   17.50
   1  -8  -3  311.77   13.60
   1  -8  -3  284.37   12.70
  -1   8   3  292.87   13.30
  -1   8   3  318.97   15.30
   0  -8  -3  241.48   14.40
   0  -8  -3  240.68   10.60
   0   8   3  247.88   12.00
   0   8   3  263.67   13.80
  -1  -8  -3  302.57   15.70
  -1  -8  -3  301.27   10.50
   1   8   3  311.87   13.60
   1   8   3  304.07   14.80
  -2  -8  -3   51.59    7.00
   2   8   3   40.70    5.60
   2   8   3   57.39    6.00
  -3  -8  -3    5.70    3.50
   3   8   3    7.60    3.20
   3   8   3    5.90    3.30
  -4  -8  -3  543.75   23.00
   4   8   3  589.94   19.20
   4   8   3  577.34   20.80
   4   8   3  573.74   20.20
  -5  -8  -3   29.10    6.80
   5   8   3   56.49    6.60
   5   8   3   47.40    6.00
   5   8   3   42.70    5.50
   6   8   3  462.95   18.10
   6   8   3  448.26   18.50
   6   8   3  433.16   17.70
  -7  -8  -3  123.99   12.40
   7   8   3  132.99   10.30
   7   8   3  116.69    8.90
   7   8   3  132.39    9.90
  -8  -8  -3  137.29   13.10
   8   8   3  145.59   11.20
   8   8   3  150.58   11.30
   8   8   3  145.79    9.90
  -9  -8  -3   26.70    8.00
   9   8   3   32.20    5.80
   9   8   3   18.00    5.50
   9   8   3   42.70    7.60
 -10  -8  -3    0.70    5.00
  10   8   3    5.90    4.30
  10   8   3   -0.60    3.40
 -11  -8  -3    8.60    6.60
  11   8   3   13.30    6.20
  11   8   3   11.10    5.50
 -12  -8  -3    6.70    6.90
  12   8   3    0.40    4.60
  12   8   3    4.10    4.70
   4  -9  -3   26.10    9.70
   4  -9  -3   48.80   10.40
  -4   9   3   17.00    6.20
   3  -9  -3   21.90    7.60
   3  -9  -3   29.00    8.60
  -3   9   3   26.70    6.50
   2  -9  -3   42.60    8.90
  -2   9   3   59.99    7.90
   1  -9  -3   26.70    7.00
  -1   9   3   27.10    6.30
  -1   9   3   26.50    5.30
   0  -9  -3  289.67   17.30
   0   9   3  311.07   16.30
   0   9   3  302.47   14.10
  -1  -9  -3    3.80    3.60
   1   9   3    7.80    3.80
   1   9   3    7.60    3.30
  -2  -9  -3  233.98   15.00
   2   9   3  191.98   12.40
   2   9   3  202.08   11.50
  -3  -9  -3    8.80    4.40
   3   9   3    2.40    2.60
   3   9   3    2.10    2.50
  -4  -9  -3   10.60    4.80
   4   9   3    9.30    3.80
   4   9   3   15.00    4.20
  -5  -9  -3   99.49   10.90
   5   9   3  100.09    8.40
   5   9   3  107.69    9.30
   5   9   3  124.39    9.60
  -6  -9  -3   24.50    6.40
   6   9   3   27.30    5.50
   6   9   3   28.70    5.80
   6   9   3   13.20    4.40
  -7  -9  -3  252.37   17.40
   7   9   3  211.58   13.70
   7   9   3  237.68   13.50
   7   9   3  258.07   14.20
  -8  -9  -3   -2.00    4.10
   8   9   3    5.30    3.90
   8   9   3    7.40    4.30
   8   9   3    2.40    3.20
  -9  -9  -3   95.59   12.80
   9   9   3   88.99    8.70
   9   9   3   77.49    9.20
   9   9   3   98.89   10.30
 -10  -9  -3   17.00    8.10
  10   9   3   11.10    4.90
  10   9   3    7.90    5.20
 -11  -9  -3   23.80    9.50
  11   9   3   26.90    7.50
  11   9   3   16.60    6.20
   2 -10  -3    9.00    6.20
  -2  10   3    7.70    4.50
   1 -10  -3   42.40    9.10
  -1  10   3   35.40    7.50
   0 -10  -3  120.49   12.20
   0  10   3   91.99    9.80
   0  10   3   78.89    8.00
  -1 -10  -3  214.78   15.90
   1  10   3  198.08   12.20
   1  10   3  203.78   14.00
  -2 -10  -3  257.07   17.30
   2  10   3  244.88   13.70
   2  10   3  261.17   15.70
  -3 -10  -3  255.57   17.20
   3  10   3  255.37   15.30
   3  10   3  249.28   13.90
  -4 -10  -3   38.20    8.90
   4  10   3   29.50    6.50
   4  10   3   30.20    6.10
  -5 -10  -3   85.29   11.30
   5  10   3   92.39    9.30
   5  10   3   72.29    8.50
  -6 -10  -3   85.79   11.30
   6  10   3   48.60    8.40
   6  10   3   55.49    7.50
  -7 -10  -3   -2.80    3.70
   7  10   3   10.00    4.50
   7  10   3    4.20    4.00
   7  10   3   10.70    4.80
  -8 -10  -3   92.49   12.50
   8  10   3   94.99    9.60
   8  10   3   75.79    8.90
   8  10   3   68.19    9.20
  -9 -10  -3   43.80   10.00
   9  10   3   53.09    7.90
   9  10   3   43.30    8.30
   9  10   3   56.49    9.80
 -10 -10  -3   42.00   11.10
  10  10   3   44.90    9.00
  10  10   3   44.70    8.80
 -11 -10  -3   10.70    7.60
  11  10   3   10.90    5.80
  11  10   3   12.30    6.10
   1 -11  -3   36.90    9.60
  -1  11   3   24.80    6.90
   0 -11  -3    3.30    5.10
   0  11   3   -1.10    3.30
  -1 -11  -3    9.90    6.10
   1  11   3   23.40    6.40
   1  11   3   25.10    6.00
  -2 -11  -3   58.69   11.10
   2  11   3   56.39    7.60
   2  11   3   57.29    9.90
  -3 -11  -3    4.40    5.40
   3  11   3    3.90    3.60
   3  11   3    2.10    2.80
  -4 -11  -3  122.99   13.70
   4  11   3  117.69   11.50
   4  11   3  104.39   10.20
  -5 -11  -3    0.10    4.70
   5  11   3    5.00    4.10
   5  11   3   10.10    4.80
  -6 -11  -3   29.90    8.60
   6  11   3   31.50    7.30
   6  11   3   33.90    7.30
  -7 -11  -3   -2.90    5.20
   7  11   3    5.70    4.20
   7  11   3   -0.30    3.30
  -8 -11  -3    1.40    5.90
   8  11   3    2.90    3.80
   8  11   3    1.70    3.60
  -9 -11  -3   46.90   11.40
   9  11   3   26.10    7.10
   9  11   3   40.00    9.10
 -10 -11  -3    5.90    7.60
  10  11   3    1.80    5.20
  -1 -12  -3    3.20    5.90
   1  12   3    5.40    4.60
  -2 -12  -3   24.80    9.00
   2  12   3   13.00    5.70
   2  12   3   21.20    6.00
  -3 -12  -3   38.00   10.10
   3  12   3   38.70    8.60
   3  12   3   55.39    8.10
  -4 -12  -3  102.69   14.00
   4  12   3   93.69   11.30
   4  12   3   97.49   10.70
  -5 -12  -3   95.79   14.20
   5  12   3  107.09   12.00
   5  12   3  110.79   11.20
  -6 -12  -3   59.29   12.50
   6  12   3   35.00    8.10
   6  12   3   34.90    8.30
  -7 -12  -3   56.09   12.60
   7  12   3   80.39   10.60
   7  12   3   50.09    9.50
  -8 -12  -3    3.90    7.00
   8  12   3   -2.90    3.30
   8  12   3   -0.10    3.90
  -9 -12  -3   36.00   11.00
   9  12   3   36.10    8.20
   9  12   3   32.90    8.60
  -5 -13  -3   -1.00    7.20
  -6 -13  -3   18.90    9.60
   4  10  -4   10.70    6.20
   4  10  -4    6.30    5.00
  -4 -10   4    7.10    6.80
   3  10  -4   24.40    7.90
  -3 -10   4   25.10    8.60
  -2 -10   4   20.20    7.50
   7   9  -4   36.00    8.70
   7   9  -4   21.60    7.20
  -7  -9   4   10.50    7.00
   6   9  -4   14.50    6.30
   6   9  -4   16.00    6.70
  -6  -9   4   15.10    6.80
   5   9  -4   25.50    7.90
   5   9  -4   17.70    6.40
  -5  -9   4   31.90    8.80
   4   9  -4   16.50    6.10
   4   9  -4   11.50    5.80
  -4  -9   4    0.50    4.60
   3   9  -4    0.20    3.40
   3   9  -4   -1.90    3.90
  -3  -9   4    6.00    5.20
   2   9  -4   12.20    5.50
  -2  -9   4    5.20    5.30
   1   9  -4    1.10    4.40
  -1  -9   4   -1.40    4.30
   0   9  -4  131.89   13.60
   0  -9   4  163.28   15.40
  -1   9  -4   22.80    8.20
   1  -9   4   16.20    7.00
   8   8  -4    0.60    4.30
  -8  -8   4   -0.30    5.40
   7   8  -4   31.60    8.10
   7   8  -4   25.50    7.40
  -7  -8   4   31.90    8.90
   6   8  -4  120.19   12.20
   6   8  -4  110.29   11.80
  -6  -8   4   89.49   12.30
   5   8  -4   67.59    9.20
   5   8  -4   77.09   10.00
  -5  -8   4   46.80   10.20
   4   8  -4  319.97   19.00
   4   8  -4  322.67   18.00
  -4  -8   4  336.47   20.90
   3   8  -4   22.10    6.50
   3   8  -4   11.20    5.00
  -3  -8   4   14.90    6.10
   2   8  -4  192.28   13.00
   2   8  -4  201.18   15.20
  -2  -8   4  200.48   15.50
   1   8  -4    7.60    4.50
  -1  -8   4    9.40    5.60
   0   8  -4   31.80    7.90
   0  -8   4   43.60    8.60
  -1   8  -4   58.59   10.60
   1  -8   4   43.90    9.10
  -2   8  -4   26.70    7.50
   2  -8   4   17.80    6.40
  -3   8  -4    4.00    4.80
   3  -8   4    4.30    5.20
   9   7  -4   57.79   11.10
  -9  -7   4   48.40   10.80
   8   7  -4   61.89   10.90
  -8  -7   4   79.99   11.70
   7   7  -4   10.60    5.30
   7   7  -4    6.10    4.20
  -7  -7   4    8.70    6.30
   6   7  -4   10.70    5.20
   6   7  -4    9.70    4.90
  -6  -7   4   11.20    6.10
   5   7  -4   14.20    5.30
   5   7  -4   12.90    5.30
  -5  -7   4   10.70    5.60
   4   7  -4   14.90    5.30
   4   7  -4   22.80    6.00
  -4  -7   4   18.00    6.00
   3   7  -4   16.60    5.50
   3   7  -4   35.40    6.80
  -3  -7   4   25.80    6.80
   2   7  -4   96.29    8.80
   2   7  -4   71.29    9.20
  -2  -7   4   92.89   10.00
  -2  -7   4   81.49    7.80
   1   7  -4   17.20    5.40
   1   7  -4   14.10    4.50
  -1  -7   4    8.70    3.90
  -1  -7   4    5.60    3.80
   0   7  -4   -3.20    2.30
   0  -7   4    5.50    3.80
   0  -7   4    6.20    3.90
  -1   7  -4    3.40    3.60
   1  -7   4    4.50    3.60
   1  -7   4    8.50    4.30
  -2   7  -4   63.39    8.80
   2  -7   4   47.50    8.40
   2  -7   4   31.70    7.60
  -3   7  -4   17.10    5.90
  -3   7  -4   19.20    6.50
   3  -7   4   20.80    6.30
   3  -7   4    9.50    5.60
  -4   7  -4  174.88   15.20
  -4   7  -4  167.88   13.90
   4  -7   4  200.78   16.80
   4  -7   4  215.38   15.70
   5  -7   4   26.60    8.10
   5  -7   4   20.00    7.30
   9   6  -4    4.90    5.00
   9   6  -4    2.10    5.30
  -9  -6   4    4.60    5.50
   8   6  -4   15.80    6.20
   8   6  -4   16.40    5.70
  -8  -6   4   19.70    6.70
   7   6  -4    0.50    3.40
   7   6  -4    2.20    3.20
   7   6  -4    1.20    3.60
  -7  -6   4    2.10    4.00
   6   6  -4   20.40    5.00
   6   6  -4    9.20    4.60
   6   6  -4   12.90    4.70
  -6  -6   4   14.40    4.50
  -6  -6   4   21.20    6.50
   5   6  -4   23.90    6.10
   5   6  -4   10.00    4.50
  -5  -6   4   34.80    7.70
  -5  -6   4   18.00    4.50
   4   6  -4  108.89    9.90
   4   6  -4  114.99   10.10
  -4  -6   4   98.79    7.90
  -4  -6   4  103.59   10.40
   3   6  -4  150.58   10.90
   3   6  -4  166.28   12.10
  -3  -6   4  177.78   12.80
  -3  -6   4  164.58   10.10
   2   6  -4  691.73   25.70
   2   6  -4  674.03   23.20
  -2  -6   4  684.13   25.60
  -2  -6   4  662.63   22.10
   1   6  -4   58.49    6.40
   1   6  -4   67.39    8.00
  -1  -6   4   70.09    7.40
  -1  -6   4   69.99    8.00
   0   6  -4  792.92   28.80
   0   6  -4  801.72   23.20
   0  -6   4  780.62   27.70
   0  -6   4  805.42   26.10
  -1   6  -4    2.00    2.80
   1  -6   4    0.30    2.30
   1  -6   4    3.90    3.10
  -2   6  -4  409.46   19.80
  -2   6  -4  391.26   19.20
   2  -6   4  421.06   19.10
   2  -6   4  400.06   19.90
  -3   6  -4   31.10    7.00
  -3   6  -4   19.90    5.70
   3  -6   4   36.40    7.40
   3  -6   4   26.90    6.70
  -4   6  -4   12.80    5.40
  -4   6  -4   17.70    5.40
   4  -6   4   25.00    6.80
  -5   6  -4   14.30    5.50
   5  -6   4    8.10    4.60
  -6   6  -4   23.10    7.40
   6  -6   4   38.70    9.10
  10   5  -4    0.10    4.60
   9   5  -4  105.29   11.10
   9   5  -4   94.99   11.50
  -9  -5   4  105.59   11.30
  -9  -5   4  113.59   13.00
   8   5  -4   31.60    7.60
   8   5  -4   32.60    7.30
  -8  -5   4   30.00    6.70
  -8  -5   4   50.69    9.90
   7   5  -4  228.98   13.40
   7   5  -4  215.18   12.70
   7   5  -4  207.28   14.50
  -7  -5   4  214.88   15.50
  -7  -5   4  209.28   12.90
   6   5  -4  229.78   14.70
   6   5  -4  247.48   13.50
   6   5  -4  241.28   12.90
  -6  -5   4  265.57   16.50
  -6  -5   4  248.68   13.10
   5   5  -4  226.48   13.10
   5   5  -4  240.78   14.10
   5   5  -4  220.98   11.10
  -5  -5   4  243.68   15.10
  -5  -5   4  199.88   11.50
   4   5  -4  192.78   12.20
   4   5  -4  216.68    9.80
   4   5  -4  197.18   12.30
  -4  -5   4  245.08   14.50
  -4  -5   4  200.28   11.00
   3   5  -4   91.59    8.10
   3   5  -4   79.19    5.00
   3   5  -4   76.59    8.00
  -3  -5   4   77.99    8.20
  -3  -5   4   72.59    6.70
   2   5  -4   24.10    4.90
   2   5  -4   35.40    6.40
  -2  -5   4   31.20    5.80
  -2  -5   4   30.00    5.10
   1   5  -4    0.40    2.40
   1   5  -4    1.50    1.90
  -1  -5   4    0.90    2.20
  -1  -5   4    0.30    1.90
   0   5  -4  170.18   11.50
   0   5  -4  153.98    8.70
   0  -5   4  162.88   10.40
   0  -5   4  184.18   11.40
  -1   5  -4    7.30    2.50
  -1   5  -4    8.80    3.70
   1  -5   4    6.50    3.20
   1  -5   4    8.10    3.60
  -2   5  -4   53.19    7.00
  -2   5  -4   48.00    6.50
   2  -5   4   56.79    7.00
   2  -5   4   51.79    6.70
  -3   5  -4   -1.30    2.30
  -3   5  -4   -1.70    2.10
   3  -5   4    1.40    2.60
  -4   5  -4    6.00    3.50
  -4   5  -4    1.80    2.80
   4  -5   4    3.60    3.40
  -5   5  -4    4.80    3.40
  -5   5  -4   -2.20    2.40
   5  -5   4    1.70    3.30
  -6   5  -4   89.59   10.90
   6  -5   4   87.39   10.80
  -7   5  -4   10.20    5.70
   7  -5   4    4.80    5.10
  10   4  -4   20.40    7.70
  10   4  -4   17.50    6.50
 -10  -4   4   15.10    6.70
 -10  -4   4    8.00    5.80
   9   4  -4   32.90    7.30
   9   4  -4   31.90    7.90
  -9  -4   4   32.90    7.80
  -9  -4   4   36.60    9.00
   8   4  -4    8.10    4.50
   8   4  -4   -4.00    3.00
  -8  -4   4    7.60    5.00
  -8  -4   4    9.10    4.70
   7   4  -4   -1.60    2.40
   7   4  -4   -2.40    2.90
   7   4  -4    0.40    2.80
  -7  -4   4   -0.90    3.10
  -7  -4   4    5.00    3.60
   6   4  -4  111.09    8.70
   6   4  -4  123.89    9.30
   6   4  -4  117.69   10.30
  -6  -4   4  120.19    9.60
  -6  -4   4  106.69   10.30
   5   4  -4    3.00    2.60
   5   4  -4    2.70    2.60
   5   4  -4    0.70    2.10
  -5  -4   4    2.00    3.00
  -5  -4   4    4.60    3.00
   4   4  -4  309.67   12.30
   4   4  -4  292.57   14.10
   4   4  -4  292.17   14.60
  -4  -4   4  295.07   13.30
  -4  -4   4  286.27   15.20
   3   4  -4   10.50    3.30
   3   4  -4   12.50    3.90
   3   4  -4    9.50    2.40
  -3  -4   4    8.90    3.00
  -3  -4   4   13.90    4.10
   2   4  -4    2.30    1.20
   2   4  -4   -1.90    1.40
   2   4  -4    2.10    2.70
  -2  -4   4    3.10    2.00
  -2  -4   4    0.40    1.90
   1   4  -4  123.69    5.20
   1   4  -4  130.49    8.10
   1   4  -4  138.39    4.80
   1   4  -4  121.49    9.10
  -1  -4   4  147.79    9.30
  -1  -4   4  138.39    9.00
   0   4  -4  319.87   12.30
   0   4  -4  329.27   15.30
   0  -4   4  345.57   14.50
   0  -4   4  334.47   14.50
  -1   4  -4  124.79    6.60
  -1   4  -4  122.79    9.30
  -1   4  -4  113.99    8.30
   1  -4   4  107.59    8.30
   1  -4   4  128.89    8.80
  -2   4  -4 1381.06   27.50
  -2   4  -4 1438.06   36.70
  -2   4  -4 1403.46   37.40
   2  -4   4 1355.26   36.20
  -3   4  -4    4.80    3.00
  -3   4  -4    4.40    2.90
   3  -4   4   10.40    3.70
  -4   4  -4  972.30   29.60
  -4   4  -4 1000.10   31.20
   4  -4   4  936.21   30.40
  -5   4  -4    9.50    4.10
  -5   4  -4   11.30    3.70
   5  -4   4   23.80    6.30
  -6   4  -4  160.48   13.20
   6  -4   4  166.48   13.30
  -7   4  -4    8.10    4.60
   7  -4   4   16.40    6.20
  -8   4  -4    0.50    4.50
   8  -4   4    0.30    4.30
  10   3  -4   52.79   10.30
  10   3  -4   42.80    8.80
  10   3  -4   62.59   11.50
 -10  -3   4   64.19   11.10
 -10  -3   4   46.60    9.90
   9   3  -4    0.40    3.70
   9   3  -4    3.10    4.20
  -9  -3   4    7.60    5.20
  -9  -3   4    8.50    5.30
   8   3  -4   30.10    6.80
   8   3  -4   44.30    8.20
  -8  -3   4   36.90    7.50
  -8  -3   4   41.80    8.40
   7   3  -4   67.99    8.00
   7   3  -4   78.99    9.10
  -7  -3   4   89.59    9.20
  -7  -3   4  103.09   10.20
   6   3  -4   -2.60    2.00
   6   3  -4   -0.10    2.00
   6   3  -4   -0.70    1.90
  -6  -3   4    2.20    3.10
  -6  -3   4   -2.30    2.40
   5   3  -4  325.67   14.40
   5   3  -4  346.97   14.30
   5   3  -4  384.26   16.70
  -5  -3   4  322.27   15.90
  -5  -3   4  333.17   15.00
   4   3  -4  554.34   17.90
   4   3  -4  542.55   19.00
   4   3  -4  565.44   20.00
  -4  -3   4  550.44   19.10
  -4  -3   4  530.55   20.30
   3   3  -4  830.32   24.40
   3   3  -4  802.52   24.30
   3   3  -4  817.72   21.30
  -3  -3   4  833.22   24.00
  -3  -3   4  822.32   25.20
   2   3  -4 1055.89   28.60
   2   3  -4 1001.00   23.20
   2   3  -4 1026.50   27.00
  -2  -3   4 1036.60   27.70
  -2  -3   4 1014.60   27.30
   1   3  -4  599.54   14.50
   1   3  -4  616.84   20.50
   1   3  -4  612.84   18.20
  -1  -3   4  606.14   19.60
  -1  -3   4  600.94   18.70
   0   3  -4  431.86   14.10
   0   3  -4  451.65   17.20
   0  -3   4  461.65   16.60
   0  -3   4  424.16   15.00
  -1   3  -4  118.79    8.60
  -1   3  -4  138.29    6.60
  -1   3  -4  122.29    7.70
   1  -3   4  134.29    8.70
   1  -3   4  141.79    8.20
  -2   3  -4    2.00    2.20
  -2   3  -4    0.90    1.70
  -2   3  -4    2.50    1.10
   2  -3   4    2.90    2.10
   2  -3   4    2.30    1.10
  -3   3  -4    0.80    1.90
  -3   3  -4    4.70    2.60
   3  -3   4    4.10    1.60
   3  -3   4    7.70    3.00
  -4   3  -4   73.89    6.90
  -4   3  -4   84.19    7.70
   4  -3   4   85.79    8.00
   4  -3   4   92.19    5.70
  -5   3  -4   38.70    7.20
  -5   3  -4   42.30    5.50
   5  -3   4   32.50    4.20
   5  -3   4   29.00    6.10
  -6   3  -4   83.89    9.10
   6  -3   4   72.19    6.70
   6  -3   4  104.99   10.10
  -7   3  -4   20.10    6.30
   7  -3   4   16.60    5.70
  -8   3  -4   21.40    7.10
   8  -3   4   32.00    8.40
  -9   3  -4   -3.30    4.10
   9  -3   4    4.60    5.40
  10   2  -4    2.90    5.10
  10   2  -4    6.20    4.90
  10   2  -4    2.60    4.50
 -10  -2   4    0.90    5.60
 -10  -2   4    1.80    4.90
   9   2  -4   69.89    9.80
   9   2  -4   95.19   10.80
  -9  -2   4   84.69   10.80
  -9  -2   4   83.79   11.00
   8   2  -4   37.30    7.80
   8   2  -4   41.50    8.00
  -8  -2   4   25.40    6.70
  -8  -2   4   44.10    8.50
   7   2  -4  249.18   14.60
   7   2  -4  259.67   15.30
  -7  -2   4  274.47   15.60
  -7  -2   4  262.87   15.30
   6   2  -4    3.60    2.80
   6   2  -4    4.30    2.50
   6   2  -4    5.70    3.30
  -6  -2   4    5.30    3.30
  -6  -2   4    1.80    3.00
   5   2  -4  127.29    9.60
   5   2  -4   95.59    6.90
   5   2  -4  105.19    8.20
  -5  -2   4  106.79    8.60
  -5  -2   4   91.69    8.20
   4   2  -4  140.19    8.50
   4   2  -4  134.09    9.10
   4   2  -4  140.99    8.40
  -4  -2   4  154.48    9.60
  -4  -2   4  148.19    9.20
   3   2  -4   17.20    3.70
   3   2  -4   19.10    3.50
   3   2  -4   20.70    3.90
  -3  -2   4   26.10    4.90
  -3  -2   4   21.50    4.30
   2   2  -4 1008.10   26.70
   2   2  -4  993.10   23.50
   2   2  -4 1021.30   26.20
  -2  -2   4  996.20   26.60
  -2  -2   4  966.50   25.60
   1   2  -4   63.99    5.70
   1   2  -4   71.09    5.30
  -1  -2   4   71.89    5.20
  -1  -2   4   60.19    5.60
   0   2  -4  510.05   17.30
   0   2  -4  493.65   14.60
   0  -2   4  482.35   16.90
   0  -2   4  516.75   15.00
  -1   2  -4   92.19    5.90
  -1   2  -4   90.29    5.00
  -1   2  -4   95.39    7.10
   1  -2   4  103.19    7.10
  -2   2  -4    4.60    2.40
  -2   2  -4    0.90    0.90
  -2   2  -4    1.40    1.50
   2  -2   4    0.50    0.80
   2  -2   4    3.50    2.00
  -3   2  -4  124.19    7.80
  -3   2  -4  133.79    8.50
   3  -2   4  130.59    6.30
   3  -2   4  133.39    8.70
  -4   2  -4  637.74   20.60
  -4   2  -4  708.33   22.00
   4  -2   4  687.83   18.50
   4  -2   4  662.73   22.60
  -5   2  -4   52.49    5.50
  -5   2  -4   57.19    6.60
   5  -2   4   55.79    5.20
   5  -2   4   54.59    6.70
  -6   2  -4  831.52   27.90
  -6   2  -4  790.22   22.70
   6  -2   4  819.12   28.20
   6  -2   4  823.52   24.30
  -7   2  -4   -1.50    2.60
   7  -2   4    1.20    2.30
   7  -2   4    4.50    3.00
  -8   2  -4  322.37   18.90
   8  -2   4  322.47   19.10
   8  -2   4  300.27   16.00
  -9   2  -4   20.60    7.10
   9  -2   4   24.20    7.30
   9  -2   4   18.70    6.10
  10   1  -4   24.10    7.80
  10   1  -4   21.70    7.70
  10   1  -4   34.20    8.40
 -10  -1   4   21.50    7.90
 -10  -1   4   17.60    8.80
   9   1  -4    9.60    5.00
   9   1  -4    9.10    5.30
  -9  -1   4   20.30    6.70
  -9  -1   4   12.50    6.50
   8   1  -4  182.78   13.20
   8   1  -4  191.68   14.40
  -8  -1   4  184.38   13.40
  -8  -1   4  183.28   14.00
   7   1  -4   42.40    7.30
   7   1  -4   37.50    7.30
  -7  -1   4   50.79    7.00
  -7  -1   4   37.40    7.40
   6   1  -4  424.36   14.00
   6   1  -4  441.26   18.60
   6   1  -4  428.46   18.70
  -6  -1   4  402.26   18.20
  -6  -1   4  435.16   17.80
   5   1  -4   27.30    5.30
   5   1  -4   25.20    4.20
   5   1  -4   19.80    4.80
  -5  -1   4   25.40    5.10
  -5  -1   4   31.80    4.70
   4   1  -4  256.87   10.90
   4   1  -4  263.97   12.10
   4   1  -4  266.07   12.70
  -4  -1   4  247.28   11.00
  -4  -1   4  255.77   12.70
   3   1  -4   79.29    6.40
   3   1  -4   89.59    6.30
   3   1  -4   82.69    6.10
  -3  -1   4   92.79    6.10
  -3  -1   4   64.79    6.00
   2   1  -4  269.67   11.20
   2   1  -4  281.67   11.30
  -2  -1   4  253.87   10.10
  -2  -1   4  283.37   12.10
   1   1  -4 1527.25   33.40
   1   1  -4 1530.55   34.80
  -1  -1   4 1540.65   35.60
  -1  -1   4 1550.94   32.10
   0   1  -4 1890.51   40.60
   0   1  -4 1880.61   37.70
   0  -1   4 1799.62   41.00
   0  -1   4 1893.31   36.30
  -1   1  -4 1135.19   24.00
  -1   1  -4 1143.89   24.40
  -1   1  -4 1094.99   27.70
   1  -1   4 1129.19   28.10
  -2   1  -4 1416.26   33.00
  -2   1  -4 1400.56   30.20
  -2   1  -4 1400.16   27.20
   2  -1   4 1414.76   33.30
   2  -1   4 1399.06   28.90
  -3   1  -4  220.78    9.50
  -3   1  -4  201.28    9.90
   3  -1   4  209.18    8.40
   3  -1   4  201.18   10.30
  -4   1  -4  248.68   11.10
  -4   1  -4  253.37   11.50
   4  -1   4  260.77   10.40
   4  -1   4  288.67   13.10
  -5   1  -4   64.49    5.60
  -5   1  -4   63.09    6.30
   5  -1   4   65.69    6.70
   5  -1   4   50.89    5.10
  -6   1  -4   19.90    5.00
  -6   1  -4   11.10    2.90
   6  -1   4    8.90    3.70
   6  -1   4    9.10    3.30
  -7   1  -4   50.39    7.20
   7  -1   4   53.49    7.20
   7  -1   4   43.40    6.10
  -8   1  -4   73.89    9.20
   8  -1   4   61.09    8.30
   8  -1   4   64.99    7.70
  -9   1  -4   51.39    9.50
   9  -1   4   49.80    8.90
   9  -1   4   52.69   10.30
 -10   1  -4    1.50    5.00
  10  -1   4    1.30    4.50
  10  -1   4    0.90    3.50
   9   0  -4    5.60    4.20
   9   0  -4    1.00    3.70
   9   0  -4    9.40    5.20
  -9   0   4    0.70    5.00
  -9   0   4    4.10    4.60
   8   0  -4   26.60    7.00
   8   0  -4   23.70    6.10
  -8   0   4   17.40    5.50
  -8   0   4   24.40    7.10
   7   0  -4  103.39   10.20
   7   0  -4  122.49   10.30
  -7   0   4  119.79   10.90
  -7   0   4  110.69    9.70
   6   0  -4   63.99    7.20
   6   0  -4   69.49    7.80
  -6   0   4   50.59    7.10
  -6   0   4   65.49    6.80
   5   0  -4  768.62   24.70
   5   0  -4  682.43   23.00
   5   0  -4  729.03   19.70
  -5   0   4  704.63   24.20
  -5   0   4  757.42   22.10
   4   0  -4   17.80    4.20
   4   0  -4   24.80    3.50
   4   0  -4   24.50    4.60
  -4   0   4   18.60    3.50
  -4   0   4   23.00    4.70
   3   0  -4  516.85   17.20
   3   0  -4  525.35   17.30
   3   0  -4  538.45   16.20
  -3   0   4  506.35   18.00
  -3   0   4  527.35   14.60
   2   0  -4   20.00    3.60
   2   0  -4   10.70    2.70
  -2   0   4   18.90    2.20
  -2   0   4   17.50    3.80
   1   0  -4  654.63   13.80
   1   0  -4  693.93   18.90
   1   0  -4  655.93   17.90
  -1   0   4  670.83   19.80
  -1   0   4  652.43   14.50
   0   0  -4  700.13   19.30
   0   0  -4  706.73   17.70
   0   0   4  702.23   20.30
   0   0   4  717.43   14.80
   0   0   4  696.33   13.90
  -1   0  -4  274.97    7.60
  -1   0  -4  232.88   10.10
  -1   0  -4  265.97    8.60
   1   0   4  242.78   10.70
  -2   0  -4 1855.41   39.70
  -2   0  -4 1862.41   36.20
  -2   0  -4 1921.01   35.20
   2   0   4 1876.41   40.50
   2   0   4 1838.32   37.00
  -3   0  -4   42.30    3.80
  -3   0  -4   52.99    4.80
  -3   0  -4   39.70    2.50
  -3   0  -4   40.40    2.30
   3   0   4   45.10    3.90
   3   0   4   41.20    4.50
  -4   0  -4  591.74   11.40
  -4   0  -4  569.64   11.30
  -4   0  -4  557.74   17.00
  -4   0  -4  540.25   17.10
   4   0   4  536.85   16.50
   4   0   4  560.74   18.60
  -5   0  -4  366.06   13.00
  -5   0  -4  349.27   14.30
   5   0   4  388.46   14.10
   5   0   4  339.07   14.70
  -6   0  -4   34.90    3.90
  -6   0  -4   36.70    6.10
   6   0   4   33.10    6.10
   6   0   4   35.40    4.90
  -7   0  -4  131.19   10.30
   7   0   4  123.89    9.40
   7   0   4  133.89   10.40
  -8   0  -4  268.47   16.10
   8   0   4  267.07   15.90
   8   0   4  310.17   15.90
  -9   0  -4    2.60    3.70
   9   0   4    5.90    4.30
   9   0   4    1.60    3.00
 -10   0  -4  220.38   16.90
  10   0   4  233.58   16.10
  10   0   4  231.98   16.80
   9  -1  -4    2.60    3.80
   9  -1  -4    7.30    5.20
   9  -1  -4    7.00    5.20
  -9   1   4    2.00    5.50
  -9   1   4   10.00    5.70
   8  -1  -4   41.30    8.80
   8  -1  -4   38.20    7.40
   8  -1  -4   32.80    7.80
  -8   1   4   55.69    9.20
  -8   1   4   26.10    7.40
   7  -1  -4    1.30    2.90
   7  -1  -4    1.10    3.30
  -7   1   4    0.60    3.30
  -7   1   4    1.70    2.60
   6  -1  -4  384.66   16.90
   6  -1  -4  360.56   17.70
  -6   1   4  374.26   16.10
  -6   1   4  349.17   17.70
   5  -1  -4   67.39    5.10
   5  -1  -4   59.39    6.30
   5  -1  -4   55.69    6.70
  -5   1   4   70.79    6.30
  -5   1   4   67.09    7.40
   4  -1  -4 1448.76   35.50
   4  -1  -4 1473.15   32.30
   4  -1  -4 1453.35   36.80
  -4   1   4 1437.26   37.30
  -4   1   4 1442.46   32.70
   3  -1  -4   13.40    2.90
   3  -1  -4   13.10    3.20
   3  -1  -4   15.50    3.60
  -3   1   4   15.90    2.50
  -3   1   4   13.50    3.60
   2  -1  -4 1883.81   39.50
   2  -1  -4 1889.81   40.20
  -2   1   4 1903.91   42.20
  -2   1   4 1856.41   35.10
   1  -1  -4    8.50    2.20
   1  -1  -4   15.20    3.00
  -1   1   4   10.00    2.70
  -1   1   4    7.40    1.00
   0  -1  -4   39.60    3.50
   0  -1  -4   33.70    3.60
   0   1   4   41.50    4.50
  -1  -1  -4  879.01   19.90
  -1  -1  -4  869.01   21.80
  -1  -1  -4  874.31   16.10
   1   1   4  881.41   16.50
   1   1   4  881.81   19.70
   1   1   4  860.91   23.00
  -2  -1  -4  567.44   13.10
  -2  -1  -4  553.14   16.20
   2   1   4  555.84   13.50
   2   1   4  557.04   15.10
   2   1   4  567.14   16.80
  -3  -1  -4  694.73   17.40
  -3  -1  -4  694.03   18.90
   3   1   4  719.63   15.60
   3   1   4  730.83   18.90
   3   1   4  735.73   20.10
  -4  -1  -4 1196.88   27.70
  -4  -1  -4 1180.88   27.50
   4   1   4 1202.28   28.10
   4   1   4 1200.68   23.10
   4   1   4 1148.19   29.00
  -5  -1  -4  216.08    9.30
  -5  -1  -4  208.28   10.20
   5   1   4  218.58   10.40
   5   1   4  212.08    6.40
   5   1   4  204.78   10.50
  -6  -1  -4  796.32   20.30
  -6  -1  -4  799.92   24.40
   6   1   4  779.22   23.60
   6   1   4  789.72   16.40
   6   1   4  754.62   24.20
  -7  -1  -4   37.80    3.70
  -7  -1  -4   36.20    6.40
   7   1   4   49.00    6.20
   7   1   4   43.80    5.90
  -8  -1  -4    0.80    2.80
   8   1   4    4.60    3.50
   8   1   4    1.30    2.90
  -9  -1  -4   21.30    6.70
   9   1   4   16.50    5.30
   9   1   4   29.30    7.20
 -10  -1  -4   12.70    6.00
  10   1   4   11.60    5.30
  10   1   4    8.80    4.70
 -11  -1  -4   35.80   10.10
  11   1   4   23.30    7.30
  11   1   4   43.90    9.60
   9  -2  -4   49.50   10.20
   9  -2  -4   66.69   11.80
  -9   2   4   77.89   10.60
   8  -2  -4  113.29   12.30
   8  -2  -4  118.59   10.70
   8  -2  -4  108.59   11.80
  -8   2   4  105.99   12.40
  -8   2   4  107.39   10.80
   7  -2  -4   30.90    6.40
   7  -2  -4   39.00    8.00
  -7   2   4   29.70    7.10
  -7   2   4   26.30    6.40
   6  -2  -4   89.39    9.20
   6  -2  -4   82.79    7.80
  -6   2   4   88.19    9.30
  -6   2   4   79.29    7.70
   5  -2  -4   17.30    4.80
   5  -2  -4   16.00    3.20
   5  -2  -4    7.90    3.30
  -5   2   4    3.60    3.00
  -5   2   4   10.30    3.10
   4  -2  -4    0.70    1.70
   4  -2  -4    2.20    2.40
   4  -2  -4    6.60    2.20
  -4   2   4    1.80    1.70
  -4   2   4    2.30    2.10
   3  -2  -4  687.23   19.00
   3  -2  -4  710.93   21.90
   3  -2  -4  719.63   21.00
  -3   2   4  718.23   18.30
  -3   2   4  684.73   22.30
   2  -2  -4  182.18    8.30
   2  -2  -4  179.48    8.80
  -2   2   4  179.18    9.50
  -2   2   4  176.18    6.60
   1  -2  -4  860.01   17.10
   1  -2  -4  820.22   21.40
   1  -2  -4  847.32   21.40
  -1   2   4  867.71   17.10
  -1   2   4  884.11   23.30
   0  -2  -4  355.96   11.60
   0  -2  -4  375.96   12.20
   0   2   4  377.06   13.40
   0   2   4  353.36   11.30
  -1  -2  -4 1226.48   27.20
  -1  -2  -4 1202.08   21.20
   1   2   4 1172.68   25.40
   1   2   4 1201.88   21.50
   1   2   4 1212.88   28.60
  -2  -2  -4   98.29    4.10
  -2  -2  -4   95.29    5.70
   2   2   4  110.59    6.60
   2   2   4  101.69    4.80
   2   2   4   97.99    4.90
   2   2   4   92.29    5.50
  -3  -2  -4  383.56   12.30
  -3  -2  -4  378.36   11.10
   3   2   4  388.76   13.10
   3   2   4  376.96   12.60
   3   2   4  401.06   10.80
  -4  -2  -4 1423.06   31.30
  -4  -2  -4 1460.45   31.10
   4   2   4 1438.66   32.30
   4   2   4 1440.66   32.40
   4   2   4 1376.86   28.10
  -5  -2  -4   81.39    5.50
  -5  -2  -4   77.39    6.00
   5   2   4   74.19    6.00
   5   2   4   84.59    4.40
   5   2   4   79.29    6.20
  -6  -2  -4  639.64   20.80
  -6  -2  -4  641.74   17.70
   6   2   4  645.14   20.90
   6   2   4  644.94   15.70
   6   2   4  644.94   20.70
  -7  -2  -4  389.66   17.10
  -7  -2  -4  406.56   12.40
   7   2   4  413.36   11.90
   7   2   4  391.66   16.80
   7   2   4  378.96   16.40
  -8  -2  -4   99.29    9.20
   8   2   4  116.19    9.80
   8   2   4  110.89    9.50
  -9  -2  -4  189.38   13.70
   9   2   4  187.58   13.30
   9   2   4  175.88   12.70
 -10  -2  -4   38.80    8.40
  10   2   4   38.70    8.10
  10   2   4   28.30    7.10
 -11  -2  -4   19.70    7.90
  11   2   4   19.10    6.50
  11   2   4   18.20    6.70
   8  -3  -4   -0.80    3.70
   8  -3  -4    2.10    4.20
  -8   3   4    1.60    4.00
   7  -3  -4   20.60    5.60
   7  -3  -4   16.30    5.90
   7  -3  -4   24.10    6.80
  -7   3   4   21.70    5.80
  -7   3   4   27.50    7.00
   6  -3  -4   13.60    4.90
   6  -3  -4    5.90    3.40
  -6   3   4    5.00    3.30
  -6   3   4    5.30    4.20
   5  -3  -4   12.00    3.30
   5  -3  -4   18.60    5.00
   5  -3  -4    9.00    3.10
  -5   3   4   13.50    4.00
  -5   3   4   10.20    4.00
   4  -3  -4  365.56   14.90
   4  -3  -4  362.86   16.20
   4  -3  -4  350.26   12.60
  -4   3   4  368.86   16.50
  -4   3   4  353.96   14.00
   3  -3  -4    0.70    1.20
   3  -3  -4   -1.10    1.50
   3  -3  -4    0.90    1.50
  -3   3   4   -2.00    1.40
  -3   3   4    1.20    1.50
   2  -3  -4 1682.13   36.60
   2  -3  -4 1739.63   38.10
  -2   3   4 1709.13   35.00
  -2   3   4 1733.93   39.80
   1  -3  -4   70.39    5.20
   1  -3  -4   72.49    5.10
  -1   3   4   59.39    4.70
  -1   3   4   73.19    4.10
  -1   3   4   60.79    5.30
   0  -3  -4 3296.77   62.29
   0  -3  -4 3325.37   57.29
   0  -3  -4 3307.97   57.89
   0   3   4 3167.08   62.79
   0   3   4 3332.77   61.49
  -1  -3  -4   87.59    4.10
  -1  -3  -4   83.59    3.50
  -1  -3  -4   85.69    5.50
   1   3   4   79.19    4.80
   1   3   4   74.79    5.50
  -2  -3  -4 1908.01   38.40
  -2  -3  -4 1870.01   35.60
   2   3   4 1849.11   39.20
   2   3   4 1804.22   36.60
   2   3   4 1836.82   38.30
  -3  -3  -4  299.17   10.60
  -3  -3  -4  275.87    9.60
   3   3   4  313.27   11.10
   3   3   4  286.57   10.90
   3   3   4  288.17    9.50
  -4  -3  -4   64.09    4.90
  -4  -3  -4   62.99    4.60
   4   3   4   57.59    5.10
   4   3   4   59.09    4.10
   4   3   4   58.09    4.70
  -5  -3  -4  259.77   11.20
  -5  -3  -4  250.17    9.70
   5   3   4  272.27    9.40
   5   3   4  272.17   11.00
   5   3   4  254.77   11.50
  -6  -3  -4  273.57   12.70
  -6  -3  -4  276.07   10.40
   6   3   4  285.37   10.00
   6   3   4  287.87   12.10
   6   3   4  261.97   12.50
  -7  -3  -4  109.59    8.90
  -7  -3  -4  116.59    6.50
   7   3   4  102.59    8.50
   7   3   4  103.89    7.90
   7   3   4   97.09    6.00
  -8  -3  -4  477.05   20.30
   8   3   4  436.76   18.30
   8   3   4  469.65   14.80
   8   3   4  473.35   19.90
  -9  -3  -4   15.40    5.60
   9   3   4   14.10    5.10
   9   3   4   21.40    5.60
 -10  -3  -4   37.20    8.20
  10   3   4   36.60    7.90
  10   3   4   23.30    6.10
 -11  -3  -4    0.80    5.10
  11   3   4   -4.10    3.20
  11   3   4   -2.20    3.00
 -12  -3  -4    3.60    6.20
  12   3   4    4.50    4.70
  12   3   4    1.50    4.90
   8  -4  -4   38.60    9.20
   8  -4  -4   38.90    9.00
  -8   4   4   38.80    8.30
   7  -4  -4  180.38   14.90
   7  -4  -4  181.08   14.40
  -7   4   4  150.38   12.50
   6  -4  -4  264.07   16.20
   6  -4  -4  239.88   15.90
   6  -4  -4  247.78   13.40
  -6   4   4  233.68   15.50
  -6   4   4  243.98   14.30
   5  -4  -4  280.37   13.80
   5  -4  -4  278.87   15.60
  -5   4   4  286.27   14.20
  -5   4   4  268.77   15.70
   4  -4  -4  415.36   17.80
   4  -4  -4  389.66   14.00
   4  -4  -4  417.46   16.20
  -4   4   4  384.06   15.70
  -4   4   4  391.76   17.60
   3  -4  -4   57.89    5.10
   3  -4  -4   55.09    5.50
   3  -4  -4   57.69    6.30
  -3   4   4   48.00    5.00
  -3   4   4   52.29    6.20
   2  -4  -4  162.48    8.30
   2  -4  -4  147.99    8.50
  -2   4   4  168.38    9.40
  -2   4   4  152.88    7.80
   1  -4  -4   53.69    4.80
  -1   4   4   53.39    4.80
  -1   4   4   53.09    4.30
  -1   4   4   46.50    4.80
   0  -4  -4  129.19    7.30
   0  -4  -4  140.89    6.30
   0   4   4  133.79    7.20
   0   4   4  133.19    7.00
  -1  -4  -4  389.36   13.50
  -1  -4  -4  409.46   12.10
   1   4   4  421.66   13.00
   1   4   4  412.26   12.90
   1   4   4  401.06   13.40
  -2  -4  -4  637.74   18.10
  -2  -4  -4  626.14   17.10
   2   4   4  664.73   17.40
   2   4   4  618.54   17.10
   2   4   4  645.04   18.10
   2   4   4  651.73   17.90
  -3  -4  -4  707.73   19.10
  -3  -4  -4  748.93   19.60
   3   4   4  696.43   18.10
   3   4   4  684.83   18.70
   3   4   4  698.53   19.40
  -4  -4  -4  159.38    8.30
  -4  -4  -4  150.78    7.60
   4   4   4  141.99    7.20
   4   4   4  144.59    8.20
   4   4   4  156.38    7.30
  -5  -4  -4   76.59    5.30
  -5  -4  -4   85.09    6.70
   5   4   4   74.89    5.20
   5   4   4   91.09    6.80
   5   4   4   67.29    5.10
  -6  -4  -4  308.67   11.30
  -6  -4  -4  319.87   14.20
   6   4   4  310.17   11.60
   6   4   4  318.07   12.30
   6   4   4  320.67   13.90
  -7  -4  -4   61.99    4.90
  -7  -4  -4   58.19    6.90
   7   4   4   54.69    6.30
   7   4   4   59.59    5.70
   7   4   4   45.60    4.70
  -8  -4  -4  273.07   14.60
  -8  -4  -4  275.47   15.30
   8   4   4  272.27   11.60
   8   4   4  248.08   14.20
   8   4   4  265.87   13.10
  -9  -4  -4  229.48   15.40
   9   4   4  198.28   13.80
   9   4   4  271.17   14.30
   9   4   4  245.58   11.50
 -10  -4  -4  146.29   13.50
  10   4   4  130.49   11.00
  10   4   4  147.19   12.60
 -11  -4  -4  104.09   13.10
  11   4   4  101.39   10.60
  11   4   4  104.89   11.90
 -12  -4  -4   -4.70    4.60
  12   4   4    0.70    4.20
  12   4   4   -0.30    4.50
   7  -5  -4    4.10    4.60
   7  -5  -4    1.40    4.20
  -7   5   4    0.20    3.30
   6  -5  -4    4.50    4.00
   6  -5  -4    1.50    3.70
  -6   5   4    0.00    2.80
   5  -5  -4   17.10    4.50
   5  -5  -4   16.50    5.30
   5  -5  -4   25.80    6.10
  -5   5   4   17.10    5.00
  -5   5   4   20.90    5.90
   4  -5  -4   19.00    5.00
   4  -5  -4   11.00    3.80
   4  -5  -4   18.00    4.10
  -4   5   4   20.60    5.60
  -4   5   4   11.10    3.70
   3  -5  -4   74.59    6.30
   3  -5  -4   84.49    7.60
   3  -5  -4   77.39    6.90
  -3   5   4   81.79    7.60
  -3   5   4   75.79    6.80
   2  -5  -4   28.50    4.80
   2  -5  -4   23.40    4.20
  -2   5   4   28.10    5.00
  -2   5   4   19.30    4.00
  -2   5   4   29.80    4.30
   1  -5  -4   11.00    3.00
  -1   5   4   15.70    3.30
  -1   5   4   19.00    3.80
  -1   5   4   15.70    3.40
  -1   5   4   23.40    4.10
   0  -5  -4  610.94   17.40
   0   5   4  579.64   17.80
   0   5   4  549.45   17.00
   0   5   4  589.84   16.90
  -1  -5  -4   35.40    3.80
   1   5   4   39.80    4.10
   1   5   4   43.20    4.50
   1   5   4   41.60    3.70
  -2  -5  -4 2162.78   45.90
   2   5   4 2200.98   46.30
   2   5   4 2262.47   45.30
   2   5   4 2227.58   42.40
  -3  -5  -4   18.00    3.70
   3   5   4   14.70    2.90
   3   5   4    8.00    2.50
  -4  -5  -4 2568.74   53.69
   4   5   4 2464.45   49.10
   4   5   4 2496.85   50.89
   4   5   4 2552.44   50.89
   4   5   4 2567.04   52.39
  -5  -5  -4   24.00    4.70
  -5  -5  -4   20.90    3.80
   5   5   4   26.50    3.30
   5   5   4   21.50    3.80
   5   5   4   23.30    3.50
   5   5   4   24.90    4.60
  -6  -5  -4  784.72   24.90
  -6  -5  -4  738.93   20.70
   6   5   4  776.22   23.60
   6   5   4  750.12   21.50
   6   5   4  750.02   20.00
  -7  -5  -4  189.38    9.10
  -7  -5  -4  209.68   12.90
   7   5   4  202.18    9.90
   7   5   4  202.08   11.70
   7   5   4  192.78   10.00
  -8  -5  -4    3.80    3.10
  -8  -5  -4    0.20    1.60
   8   5   4   -3.00    1.70
   8   5   4    0.10    2.00
   8   5   4    0.90    2.10
  -9  -5  -4   68.09    9.30
   9   5   4   60.39    6.80
   9   5   4   74.69    8.50
   9   5   4   62.09    6.50
 -10  -5  -4  110.79   12.30
  10   5   4   96.39    8.40
  10   5   4   97.99    9.20
  10   5   4   98.19   10.50
 -11  -5  -4   12.30    6.60
  11   5   4    4.00    4.50
  11   5   4    3.20    3.90
 -12  -5  -4   18.30    8.00
  12   5   4   13.70    5.40
  12   5   4   17.10    7.00
   6  -6  -4   16.40    6.10
   6  -6  -4   18.80    6.80
  -6   6   4   13.00    5.30
   5  -6  -4  133.59   11.80
   5  -6  -4  153.58   12.70
  -5   6   4  134.39   11.40
   4  -6  -4  260.17   12.70
   4  -6  -4  270.37   15.20
   4  -6  -4  265.67   13.50
   4  -6  -4  241.28   14.30
  -4   6   4  246.38   14.60
  -4   6   4  270.57   14.80
   3  -6  -4  417.06   16.70
   3  -6  -4  413.06   18.00
   3  -6  -4  409.16   16.40
   3  -6  -4  431.86   18.20
  -3   6   4  418.36   18.00
  -3   6   4  416.56   17.70
   2  -6  -4  624.64   20.50
   2  -6  -4  608.24   21.10
   2  -6  -4  655.83   21.30
  -2   6   4  656.33   20.40
  -2   6   4  624.14   21.30
  -2   6   4  660.63   21.70
  -2   6   4  652.63   20.60
   1  -6  -4  335.07   14.20
  -1   6   4  350.76   13.60
  -1   6   4  333.37   13.90
  -1   6   4  323.87   13.70
  -1   6   4  353.06   13.70
   0  -6  -4  776.52   22.70
   0   6   4  817.12   22.40
   0   6   4  785.02   20.90
   0   6   4  783.32   23.00
  -1  -6  -4   94.49    6.80
   1   6   4   84.19    6.30
   1   6   4   87.69    5.30
   1   6   4   88.49    6.80
  -2  -6  -4   12.40    3.30
   2   6   4   10.10    2.90
   2   6   4    9.40    2.70
   2   6   4    8.10    1.80
  -3  -6  -4   37.60    5.00
   3   6   4   43.10    4.80
   3   6   4   40.60    4.70
   3   6   4   38.70    2.70
   3   6   4   39.00    4.40
  -4  -6  -4  171.18    5.50
  -4  -6  -4  181.28   10.80
   4   6   4  205.48   10.10
   4   6   4  167.58    9.30
   4   6   4  182.18    9.40
   4   6   4  189.58    6.40
  -5  -6  -4   73.49    7.50
   5   6   4   66.89    6.40
   5   6   4   75.79    4.90
   5   6   4   83.49    6.30
   5   6   4   66.19    5.90
  -6  -6  -4  184.08   12.10
   6   6   4  182.28   10.70
   6   6   4  203.28    8.50
   6   6   4  202.48   10.00
   6   6   4  190.28   10.20
  -7  -6  -4    6.30    2.60
  -7  -6  -4    3.80    3.20
   7   6   4    2.90    2.60
   7   6   4    2.30    1.80
   7   6   4    7.10    2.30
   7   6   4    6.50    3.00
  -8  -6  -4    3.40    2.20
  -8  -6  -4    5.40    4.20
   8   6   4    0.80    2.20
   8   6   4    5.80    3.50
   8   6   4    6.20    2.60
  -9  -6  -4    1.90    4.00
   9   6   4    5.60    3.20
   9   6   4    5.00    3.00
   9   6   4   -0.10    2.60
 -10  -6  -4   46.40   10.20
  10   6   4   42.20    8.20
  10   6   4   43.50    6.10
  10   6   4   35.20    6.30
 -11  -6  -4   39.90   10.20
  11   6   4   33.10    8.20
  11   6   4   53.39    8.50
 -12  -6  -4   72.79   13.10
  12   6   4   70.49   12.10
   6  -7  -4    0.10    4.60
   6  -7  -4   -0.40    4.30
  -6   7   4    0.40    3.70
   5  -7  -4   32.20    7.50
   5  -7  -4   40.20    8.30
  -5   7   4   48.00    9.00
   4  -7  -4    0.50    2.90
   4  -7  -4    1.50    3.20
  -4   7   4    0.50    2.70
   3  -7  -4    1.00    2.60
   3  -7  -4   -1.20    2.40
   3  -7  -4    1.00    2.40
   3  -7  -4    0.50    2.80
  -3   7   4    3.80    2.70
  -3   7   4    4.40    3.30
   2  -7  -4   44.20    6.40
   2  -7  -4   47.50    6.10
   2  -7  -4   38.80    5.30
   2  -7  -4   40.00    5.70
  -2   7   4   41.70    6.20
  -2   7   4   44.90    5.60
  -2   7   4   43.90    5.60
   1  -7  -4   32.30    6.00
   1  -7  -4   28.10    4.90
  -1   7   4   28.50    5.20
  -1   7   4   29.50    4.50
  -1   7   4   26.00    4.80
   0  -7  -4   35.60    5.30
   0  -7  -4   51.09    4.90
   0   7   4   46.90    5.20
   0   7   4   48.50    5.70
   0   7   4   47.50    4.70
  -1  -7  -4   17.00    4.10
   1   7   4   22.40    4.70
   1   7   4   23.50    4.40
   1   7   4   20.80    3.00
  -2  -7  -4    5.00    2.90
   2   7   4    2.80    1.20
   2   7   4    6.40    3.10
   2   7   4    3.20    2.00
  -3  -7  -4   31.60    5.90
   3   7   4   28.80    2.00
   3   7   4   30.70    4.30
   3   7   4   24.10    4.70
  -4  -7  -4  567.04   21.50
   4   7   4  560.04   19.00
   4   7   4  600.84   19.40
   4   7   4  544.25   19.20
  -5  -7  -4    5.80    3.30
   5   7   4    3.60    2.30
   5   7   4    3.40    2.30
   5   7   4    3.20    2.30
  -6  -7  -4 1282.47   37.50
   6   7   4 1151.98   25.80
   6   7   4 1249.88   32.70
   6   7   4 1277.37   32.20
   6   7   4 1184.08   33.10
  -7  -7  -4    6.00    4.10
   7   7   4    5.50    3.20
   7   7   4    4.00    2.60
   7   7   4    1.70    2.30
  -8  -7  -4  553.04   24.60
  -8  -7  -4  554.24   19.20
   8   7   4  552.04   22.10
   8   7   4  580.14   21.30
   8   7   4  591.14   19.30
  -9  -7  -4   98.49   11.60
   9   7   4  112.49   10.60
   9   7   4   87.69    8.80
 -10  -7  -4   56.59   10.20
  10   7   4   46.80    9.10
  10   7   4   73.39    8.50
 -11  -7  -4   52.89   11.50
  11   7   4   34.60    8.30
  11   7   4   40.60    7.80
 -12  -7  -4   -2.50    5.20
  12   7   4    2.40    5.60
  12   7   4    0.00    4.00
   5  -8  -4   16.10    6.20
  -5   8   4   15.00    5.50
   4  -8  -4    4.60    4.50
   4  -8  -4   12.70    5.90
  -4   8   4    0.30    3.10
   3  -8  -4   46.40    8.00
   3  -8  -4   49.99    8.90
   3  -8  -4   35.10    6.90
   3  -8  -4   43.20    7.70
  -3   8   4   50.09    6.60
  -3   8   4   40.50    7.70
   2  -8  -4   74.29    7.60
   2  -8  -4   69.99    7.50
   2  -8  -4   76.39    9.20
   2  -8  -4   78.59    7.50
  -2   8   4   63.79    7.40
  -2   8   4   68.99    7.20
   1  -8  -4  260.47   12.90
   1  -8  -4  287.67   15.70
   1  -8  -4  264.37   12.90
  -1   8   4  278.77   14.50
  -1   8   4  280.97   13.30
   0  -8  -4  473.55   20.10
   0  -8  -4  495.25   16.60
   0   8   4  458.45   19.10
   0   8   4  480.85   17.90
  -1  -8  -4  264.17   14.50
  -1  -8  -4  268.67   10.40
   1   8   4  272.67   14.10
   1   8   4  297.37   13.50
  -2  -8  -4  806.42   18.40
  -2  -8  -4  785.32   26.70
   2   8   4  788.42   25.60
   2   8   4  866.41   25.10
  -3  -8  -4  219.28   13.60
   3   8   4  225.78   11.70
   3   8   4  219.48   12.30
  -4  -8  -4  337.57   17.30
   4   8   4  335.77   14.80
   4   8   4  344.57   15.40
   4   8   4  356.76   15.20
  -5  -8  -4   -2.30    2.50
   5   8   4    1.00    2.10
   5   8   4    0.30    1.80
   5   8   4    1.20    2.20
  -6  -8  -4    1.40    3.20
   6   8   4    3.00    2.50
   6   8   4    1.40    2.20
   6   8   4   -2.30    1.70
  -7  -8  -4    2.80    3.80
   7   8   4    0.80    2.60
   7   8   4   -1.10    1.90
   7   8   4   -2.10    2.10
  -8  -8  -4   69.89   10.20
   8   8   4   63.49    7.10
   8   8   4   77.89    8.20
   8   8   4   75.29    8.40
  -9  -8  -4    4.60    3.10
  -9  -8  -4    4.50    5.00
   9   8   4    6.40    4.10
   9   8   4    2.30    2.70
   9   8   4    1.80    2.90
 -10  -8  -4    4.70    5.90
  10   8   4    6.70    4.60
  10   8   4   16.50    5.80
 -11  -8  -4    9.00    6.30
  11   8   4    5.20    4.50
  11   8   4    5.20    4.70
 -12  -8  -4    1.20    6.60
  12   8   4    3.30    4.70
  12   8   4   -0.70    4.20
   4  -9  -4    8.70    5.10
   4  -9  -4    5.10    5.90
  -4   9   4   11.60    5.20
   3  -9  -4   94.69   11.70
   3  -9  -4   98.79   10.40
   2  -9  -4    9.30    4.40
   2  -9  -4   13.60    6.70
   2  -9  -4    9.90    5.00
  -2   9   4   18.20    5.60
  -2   9   4   13.70    4.80
   1  -9  -4   27.70    6.60
  -1   9   4   42.70    6.00
  -1   9   4   31.60    6.40
   0  -9  -4    1.80    3.80
   0   9   4    4.20    2.90
   0   9   4    6.30    3.40
  -1  -9  -4   -0.70    2.90
   1   9   4    1.70    2.50
   1   9   4    7.70    3.20
  -2  -9  -4  128.79   11.20
   2   9   4  143.99   10.70
   2   9   4  134.49    9.60
  -3  -9  -4   -0.70    2.70
   3   9   4    6.90    3.60
   3   9   4    0.90    2.00
  -4  -9  -4  130.69   11.60
   4   9   4  123.79   10.00
   4   9   4  101.79    8.80
  -5  -9  -4    7.20    4.40
   5   9   4   18.60    5.10
   5   9   4   11.30    3.90
   5   9   4   11.40    4.00
  -6  -9  -4   12.80    5.40
   6   9   4    6.80    3.50
   6   9   4   15.20    4.50
   6   9   4   10.30    4.10
  -7  -9  -4   22.70    6.70
   7   9   4   18.30    5.20
   7   9   4   15.70    5.00
   7   9   4   18.90    5.00
  -8  -9  -4  210.58   16.30
   8   9   4  213.98   14.10
   8   9   4  212.78   13.90
   8   9   4  216.68   12.90
  -9  -9  -4    2.50    4.60
   9   9   4   -0.10    2.70
   9   9   4   -2.30    2.90
   9   9   4   -0.30    3.10
 -10  -9  -4  229.98   18.70
  10   9   4  197.08   14.90
  10   9   4  202.08   14.70
 -11  -9  -4   35.10    9.70
  11   9   4   34.30    7.80
  11   9   4   30.30    7.70
   2 -10  -4   51.69   10.70
  -2  10   4   69.19    8.90
   1 -10  -4    2.40    4.10
  -1  10   4    5.40    4.10
  -1  10   4    2.10    3.40
   0 -10  -4    1.30    3.70
   0  10   4    3.70    3.40
   0  10   4    3.50    3.10
  -1 -10  -4  121.69   12.30
   1  10   4   89.49    8.60
   1  10   4  123.69   11.10
  -2 -10  -4   80.29   10.00
   2  10   4   75.19    8.10
   2  10   4   82.69    9.20
  -3 -10  -4  113.19   11.80
   3  10   4  134.99   10.40
   3  10   4  130.99   11.10
  -4 -10  -4  357.06   20.50
   4  10   4  373.26   17.50
   4  10   4  380.56   18.80
  -5 -10  -4   62.59   10.90
   5  10   4   64.49    8.10
   5  10   4   83.59    8.60
  -6 -10  -4  364.46   21.20
   6  10   4  363.26   18.00
   6  10   4  324.77   16.60
   6  10   4  341.07   17.50
  -7 -10  -4    2.30    4.20
   7  10   4    1.10    3.00
   7  10   4   -0.90    3.10
   7  10   4    0.50    3.30
  -8 -10  -4   35.20    8.60
   8  10   4   32.80    7.10
   8  10   4   45.20    8.00
   8  10   4   36.00    7.50
  -9 -10  -4   -3.30    4.70
   9  10   4   -3.20    3.30
   9  10   4   -0.90    3.40
   9  10   4    7.90    4.20
 -10 -10  -4   27.10    8.70
  10  10   4    5.30    5.10
  10  10   4    3.20    4.30
 -11 -10  -4    3.70    7.00
  11  10   4   -1.20    4.30
  11  10   4    2.20    4.70
   1 -11  -4   84.49   12.60
  -1  11   4   71.99    9.50
   0 -11  -4   32.60    8.50
   0  11   4   22.10    6.80
  -1 -11  -4   68.59   11.60
   1  11   4   81.09    8.70
   1  11   4   81.29   10.20
  -2 -11  -4   12.00    6.50
   2  11   4    6.50    3.90
   2  11   4   20.10    6.10
  -3 -11  -4   19.10    6.60
   3  11   4   19.10    6.30
   3  11   4   21.60    5.90
  -4 -11  -4   36.40    9.00
   4  11   4   37.60    8.00
   4  11   4   43.20    7.70
  -5 -11  -4    5.00    5.50
   5  11   4   17.10    5.70
   5  11   4   14.40    5.70
  -6 -11  -4  109.89   13.30
   6  11   4  103.39   10.60
   6  11   4   96.39   10.10
  -7 -11  -4   12.50    6.80
   7  11   4   13.40    5.40
   7  11   4    9.60    5.00
  -8 -11  -4   19.20    8.00
   8  11   4   15.20    5.70
   8  11   4   19.70    6.20
  -9 -11  -4   11.50    6.90
   9  11   4    7.40    5.30
   9  11   4   16.10    5.70
 -10 -11  -4   10.70    7.00
  10  11   4    0.90    5.80
  10  11   4    7.10    5.80
  -1 -12  -4    4.10    5.50
   1  12   4    1.00    4.10
  -2 -12  -4   67.59   12.70
   2  12   4   30.50    7.10
   2  12   4   34.80    8.30
  -3 -12  -4   20.10    8.50
   3  12   4   19.90    6.50
   3  12   4   20.90    6.30
  -4 -12  -4   11.60    6.90
   4  12   4    7.10    4.60
   4  12   4   11.30    4.90
  -5 -12  -4   18.00    8.00
   5  12   4   44.60    8.50
   5  12   4   52.89   10.10
  -6 -12  -4   74.69   13.30
   6  12   4   65.69    9.80
   6  12   4   72.09    9.60
  -7 -12  -4   31.10    9.90
   7  12   4   19.60    6.20
   7  12   4   22.70    7.30
  -8 -12  -4  157.98   16.80
   8  12   4  159.28   14.20
   8  12   4  148.19   13.50
  -9 -12  -4    6.20    7.90
   9  12   4   -1.10    4.20
   9  12   4   -3.70    3.70
  -4 -13  -4   33.20   10.90
  -5 -13  -4   -1.20    6.10
   5  13   4   10.50    5.90
   5  13   4   13.00    6.20
  -6 -13  -4   -1.20    5.60
   6  13   4   -4.20    3.60
   6  13   4   -1.80    4.40
  -7 -13  -4    1.30    7.70
   5   9  -5   35.30    9.60
   5   9  -5   23.60    7.20
  -5  -9   5   25.10    9.00
   4   9  -5   51.69    9.80
   4   9  -5   30.40    8.50
  -4  -9   5   40.30    9.70
   3   9  -5   62.99   11.70
  -3  -9   5   51.69   10.70
   2   9  -5   55.59   11.40
   1   9  -5   -2.50    3.90
  -1  -9   5    0.40    4.60
   0  -9   5   12.30    6.90
   7   8  -5   58.49   10.80
   7   8  -5   60.39   10.80
  -7  -8   5   39.10    9.70
   6   8  -5   18.10    6.60
   6   8  -5   17.90    6.20
  -6  -8   5   28.60    8.20
   5   8  -5   11.50    6.00
   5   8  -5   14.20    5.90
  -5  -8   5   10.70    6.50
   4   8  -5   19.00    6.70
   4   8  -5   15.90    5.90
  -4  -8   5   26.00    7.90
   3   8  -5  169.48   15.00
   3   8  -5  157.18   13.00
  -3  -8   5  194.28   16.00
   2   8  -5    0.40    3.70
  -2  -8   5   -0.40    3.90
   1   8  -5  217.38   16.70
  -1  -8   5  204.88   16.20
   0   8  -5   20.80    7.10
   0  -8   5   17.80    6.60
  -1   8  -5   22.50    7.70
   1  -8   5   38.30    8.60
  -2   8  -5   -2.90    4.00
   2  -8   5    3.00    4.30
   8   7  -5   11.00    5.80
  -8  -7   5    9.40    6.80
   7   7  -5   86.29   11.20
   7   7  -5   72.09   10.00
  -7  -7   5   64.79   11.10
   6   7  -5   18.00    6.30
   6   7  -5   26.60    7.30
  -6  -7   5   28.90    8.30
   5   7  -5   38.80    8.60
   5   7  -5   59.99    8.70
  -5  -7   5   38.40    8.80
   4   7  -5    1.80    3.90
   4   7  -5    4.20    4.40
  -4  -7   5    6.90    4.70
   3   7  -5    0.80    3.80
   3   7  -5   14.60    5.30
  -3  -7   5   10.10    4.60
   2   7  -5  109.29   11.50
   2   7  -5  106.09    9.80
  -2  -7   5  126.89   15.50
  -2  -7   5  106.79   11.10
   1   7  -5  153.78   13.60
   1   7  -5  145.29   12.40
  -1  -7   5  173.38   12.30
  -1  -7   5  171.38   13.80
   0   7  -5  150.28   13.60
   0  -7   5  175.58   13.10
   0  -7   5  175.48   13.80
  -1   7  -5   69.49    9.70
   1  -7   5   49.10    9.10
   1  -7   5   59.59    9.00
  -2   7  -5   96.29   11.60
   2  -7   5  130.89   13.00
   2  -7   5  155.28   12.90
  -3   7  -5   27.20    7.50
   3  -7   5   21.90    7.30
   3  -7   5   20.10    6.80
  -4   7  -5   37.30    9.30
  -4   7  -5   23.60    7.20
   4  -7   5   26.50    7.80
   4  -7   5   48.50   11.00
   8   6  -5   -1.50    3.80
  -8  -6   5   -1.90    4.40
   7   6  -5  207.68   15.70
   7   6  -5  193.78   14.00
  -7  -6   5  196.38   15.60
   6   6  -5   55.09    9.20
   6   6  -5   36.00    7.60
  -6  -6   5   39.50    8.60
   5   6  -5  320.77   18.00
   5   6  -5  350.76   18.50
  -5  -6   5  312.77   15.60
  -5  -6   5  342.07   19.20
   4   6  -5  100.19    9.90
   4   6  -5  114.19   10.70
  -4  -6   5  107.89   11.00
  -4  -6   5   77.59    8.20
   3   6  -5   47.10    7.70
   3   6  -5   42.70    8.20
  -3  -6   5   48.10    6.70
  -3  -6   5   51.39    8.90
   2   6  -5   90.69    8.80
   2   6  -5   94.59   10.10
  -2  -6   5  103.49    9.10
  -2  -6   5   92.89    9.70
   1   6  -5   97.49    8.60
   1   6  -5   69.79    8.80
  -1  -6   5   77.39    8.40
  -1  -6   5   86.29    9.20
   0   6  -5    2.80    3.40
   0   6  -5   11.30    3.90
   0  -6   5   11.80    4.60
   0  -6   5    2.40    3.40
  -1   6  -5  291.97   17.80
   1  -6   5  321.47   17.10
   1  -6   5  355.56   18.30
  -2   6  -5   39.20    8.40
   2  -6   5   27.10    6.60
   2  -6   5   28.40    7.00
  -3   6  -5  156.28   13.10
  -3   6  -5  169.08   13.40
   3  -6   5  161.28   13.50
   3  -6   5  140.39   12.40
  -4   6  -5    8.00    5.00
  -4   6  -5    2.10    3.50
   4  -6   5    5.50    4.80
   4  -6   5    7.90    4.60
  -5   6  -5    7.40    4.90
   5  -6   5   17.90    6.80
   9   5  -5   49.70    9.30
   9   5  -5   61.59   11.10
   8   5  -5   15.80    6.50
   8   5  -5   11.00    5.00
  -8  -5   5   15.90    6.60
  -8  -5   5    9.70    5.80
   7   5  -5    2.60    3.90
   7   5  -5    0.50    3.30
   7   5  -5    2.00    3.20
  -7  -5   5    3.10    4.20
  -7  -5   5   -0.80    3.30
   6   5  -5   41.80    7.60
   6   5  -5   34.30    7.30
   6   5  -5   37.80    6.50
  -6  -5   5   39.20    7.20
  -6  -5   5   33.80    7.50
   5   5  -5  159.48   11.80
   5   5  -5  163.08   12.30
   5   5  -5  147.19    9.40
  -5  -5   5  165.28   11.40
  -5  -5   5  184.88   13.70
   4   5  -5   17.20    3.80
   4   5  -5   24.20    5.80
   4   5  -5   23.50    5.80
  -4  -5   5   19.70    5.50
  -4  -5   5   18.30    4.80
   3   5  -5  299.97   15.40
   3   5  -5  302.07   16.40
  -3  -5   5  345.27   17.20
  -3  -5   5  302.57   14.90
   2   5  -5    5.30    2.90
   2   5  -5    0.90    2.80
  -2  -5   5    1.20    2.80
  -2  -5   5    7.30    3.40
   1   5  -5   25.50    5.20
   1   5  -5   19.80    5.30
  -1  -5   5   24.30    5.60
  -1  -5   5    8.00    3.50
   0   5  -5  119.69   10.50
   0   5  -5  156.08    9.40
   0  -5   5  124.99    9.90
   0  -5   5  136.49   10.60
  -1   5  -5   89.69    9.20
   1  -5   5  109.09    9.20
   1  -5   5   70.19    8.10
  -2   5  -5  220.78   13.70
  -2   5  -5  241.28   15.10
   2  -5   5  264.87   15.30
   2  -5   5  277.87   15.40
  -3   5  -5  142.49   11.40
  -3   5  -5  125.59   11.10
   3  -5   5  134.99   11.60
   3  -5   5  119.39   10.90
  -4   5  -5  323.27   18.20
  -4   5  -5  314.97   17.70
   4  -5   5  313.67   18.00
  -5   5  -5    2.10    3.30
  -5   5  -5   -0.40    2.70
   5  -5   5   -0.10    3.50
  -6   5  -5  188.38   15.40
   6  -5   5  158.08   14.60
   9   4  -5    0.00    3.50
   9   4  -5    1.60    4.60
  -9  -4   5    1.10    5.70
   8   4  -5    6.40    4.90
   8   4  -5   -0.50    3.10
  -8  -4   5    6.70    4.80
  -8  -4   5    3.10    4.70
   7   4  -5    6.10    5.70
   7   4  -5    6.20    4.80
   7   4  -5    9.20    4.10
  -7  -4   5    9.00    4.70
  -7  -4   5    4.70    4.30
   6   4  -5    7.10    3.80
   6   4  -5    9.70    4.20
   6   4  -5   10.60    4.20
  -6  -4   5   10.70    4.50
  -6  -4   5    9.50    4.40
   5   4  -5  317.37   15.70
   5   4  -5  311.37   14.30
   5   4  -5  329.27   17.10
  -5  -4   5  317.07   16.60
  -5  -4   5  320.17   15.80
   4   4  -5   45.40    5.20
   4   4  -5   63.29    7.40
   4   4  -5   43.80    7.40
  -4  -4   5   62.29    7.70
  -4  -4   5   43.90    6.30
   3   4  -5  867.31   28.20
   3   4  -5  903.91   28.00
   3   4  -5  873.41   22.90
  -3  -4   5  894.81   27.40
  -3  -4   5  886.91   28.20
   2   4  -5  294.17   10.20
   2   4  -5  284.17   13.80
   2   4  -5  306.47   15.50
  -2  -4   5  271.17   13.80
  -2  -4   5  300.47   14.50
   1   4  -5  756.62   26.00
   1   4  -5  776.12   23.30
   1   4  -5  748.43   17.00
  -1  -4   5  743.73   24.50
  -1  -4   5  750.02   24.00
   0   4  -5  497.15   16.80
   0   4  -5  479.45   20.10
   0  -4   5  471.65   19.30
   0  -4   5  487.85   18.30
  -1   4  -5   29.00    4.00
  -1   4  -5   29.80    6.30
   1  -4   5   35.30    6.40
   1  -4   5   27.50    5.20
  -2   4  -5   69.59    7.20
  -2   4  -5   61.99    7.40
   2  -4   5   63.79    6.80
   2  -4   5   51.39    6.80
  -3   4  -5  122.69   10.20
  -3   4  -5  101.99    9.10
   3  -4   5  103.79    9.70
  -4   4  -5    2.20    2.70
  -4   4  -5   -2.10    2.20
   4  -4   5    2.90    3.00
  -5   4  -5  166.58   12.00
  -5   4  -5  181.88   13.30
   5  -4   5  147.29   12.40
  -6   4  -5    7.40    4.40
   6  -4   5    9.30    4.90
  -7   4  -5   47.60    9.90
   7  -4   5   42.90    9.20
   9   3  -5  131.69   13.20
   9   3  -5  121.09   13.10
  -9  -3   5  157.98   14.60
   8   3  -5    6.20    4.10
   8   3  -5    1.10    4.00
  -8  -3   5    4.80    4.70
  -8  -3   5    8.80    4.70
   7   3  -5  332.97   17.80
   7   3  -5  351.36   19.00
  -7  -3   5  350.06   18.30
  -7  -3   5  340.67   17.90
   6   3  -5    8.80    3.90
   6   3  -5    6.80    3.80
   6   3  -5    9.20    3.80
  -6  -3   5    1.40    3.20
  -6  -3   5    8.90    3.90
   5   3  -5  198.98   11.60
   5   3  -5  179.68   12.00
   5   3  -5  206.58   11.90
  -5  -3   5  159.48   11.20
  -5  -3   5  175.48   11.90
   4   3  -5   32.70    4.70
   4   3  -5   42.40    5.80
   4   3  -5   30.30    5.80
  -4  -3   5   32.90    5.90
  -4  -3   5   40.20    5.90
   3   3  -5   43.50    5.70
   3   3  -5   37.70    5.50
   3   3  -5   27.10    3.80
  -3  -3   5   42.50    6.00
  -3  -3   5   44.50    6.00
   2   3  -5    6.10    2.80
   2   3  -5    1.40    2.30
   2   3  -5    4.60    1.90
  -2  -3   5    1.70    2.10
  -2  -3   5    3.90    2.90
   1   3  -5  516.75   17.50
   1   3  -5  517.95   19.70
  -1  -3   5  498.35   18.90
  -1  -3   5  532.95   17.80
   0   3  -5    3.40    2.20
   0   3  -5    4.00    2.80
   0  -3   5    4.00    2.80
   0  -3   5    7.30    2.70
  -1   3  -5  153.98   10.60
  -1   3  -5  157.28    7.90
   1  -3   5  160.98   10.70
   1  -3   5  177.78    9.80
  -2   3  -5    5.30    1.90
  -2   3  -5    3.40    2.70
  -2   3  -5    5.50    2.70
   2  -3   5   -1.10    1.90
  -3   3  -5    5.60    3.00
  -3   3  -5    1.00    2.10
   3  -3   5    5.20    3.30
   3  -3   5    8.40    2.10
  -4   3  -5  206.48   12.50
  -4   3  -5  202.78   12.10
   4  -3   5  196.98   12.90
   4  -3   5  213.58    9.00
  -5   3  -5   60.79    7.10
  -5   3  -5   79.69    8.60
   5  -3   5   82.39    8.90
  -6   3  -5  345.67   18.20
  -6   3  -5  350.26   23.40
   6  -3   5  345.67   18.90
  -7   3  -5    1.90    3.60
   7  -3   5   12.70    5.50
  -8   3  -5  230.98   17.00
   8  -3   5  210.68   17.00
   9   2  -5   -0.70    4.40
   9   2  -5   -1.90    3.60
  -9  -2   5    4.20    5.60
   8   2  -5   17.20    6.00
   8   2  -5   10.40    5.10
  -8  -2   5    9.80    5.10
  -8  -2   5   10.50    5.00
   7   2  -5   20.90    6.00
   7   2  -5   15.40    5.50
  -7  -2   5   20.80    5.90
  -7  -2   5   19.60    5.40
   6   2  -5    0.30    2.50
   6   2  -5    0.70    2.70
   6   2  -5    3.10    2.80
  -6  -2   5   -1.60    2.60
  -6  -2   5   -0.20    2.30
   5   2  -5   57.29    6.20
   5   2  -5   49.99    6.20
   5   2  -5   51.29    6.90
  -5  -2   5   63.99    7.60
  -5  -2   5   68.09    7.00
   4   2  -5    2.20    2.30
   4   2  -5    1.60    1.70
   4   2  -5   -0.60    1.80
  -4  -2   5   -1.40    2.20
  -4  -2   5    1.40    2.40
   3   2  -5  172.48    9.30
   3   2  -5  193.78   11.00
   3   2  -5  162.68   10.10
  -3  -2   5  194.58   10.20
  -3  -2   5  162.58   10.40
   2   2  -5   22.60    4.30
   2   2  -5   31.60    5.50
   2   2  -5   33.50    3.90
  -2  -2   5   34.60    4.60
  -2  -2   5   34.70    5.20
   1   2  -5  921.61   26.80
   1   2  -5  888.81   24.30
  -1  -2   5  899.21   23.40
  -1  -2   5  891.31   26.40
   0   2  -5  576.94   17.60
   0   2  -5  605.74   20.80
   0  -2   5  632.54   21.20
   0  -2   5  601.24   17.40
  -1   2  -5 2134.39   43.80
  -1   2  -5 2115.79   42.70
  -1   2  -5 2124.79   48.60
   1  -2   5 2099.99   43.90
   1  -2   5 2049.20   48.10
  -2   2  -5  947.01   24.70
  -2   2  -5  922.41   27.50
  -2   2  -5  940.01   21.30
   2  -2   5  932.71   27.70
  -3   2  -5  565.54   18.50
  -3   2  -5  548.95   12.40
  -3   2  -5  558.84   20.20
   3  -2   5  573.94   20.80
   3  -2   5  551.24   15.40
  -4   2  -5  430.76   17.70
  -4   2  -5  432.86   16.90
   4  -2   5  439.66   18.70
   4  -2   5  429.76   14.10
  -5   2  -5    0.70    2.00
  -5   2  -5    0.70    2.30
   5  -2   5    1.00    1.90
   5  -2   5    2.50    2.50
  -6   2  -5   59.19    7.40
  -6   2  -5   62.69    6.60
   6  -2   5   54.39    6.00
   6  -2   5   64.79    8.40
  -7   2  -5   59.49    8.20
   7  -2   5   60.89    6.90
   7  -2   5   52.39    9.10
  -8   2  -5    3.70    4.00
   8  -2   5    2.10    3.40
   8  -2   5    4.00    4.60
  -9   2  -5   13.30    6.40
   9  -2   5   24.40    7.90
   9   1  -5    8.90    5.50
   9   1  -5   17.70    6.50
  -9  -1   5    9.30    6.30
   8   1  -5   75.09    9.70
   8   1  -5   92.29   10.70
  -8  -1   5   80.39   10.00
  -8  -1   5   80.29   10.90
   7   1  -5  181.48   13.50
   7   1  -5  202.88   14.10
  -7  -1   5  162.98   11.60
  -7  -1   5  200.68   14.50
   6   1  -5   18.90    4.00
   6   1  -5   23.60    5.70
   6   1  -5   27.50    6.20
  -6  -1   5   25.90    6.10
  -6  -1   5   18.10    4.50
   5   1  -5 1035.10   31.20
   5   1  -5 1065.19   28.60
   5   1  -5 1101.79   32.30
  -5  -1   5 1081.09   32.40
  -5  -1   5 1094.29   29.00
   4   1  -5    0.90    1.90
   4   1  -5    0.40    2.10
   4   1  -5    5.20    2.70
  -4  -1   5   -0.60    2.00
  -4  -1   5    3.70    1.90
   3   1  -5 1342.57   34.70
   3   1  -5 1378.56   34.00
   3   1  -5 1375.66   33.60
  -3  -1   5 1387.86   31.30
  -3  -1   5 1369.86   35.80
   2   1  -5  105.49    7.40
   2   1  -5  100.99    7.40
  -2  -1   5  103.69    6.20
  -2  -1   5   80.39    7.30
   1   1  -5  148.49    9.00
   1   1  -5  138.29    7.90
  -1  -1   5  141.99    7.10
  -1  -1   5  151.38    9.50
   0   1  -5    4.20    1.90
   0   1  -5    8.60    3.00
   0  -1   5    9.80    3.20
   0  -1   5    5.40    1.70
  -1   1  -5   77.29    6.60
  -1   1  -5   80.69    5.10
  -1   1  -5   74.09    4.70
   1  -1   5   78.39    4.90
   1  -1   5   74.79    6.70
  -2   1  -5   29.10    3.40
  -2   1  -5   34.80    4.70
  -2   1  -5   33.10    3.10
   2  -1   5   24.30    4.70
   2  -1   5   29.20    3.10
  -3   1  -5  133.79    5.30
  -3   1  -5  157.68    9.60
  -3   1  -5  148.19    8.00
   3  -1   5  139.99    9.40
   3  -1   5  145.19    7.10
  -4   1  -5   76.79    7.00
  -4   1  -5   84.59    6.80
   4  -1   5   79.99    7.50
   4  -1   5   92.89    6.20
  -5   1  -5   49.70    6.00
  -5   1  -5   45.20    5.50
   5  -1   5   59.39    5.60
   5  -1   5   49.20    6.50
  -6   1  -5   29.20    6.20
  -6   1  -5   19.60    4.50
   6  -1   5   24.60    4.90
   6  -1   5   17.60    5.00
  -7   1  -5   25.80    6.10
   7  -1   5   14.80    4.80
   7  -1   5   23.50    5.20
  -8   1  -5  110.19   11.00
   8  -1   5  121.19   11.40
   8  -1   5  111.99    9.80
  -9   1  -5    8.30    5.00
   9  -1   5    8.50    4.70
   9  -1   5    6.20    4.20
 -10   1  -5  148.99   15.20
  10  -1   5  129.59   12.60
  10  -1   5  127.49   13.80
   9   0  -5   73.39   10.10
   9   0  -5   88.49   11.60
  -9   0   5   89.49   12.70
   8   0  -5   48.40    9.10
   8   0  -5   38.90    8.50
  -8   0   5   62.19   11.30
  -8   0   5   41.80   11.60
   7   0  -5   13.90    5.10
   7   0  -5   21.30    6.20
  -7   0   5   24.30    7.00
  -7   0   5   22.80    5.20
   6   0  -5    1.70    3.00
   6   0  -5    3.80    3.30
  -6   0   5   -0.40    2.00
  -6   0   5    2.00    3.50
   5   0  -5    9.20    3.00
   5   0  -5    9.70    3.60
   5   0  -5   10.00    4.00
  -5   0   5   13.60    4.50
  -5   0   5    6.30    2.80
   4   0  -5   54.29    6.20
   4   0  -5   48.50    6.00
   4   0  -5   57.99    5.70
  -4   0   5   55.79    4.90
  -4   0   5   45.60    6.40
   3   0  -5  304.77   13.40
   3   0  -5  311.87   13.30
   3   0  -5  273.57   12.10
  -3   0   5  286.77    9.90
  -3   0   5  269.67   13.80
   2   0  -5   91.09    6.80
   2   0  -5   78.69    6.40
  -2   0   5   85.29    7.40
  -2   0   5   95.69    4.60
   1   0  -5   39.30    4.20
   1   0  -5   35.20    4.50
  -1   0   5   32.40    2.20
  -1   0   5   35.00    2.60
  -1   0   5   31.60    4.50
   0   0  -5   82.09    6.50
   0   0  -5   80.19    5.50
   0   0   5   87.99    7.10
   0   0   5   89.49    4.10
   0   0   5   85.99    3.40
  -1   0  -5  486.75   11.70
  -1   0  -5  452.05   13.60
  -1   0  -5  438.36   15.90
   1   0   5  459.05   17.00
  -2   0  -5  489.25   16.80
  -2   0  -5  491.85   13.20
  -2   0  -5  474.15   13.00
   2   0   5  494.55   14.40
   2   0   5  456.05   16.80
  -3   0  -5 1968.80   36.70
  -3   0  -5 1954.40   43.40
  -3   0  -5 1913.31   39.60
   3   0   5 1892.71   40.00
   3   0   5 1940.81   44.40
  -4   0  -5  935.61   18.90
  -4   0  -5  954.10   26.20
  -4   0  -5  959.40   18.90
  -4   0  -5  961.60   24.70
   4   0   5  924.91   24.30
   4   0   5  932.11   27.30
  -5   0  -5  719.33   22.20
  -5   0  -5  746.73   22.30
   5   0   5  728.13   21.50
   5   0   5  733.73   24.10
  -6   0  -5  664.43   22.30
  -6   0  -5  644.54   20.30
   6   0   5  659.53   21.40
   6   0   5  639.54   23.50
  -7   0  -5  131.69   10.20
   7   0   5  129.49    9.40
   7   0   5  100.49    9.60
  -8   0  -5  234.98   14.80
   8   0   5  223.08   14.80
   8   0   5  209.88   13.20
  -9   0  -5    2.80    4.10
   9   0   5    1.30    3.40
   9   0   5    2.00    3.00
 -10   0  -5   -3.20    4.00
  10   0   5    1.60    4.00
   9  -1  -5   27.20    8.30
   9  -1  -5   18.70    7.20
   9  -1  -5   25.20    7.20
  -9   1   5   20.70    8.30
   8  -1  -5    6.00    4.70
   8  -1  -5    8.40    5.20
  -8   1   5   10.30    5.90
   7  -1  -5    8.40    4.20
   7  -1  -5   23.40    6.30
  -7   1   5   21.50    6.80
  -7   1   5    5.70    3.60
   6  -1  -5  136.19   11.40
   6  -1  -5  141.89   10.80
  -6   1   5  137.49    9.50
  -6   1   5  136.59   11.90
   5  -1  -5   48.50    6.40
   5  -1  -5   41.60    6.10
   5  -1  -5   57.99    5.40
  -5   1   5   43.80    5.20
  -5   1   5   48.60    7.30
   4  -1  -5   30.70    4.20
   4  -1  -5   36.10    5.20
   4  -1  -5   37.90    5.40
  -4   1   5   40.70    6.90
  -4   1   5   38.90    4.10
   3  -1  -5 1366.86   34.80
   3  -1  -5 1388.16   35.40
   3  -1  -5 1484.25   34.00
  -3   1   5 1413.66   29.60
  -3   1   5 1457.75   37.60
   2  -1  -5   20.20    3.90
   2  -1  -5   28.10    4.00
   2  -1  -5   32.10    3.60
  -2   1   5   25.30    2.20
  -2   1   5   25.70    4.80
   1  -1  -5 2538.15   52.09
   1  -1  -5 2553.64   52.89
  -1   1   5 2623.44   55.59
   0  -1  -5  221.88   10.20
   0  -1  -5  203.38    9.00
  -1  -1  -5 1835.02   32.60
  -1  -1  -5 1854.41   41.00
  -1  -1  -5 1913.51   38.40
   1   1   5 1899.81   43.10
   1   1   5 1881.61   32.90
  -2  -1  -5   55.89    5.20
  -2  -1  -5   44.70    2.90
  -2  -1  -5   46.70    3.70
   2   1   5   51.19    5.40
   2   1   5   50.59    4.40
  -3  -1  -5  224.08   10.50
  -3  -1  -5  242.48    8.20
  -3  -1  -5  238.68    8.70
   3   1   5  251.07    8.20
   3   1   5  240.58    9.90
   3   1   5  243.98   11.40
  -4  -1  -5   25.00    4.50
  -4  -1  -5   16.10    3.10
   4   1   5   16.00    3.30
   4   1   5   20.00    2.20
   4   1   5   12.60    3.30
  -5  -1  -5   24.60    4.30
  -5  -1  -5   27.50    4.20
   5   1   5   25.10    2.30
   5   1   5   24.60    4.80
   5   1   5   27.50    4.70
  -6  -1  -5  170.08    9.30
  -6  -1  -5  160.78   10.10
   6   1   5  159.08    5.40
   6   1   5  181.78   11.20
   6   1   5  162.38    9.90
  -7  -1  -5   32.30    6.10
  -7  -1  -5   31.10    4.30
   7   1   5   35.20    6.60
   7   1   5   38.20    5.80
  -8  -1  -5   12.60    4.60
   8   1   5   12.60    4.40
   8   1   5   14.10    4.90
  -9  -1  -5    4.10    4.30
   9   1   5    2.30    3.10
   9   1   5    3.70    3.60
 -10  -1  -5   -1.30    4.00
  10   1   5    2.40    3.90
  10   1   5   -1.00    2.60
 -11  -1  -5   10.00    6.40
  11   1   5    7.70    5.50
  11   1   5   12.20    5.80
   8  -2  -5   85.09   10.00
   8  -2  -5   86.19   11.30
   8  -2  -5   55.79   10.60
  -8   2   5   93.59   12.10
   7  -2  -5  193.78   13.60
   7  -2  -5  211.08   15.50
  -7   2   5  197.38   15.40
  -7   2   5  203.88   13.00
   6  -2  -5  139.99   11.00
   6  -2  -5  153.98   12.50
  -6   2   5  159.28   10.50
  -6   2   5  168.18   13.30
   5  -2  -5  202.68   13.00
   5  -2  -5  198.08    9.80
   5  -2  -5  181.68   11.50
  -5   2   5  202.48   10.50
  -5   2   5  176.68   12.70
   4  -2  -5    2.60    2.30
   4  -2  -5    6.30    2.60
   4  -2  -5    2.90    2.70
  -4   2   5    4.10    2.20
  -4   2   5   -0.70    2.10
   3  -2  -5   65.09    6.20
   3  -2  -5   67.59    5.70
  -3   2   5   61.79    4.50
  -3   2   5   72.19    7.20
   2  -2  -5  435.86   15.20
   2  -2  -5  439.56   15.80
  -2   2   5  443.56   17.30
  -2   2   5  422.66   11.10
   1  -2  -5  229.08   10.30
   1  -2  -5  204.08    9.80
  -1   2   5  212.58   11.00
  -1   2   5  211.78    5.40
   0  -2  -5  544.95   16.20
   0  -2  -5  536.25   17.00
   0   2   5  522.55   18.30
  -1  -2  -5  264.07   11.20
  -1  -2  -5  281.87   10.30
   1   2   5  289.87   10.30
   1   2   5  280.77   12.50
  -2  -2  -5  543.25   11.90
  -2  -2  -5  550.24   17.00
   2   2   5  519.55   13.10
   2   2   5  536.75   16.10
   2   2   5  557.24   18.40
   2   2   5  537.95   14.60
  -3  -2  -5    8.30    1.90
  -3  -2  -5    6.70    2.40
   3   2   5   10.00    2.10
   3   2   5    9.70    2.60
   3   2   5   13.70    3.30
  -4  -2  -5    1.40    1.70
   4   2   5    1.90    1.80
   4   2   5    1.10    1.60
   4   2   5    1.20    1.00
  -5  -2  -5  523.95   16.90
  -5  -2  -5  516.15   16.80
   5   2   5  513.85   18.00
   5   2   5  530.15   13.60
   5   2   5  534.05   17.80
  -6  -2  -5  246.08   11.90
  -6  -2  -5  243.98   11.00
   6   2   5  234.28    8.10
   6   2   5  249.38   12.30
   6   2   5  223.28   12.10
  -7  -2  -5  441.56   15.50
  -7  -2  -5  466.85   18.50
   7   2   5  464.05   12.50
   7   2   5  490.55   18.90
   7   2   5  448.76   18.70
  -8  -2  -5  474.75   20.50
   8   2   5  482.05   20.40
   8   2   5  485.75   20.50
  -9  -2  -5  162.58   12.80
   9   2   5  133.19   11.20
   9   2   5  121.09   10.80
 -10  -2  -5  177.98   14.60
  10   2   5  160.78   13.40
  10   2   5  169.78   13.60
 -11  -2  -5   13.60    6.50
  11   2   5   12.20    5.70
  11   2   5    7.80    5.30
   8  -3  -5   12.10    6.20
   8  -3  -5   18.40    6.90
  -8   3   5    7.70    5.70
   7  -3  -5   54.29    8.00
   7  -3  -5   66.99    9.70
  -7   3   5   97.99    9.70
  -7   3   5   79.39   10.70
   6  -3  -5   53.09    9.40
   6  -3  -5   49.20    7.00
  -6   3   5   34.90    6.40
  -6   3   5   41.30    8.60
   5  -3  -5  188.48   12.20
   5  -3  -5  234.18   14.40
  -5   3   5  216.08   11.60
  -5   3   5  241.18   14.90
   4  -3  -5  199.58   11.40
   4  -3  -5  179.98   11.80
   4  -3  -5  178.48    9.40
  -4   3   5  173.88   11.90
  -4   3   5  188.98    9.50
   3  -3  -5  158.58   10.20
   3  -3  -5  132.09    8.90
   3  -3  -5  138.89    8.20
  -3   3   5  134.89    9.90
  -3   3   5  148.49    7.40
   2  -3  -5  239.38   10.80
   2  -3  -5  236.48   11.40
  -2   3   5  236.98    8.50
  -2   3   5  246.88   12.60
   1  -3  -5  654.43   19.50
   1  -3  -5  669.53   19.70
  -1   3   5  655.83   21.20
  -1   3   5  662.83   14.90
   0  -3  -5  108.39    6.60
   0  -3  -5  103.49    3.50
   0  -3  -5  102.09    6.80
   0  -3  -5  102.09    3.80
   0   3   5   96.29    6.20
   0   3   5  111.89    7.60
  -1  -3  -5 1674.83   29.50
  -1  -3  -5 1656.43   29.00
  -1  -3  -5 1544.55   36.20
   1   3   5 1645.34   34.90
   1   3   5 1700.73   38.60
  -2  -3  -5  365.56    9.30
  -2  -3  -5  342.37   12.80
   2   3   5  356.36   11.60
   2   3   5  339.67   10.00
   2   3   5  360.86   14.10
   2   3   5  364.36   13.10
  -3  -3  -5 2743.53   54.39
  -3  -3  -5 2678.93   50.19
   3   3   5 2731.33   55.99
   3   3   5 2724.93   51.79
   3   3   5 2716.53   54.39
  -4  -3  -5  158.58    8.40
  -4  -3  -5  150.48    7.40
   4   3   5  164.98    8.80
   4   3   5  163.28    7.20
   4   3   5  183.88    9.40
  -5  -3  -5  946.31   24.40
  -5  -3  -5  923.71   24.10
   5   3   5  930.61   25.40
   5   3   5  927.11   21.70
   5   3   5  917.21   25.80
  -6  -3  -5   21.20    4.00
  -6  -3  -5   28.60    5.00
   6   3   5   16.50    3.90
   6   3   5   15.30    3.60
   6   3   5   14.70    2.70
  -7  -3  -5   14.00    3.50
  -7  -3  -5   18.30    4.40
   7   3   5   14.80    2.80
   7   3   5   12.10    3.70
   7   3   5    9.00    3.30
  -8  -3  -5   26.20    6.00
   8   3   5   30.30    3.60
   8   3   5   25.20    5.60
   8   3   5   32.90    6.30
  -9  -3  -5    1.20    3.30
   9   3   5    5.10    3.70
   9   3   5    1.90    2.70
 -10  -3  -5   51.59    9.70
  10   3   5   38.70    8.00
  10   3   5   44.50    8.10
 -11  -3  -5   -2.10    4.50
  11   3   5    4.40    4.80
  11   3   5    2.50    4.20
   7  -4  -5    0.10    4.20
   7  -4  -5    1.10    3.50
  -7   4   5    2.50    4.40
   6  -4  -5   77.19    8.40
   6  -4  -5   62.39    8.90
  -6   4   5   75.59   10.00
  -6   4   5   87.69    8.80
   5  -4  -5  170.78   11.60
   5  -4  -5  163.78   12.50
  -5   4   5  190.78   11.50
  -5   4   5  182.48   13.60
   4  -4  -5  167.78   11.80
   4  -4  -5  159.78   10.70
   4  -4  -5  165.88    9.40
  -4   4   5  156.28    9.50
  -4   4   5  174.58   12.20
   3  -4  -5  413.96   16.80
   3  -4  -5  421.06   15.50
   3  -4  -5  435.56   18.10
  -3   4   5  441.76   18.50
  -3   4   5  433.26   15.00
   2  -4  -5   24.00    4.30
   2  -4  -5   16.10    3.80
  -2   4   5   22.80    4.90
  -2   4   5   20.80    3.10
   1  -4  -5  767.62   21.80
   1  -4  -5  725.63   21.20
  -1   4   5  739.73   18.10
  -1   4   5  686.53   22.00
  -1   4   5  729.63   21.10
   0  -4  -5  460.55   15.70
   0  -4  -5  458.05   12.40
   0   4   5  457.35   15.10
   0   4   5  452.05   16.20
  -1  -4  -5    1.40    1.40
  -1  -4  -5    3.30    1.40
   1   4   5    0.70    1.60
   1   4   5    0.00    1.10
  -2  -4  -5  622.74   15.60
  -2  -4  -5  577.14   18.00
   2   4   5  568.14   18.30
   2   4   5  602.34   17.00
  -3  -4  -5  115.29    7.20
  -3  -4  -5  120.89    6.20
   3   4   5  124.99    6.70
   3   4   5  123.29    7.90
   3   4   5  120.49    7.40
  -4  -4  -5  965.00   23.70
  -4  -4  -5  946.11   24.60
   4   4   5  953.40   23.20
   4   4   5  945.41   25.50
   4   4   5  953.60   25.30
  -5  -4  -5   18.60    3.60
  -5  -4  -5   23.90    4.10
   5   4   5   14.90    3.50
   5   4   5   14.20    2.90
   5   4   5   20.60    4.20
  -6  -4  -5  241.78   11.90
  -6  -4  -5  242.08   10.60
   6   4   5  263.37   10.30
   6   4   5  247.18   12.50
   6   4   5  241.28   11.50
  -7  -4  -5   13.30    4.20
  -7  -4  -5    8.50    2.90
   7   4   5   15.20    3.30
   7   4   5   10.60    4.00
   7   4   5    9.00    3.10
  -8  -4  -5    2.30    2.50
  -8  -4  -5    0.20    2.80
   8   4   5    1.40    2.20
   8   4   5   11.80    3.00
   8   4   5    4.50    3.30
  -9  -4  -5  206.78   14.10
   9   4   5  165.48   12.50
   9   4   5  173.08   11.90
   9   4   5  170.18    9.20
 -10  -4  -5   95.29   11.10
  10   4   5   81.69    9.90
  10   4   5   82.39    9.10
 -11  -4  -5   78.69   11.30
  11   4   5   77.49    9.80
  11   4   5   87.79   11.00
 -12  -4  -5   70.69   12.60
  12   4   5   65.59   10.00
  12   4   5   79.99   11.80
   7  -5  -5    0.70    4.50
   7  -5  -5    2.30    5.20
   6  -5  -5   38.90    7.60
   6  -5  -5   32.40    8.00
   6  -5  -5   32.80    7.70
  -6   5   5   20.90    5.90
  -6   5   5   17.40    6.00
   5  -5  -5   75.59    8.10
   5  -5  -5   91.29   10.10
  -5   5   5   71.29    7.90
  -5   5   5   95.39   10.30
   4  -5  -5   99.09    7.70
   4  -5  -5   99.19    8.70
   4  -5  -5   95.29    9.40
  -4   5   5   88.79    9.30
  -4   5   5   87.79    7.80
   3  -5  -5  435.46   18.60
   3  -5  -5  414.66   17.20
   3  -5  -5  409.06   15.90
  -3   5   5  427.26   18.40
  -3   5   5  412.86   15.80
   2  -5  -5  362.86   14.70
   2  -5  -5  341.07   14.80
  -2   5   5  379.76   13.90
  -2   5   5  355.66   15.70
   1  -5  -5  596.54   17.60
   1  -5  -5  594.24   19.50
   1  -5  -5  612.94   19.50
  -1   5   5  600.14   19.20
  -1   5   5  585.94   17.30
  -1   5   5  630.04   20.20
   0  -5  -5  555.34   18.70
   0  -5  -5  572.74   16.50
   0   5   5  595.14   18.60
   0   5   5  625.94   18.70
  -1  -5  -5    4.90    2.00
  -1  -5  -5   11.00    3.30
   1   5   5   24.50    4.40
   1   5   5    5.90    2.10
  -2  -5  -5  300.27   11.50
  -2  -5  -5  338.17   13.40
   2   5   5  315.07   11.90
   2   5   5  320.17   12.10
  -3  -5  -5  261.27   10.90
  -3  -5  -5  255.17   11.50
   3   5   5  247.58   11.40
   3   5   5  255.67   10.70
   3   5   5  262.57   11.00
  -4  -5  -5   85.39    6.40
  -4  -5  -5   87.89    6.50
   4   5   5   84.49    6.40
   4   5   5   82.79    5.90
   4   5   5   70.89    6.20
  -5  -5  -5 1425.76   34.50
  -5  -5  -5 1403.36   33.40
   5   5   5 1455.15   33.20
   5   5   5 1429.26   32.70
   5   5   5 1376.06   35.10
  -6  -5  -5  166.78   10.60
  -6  -5  -5  175.58    9.30
   6   5   5  180.58   10.80
   6   5   5  202.38    9.90
   6   5   5  174.08    9.00
  -7  -5  -5  536.85   20.60
  -7  -5  -5  554.74   17.60
   7   5   5  528.45   18.10
   7   5   5  538.95   20.50
   7   5   5  538.15   17.60
  -8  -5  -5   49.80    7.40
  -8  -5  -5   54.49    5.60
   8   5   5   51.59    6.90
   8   5   5   53.69    6.20
   8   5   5   56.99    5.80
  -9  -5  -5   71.29    9.10
   9   5   5   60.09    7.90
   9   5   5   59.19    7.10
   9   5   5   69.29    6.60
 -10  -5  -5   -0.50    3.80
  10   5   5    3.00    3.00
  10   5   5    0.30    3.10
  10   5   5    2.70    4.00
 -11  -5  -5   11.50    5.60
  11   5   5    3.30    4.10
  11   5   5    4.80    4.10
 -12  -5  -5   34.80    9.90
  12   5   5   19.40    6.60
  12   5   5   23.30    7.80
   6  -6  -5    8.30    5.40
   6  -6  -5   12.60    6.10
  -6   6   5    5.10    5.60
   5  -6  -5  104.59   10.90
   5  -6  -5   65.59    8.20
   5  -6  -5  100.89   11.00
  -5   6   5  104.19    9.90
  -5   6   5   93.69   10.70
   4  -6  -5   81.59    9.00
   4  -6  -5   71.39    8.80
   4  -6  -5   64.79    7.50
  -4   6   5   76.59    9.10
  -4   6   5   72.09    7.80
   3  -6  -5   17.10    4.40
   3  -6  -5   16.00    5.00
   3  -6  -5   14.40    4.20
  -3   6   5   19.30    4.60
  -3   6   5   21.10    5.60
   2  -6  -5   82.69    7.60
   2  -6  -5   72.59    7.00
  -2   6   5   76.49    6.90
  -2   6   5   84.79    7.80
   1  -6  -5  395.56   15.10
   1  -6  -5  375.76   15.70
  -1   6   5  367.16   15.10
  -1   6   5  384.76   15.40
   0  -6  -5    6.80    2.50
   0  -6  -5    5.90    2.70
   0   6   5    7.00    2.60
   0   6   5    3.00    2.10
   0   6   5    4.30    2.30
  -1  -6  -5  925.91   24.70
  -1  -6  -5  928.11   26.60
   1   6   5  967.60   25.80
   1   6   5  897.21   23.30
   1   6   5  933.11   26.10
  -2  -6  -5  109.29    8.10
  -2  -6  -5  127.99    8.00
   2   6   5  118.69    8.10
   2   6   5  123.79    7.80
   2   6   5  128.89    6.70
  -3  -6  -5  208.18   10.60
  -3  -6  -5  187.78   10.40
   3   6   5  186.18    8.00
   3   6   5  177.58   10.00
   3   6   5  187.28    9.60
   3   6   5  189.18   10.30
  -4  -6  -5  124.29    8.60
  -4  -6  -5  110.39    7.90
   4   6   5  131.59    8.60
   4   6   5  135.69    8.20
   4   6   5  139.39    8.60
   4   6   5  143.69    7.30
  -5  -6  -5   -0.80    2.00
  -5  -6  -5    2.50    1.90
   5   6   5    0.70    1.80
   5   6   5    1.20    1.80
   5   6   5    3.70    2.10
   5   6   5    2.10    2.20
  -6  -6  -5  499.05   19.50
  -6  -6  -5  472.15   17.10
   6   6   5  519.45   17.60
   6   6   5  476.75   18.80
   6   6   5  505.75   16.20
  -7  -6  -5   32.90    6.40
  -7  -6  -5   37.50    4.80
   7   6   5   39.70    5.30
   7   6   5   31.80    4.50
   7   6   5   39.40    5.90
  -8  -6  -5  416.46   19.50
  -8  -6  -5  371.26   14.70
   8   6   5  419.46   16.30
   8   6   5  382.06   15.30
   8   6   5  400.86   18.50
  -9  -6  -5    4.10    4.60
   9   6   5    4.00    3.00
   9   6   5    9.10    4.00
   9   6   5    7.80    3.40
 -10  -6  -5   68.79   10.30
  10   6   5   68.49    7.40
  10   6   5   66.19    7.80
  10   6   5   73.79    9.20
 -11  -6  -5   62.89   11.80
  11   6   5   38.70    8.40
 -12  -6  -5   -2.90    5.40
  12   6   5    1.20    3.90
   5  -7  -5   13.60    5.70
   5  -7  -5   24.80    6.90
  -5   7   5   16.90    5.40
   4  -7  -5   39.70    8.00
   4  -7  -5   61.69    8.60
   4  -7  -5   28.60    6.40
  -4   7   5   43.00    7.60
   3  -7  -5    5.10    3.20
   3  -7  -5    9.70    4.30
   3  -7  -5    0.60    2.90
   3  -7  -5    8.80    3.70
  -3   7   5    3.20    3.00
  -3   7   5    5.30    3.50
   2  -7  -5   95.79    8.70
   2  -7  -5   74.09    7.70
   2  -7  -5   70.69    7.50
   2  -7  -5   77.79    7.70
  -2   7   5   61.89    7.10
  -2   7   5   74.29    7.20
  -2   7   5   77.39    7.60
   1  -7  -5  228.48   12.80
   1  -7  -5  229.98   12.50
  -1   7   5  214.18   11.70
  -1   7   5  216.68   11.60
  -1   7   5  231.08   12.30
   0  -7  -5  338.57   15.70
   0  -7  -5  350.66   15.10
   0   7   5  372.96   15.20
   0   7   5  354.86   13.80
   0   7   5  371.26   15.80
  -1  -7  -5  640.34   21.30
   1   7   5  684.73   21.40
   1   7   5  639.04   18.60
   1   7   5  678.83   22.20
  -2  -7  -5  843.92   25.00
   2   7   5  791.82   23.80
   2   7   5  824.12   20.10
   2   7   5  807.52   25.00
  -3  -7  -5  315.97   14.60
   3   7   5  306.67   14.10
   3   7   5  315.37    9.80
   3   7   5  315.77   13.50
  -4  -7  -5  378.16   16.90
   4   7   5  400.36   15.50
   4   7   5  384.46   10.60
   4   7   5  380.36   15.80
   4   7   5  393.86   16.10
  -5  -7  -5   12.00    4.30
   5   7   5   25.10    5.00
   5   7   5   25.00    5.00
   5   7   5   17.30    2.70
   5   7   5   13.00    4.00
  -6  -7  -5   42.30    7.40
  -6  -7  -5   42.40    5.50
   6   7   5   33.50    5.90
   6   7   5   40.20    5.40
   6   7   5   30.50    5.80
   6   7   5   38.30    4.30
  -7  -7  -5  235.68   14.50
  -7  -7  -5  227.08   12.10
   7   7   5  229.98   10.40
   7   7   5  239.18   12.10
   7   7   5  252.27   12.90
   7   7   5  236.78   13.70
  -8  -7  -5   27.60    6.90
  -8  -7  -5   15.40    4.10
   8   7   5   28.30    6.10
   8   7   5   24.60    5.20
  -9  -7  -5  228.58   15.90
  -9  -7  -5  196.58   11.10
   9   7   5  202.38   13.90
   9   7   5  196.88   12.20
 -10  -7  -5   32.80    8.50
  10   7   5   47.40    9.00
  10   7   5   32.90    6.30
 -11  -7  -5   44.20   10.50
  11   7   5   51.19    8.40
  11   7   5   31.50    7.50
 -12  -7  -5    8.90    6.90
  12   7   5   12.70    6.40
   4  -8  -5    5.70    4.40
   4  -8  -5    4.00    4.50
   4  -8  -5    2.10    4.50
  -4   8   5    4.10    3.90
   3  -8  -5  304.87   16.20
   3  -8  -5  265.07   14.90
   3  -8  -5  305.37   16.50
   3  -8  -5  296.97   16.70
   3  -8  -5  305.37   17.70
  -3   8   5  260.67   15.80
   2  -8  -5   47.10    6.80
   2  -8  -5   34.50    7.10
   2  -8  -5   30.40    6.20
   2  -8  -5   34.20    6.60
   2  -8  -5   34.30    7.00
  -2   8   5   34.70    6.60
  -2   8   5   42.20    7.10
   1  -8  -5   98.19    9.20
   1  -8  -5  100.29    9.40
   1  -8  -5  101.79    8.40
  -1   8   5   93.29    8.10
  -1   8   5   89.59    7.70
  -1   8   5   97.99    8.80
   0  -8  -5   35.90    5.00
   0  -8  -5   33.80    6.30
   0   8   5   38.80    5.70
   0   8   5   31.80    5.80
   0   8   5   30.20    5.00
  -1  -8  -5   42.40    6.20
   1   8   5   40.10    5.30
   1   8   5   38.50    5.70
   1   8   5   36.70    4.20
  -2  -8  -5    4.70    3.20
   2   8   5    9.00    2.30
   2   8   5    8.60    3.40
   2   8   5   11.90    3.80
  -3  -8  -5  480.95   19.70
   3   8   5  432.46   17.20
   3   8   5  436.66   12.30
   3   8   5  432.06   18.10
  -4  -8  -5    3.80    3.40
   4   8   5    6.80    3.00
   4   8   5    8.90    3.80
  -5  -8  -5  187.48   12.90
   5   8   5  177.98   10.90
   5   8   5  199.98   11.70
   5   8   5  197.08   11.80
  -6  -8  -5    2.20    3.50
   6   8   5    6.90    3.30
   6   8   5    1.90    2.50
   6   8   5    2.70    2.60
  -7  -8  -5   42.80    8.10
   7   8   5   59.89    7.30
   7   8   5   56.39    6.70
   7   8   5   59.59    7.00
  -8  -8  -5   73.79    7.70
  -8  -8  -5   83.49   10.10
   8   8   5   74.29    8.60
   8   8   5   83.39    8.30
   8   8   5   79.29    7.70
  -9  -8  -5   10.30    3.80
  -9  -8  -5   20.00    6.90
   9   8   5   13.00    4.90
   9   8   5   17.50    5.00
 -10  -8  -5  127.19   14.20
  10   8   5  144.49   13.00
  10   8   5  151.38   11.80
 -11  -8  -5    7.90    6.00
  11   8   5    3.50    4.30
  11   8   5   15.80    6.00
 -12  -8  -5   42.40   11.00
  12   8   5   61.49    9.90
  12   8   5   61.79   11.00
   3  -9  -5   17.60    6.70
   3  -9  -5   10.20    5.20
   2  -9  -5   16.40    5.30
   2  -9  -5   13.10    5.20
   2  -9  -5   13.00    4.80
   2  -9  -5    8.60    4.70
   2  -9  -5   19.80    5.40
  -2   9   5    4.90    3.80
  -2   9   5   14.10    4.80
   1  -9  -5   12.30    4.40
   1  -9  -5    5.80    3.60
   1  -9  -5   12.10    4.80
  -1   9   5    9.60    4.40
  -1   9   5   10.60    4.00
   0  -9  -5   29.30    6.80
   0   9   5   19.00    4.80
   0   9   5   24.10    6.10
  -1  -9  -5   17.80    5.30
   1   9   5   12.80    4.10
   1   9   5   14.10    4.40
  -2  -9  -5  141.49   11.50
   2   9   5  120.29    9.40
   2   9   5  138.59   10.70
  -3  -9  -5  192.48   13.40
   3   9   5  181.08   12.10
   3   9   5  200.48   12.00
  -4  -9  -5  352.86   18.70
   4   9   5  361.16   16.40
   4   9   5  359.36   17.30
  -5  -9  -5  395.96   19.90
   5   9   5  350.56   17.00
   5   9   5  372.16   17.20
   5   9   5  340.27   16.20
  -6  -9  -5  377.86   19.80
   6   9   5  343.17   16.70
   6   9   5  365.66   17.10
   6   9   5  329.97   16.60
  -7  -9  -5   70.79   10.00
   7   9   5   83.09    8.40
   7   9   5   78.49    8.80
   7   9   5   77.09    8.30
  -8  -9  -5  159.48   14.30
   8   9   5  125.29   10.90
   8   9   5  159.58   11.30
   8   9   5  135.29   11.40
  -9  -9  -5    1.00    3.10
  -9  -9  -5    9.90    5.70
   9   9   5    5.90    3.60
   9   9   5   -0.40    2.90
   9   9   5    1.20    3.30
 -10  -9  -5    8.10    5.90
  10   9   5    5.80    4.10
  10   9   5    2.80    4.40
 -11  -9  -5   29.10    9.00
  11   9   5   40.50    9.20
  11   9   5   32.70    7.70
   2 -10  -5    3.60    5.10
   2 -10  -5    0.80    4.70
  -2  10   5    1.20    3.60
   1 -10  -5  303.07   19.00
  -1  10   5  310.47   16.30
  -1  10   5  300.87   17.40
   0 -10  -5   25.10    7.20
   0  10   5   24.50    6.30
   0  10   5   24.30    5.80
  -1 -10  -5  234.88   16.00
   1  10   5  232.78   13.90
   1  10   5  225.18   14.70
  -2 -10  -5   22.90    6.60
   2  10   5   21.20    6.00
   2  10   5   20.10    5.10
  -3 -10  -5   31.40    7.60
   3  10   5   33.00    6.90
   3  10   5   23.80    5.40
  -4 -10  -5    6.80    4.90
   4  10   5    5.90    3.50
   4  10   5   13.30    5.00
  -5 -10  -5   50.59    9.70
   5  10   5   36.40    6.60
   5  10   5   33.90    7.30
  -6 -10  -5   17.30    6.40
   6  10   5   16.10    5.40
   6  10   5    9.50    4.60
   6  10   5    4.60    3.50
  -7 -10  -5   81.19   11.00
   7  10   5   81.59    9.00
   7  10   5   84.39    9.40
   7  10   5   86.79    9.40
  -8 -10  -5   10.90    6.00
   8  10   5   16.20    5.40
   8  10   5   15.10    5.60
   8  10   5   17.30    5.60
  -9 -10  -5   19.50    7.90
   9  10   5   17.00    5.90
   9  10   5   25.20    6.50
   9  10   5   28.70    7.10
 -10 -10  -5    3.40    5.70
  10  10   5    3.60    4.60
  10  10   5    3.50    4.30
 -11 -10  -5    4.40    6.70
  11  10   5    8.20    5.50
  11  10   5    4.40    5.50
   1 -11  -5   -2.90    4.80
  -1  11   5    7.30    4.60
   0 -11  -5   11.70    5.70
   0  11   5   -3.30    3.00
   0  11   5    2.20    3.60
   1  11   5   51.09    7.50
   1  11   5   18.00    5.80
  -2 -11  -5    2.20    4.20
   2  11   5    2.40    3.80
   2  11   5   -0.10    2.90
  -3 -11  -5   11.60    6.10
   3  11   5   -2.10    2.70
   3  11   5    5.00    3.40
  -4 -11  -5    5.20    5.20
   4  11   5    7.10    5.10
   4  11   5   10.70    4.20
  -5 -11  -5   15.40    6.40
   5  11   5   25.50    7.20
   5  11   5   14.30    5.30
  -6 -11  -5   56.19   10.70
   6  11   5   49.00    8.40
   6  11   5   52.19    9.40
  -7 -11  -5  120.89   13.50
   7  11   5  114.19   11.30
   7  11   5  104.49   10.80
   7  11   5  108.99   10.90
  -8 -11  -5  120.39   14.60
   8  11   5  112.89   11.80
   8  11   5  103.89   10.70
   8  11   5  140.89   12.40
  -9 -11  -5   51.59   11.20
   9  11   5   46.80    9.20
   9  11   5   55.79    8.50
   9  11   5   42.70    8.90
 -10 -11  -5  109.59   14.50
  10  11   5  113.59   12.50
  10  11   5  110.99   12.40
  -1 -12  -5  139.49   15.60
   1  12   5  148.19   13.60
   1  12   5  114.49   11.40
  -2 -12  -5    7.90    6.70
   2  12   5    8.10    5.00
   2  12   5   15.90    5.30
  -3 -12  -5  222.68   18.40
   3  12   5  207.68   14.80
   3  12   5  242.38   17.10
  -4 -12  -5   25.20    8.20
   4  12   5   34.10    8.10
   4  12   5   30.00    7.00
  -5 -12  -5   58.09   11.70
   5  12   5   74.69   10.30
   5  12   5   71.89    9.60
  -6 -12  -5   17.50    7.90
   6  12   5   20.20    6.20
   6  12   5   11.70    5.80
  -7 -12  -5    2.90    6.40
   7  12   5    0.80    3.80
   7  12   5    8.60    4.70
  -8 -12  -5    0.20    5.50
   8  12   5   -0.50    3.80
   8  12   5    0.50    4.20
  -9 -12  -5    8.80    7.90
   9  12   5   10.20    5.90
   9  12   5   16.40    6.30
  -4 -13  -5    7.50    6.80
   4  13   5   10.60    5.80
  -5 -13  -5   24.50    9.20
   5  13   5   19.40    6.40
   5  13   5    7.90    5.90
  -6 -13  -5   14.60    7.90
   6  13   5    6.80    5.60
   6  13   5   15.80    6.10
  -7 -13  -5   -3.20    6.60
   7  13   5   -3.60    3.70
   7  13   5    0.50    4.40
   5   8  -6   53.99   10.10
   5   8  -6   66.89   11.90
  -5  -8   6   39.10   13.10
   4   8  -6   22.90    7.00
   4   8  -6   13.30    7.30
  -4  -8   6   11.30    6.60
   3   8  -6   19.40    6.50
   3   8  -6   33.50    8.90
  -3  -8   6   17.90    7.20
   2   8  -6    5.10    5.50
  -2  -8   6    0.90    5.10
   1   8  -6   10.40    5.90
  -1  -8   6    6.40    5.50
   0   8  -6    9.60    6.40
   0  -8   6    1.00    4.80
   1  -8   6   33.20    9.20
   6   7  -6    0.70    4.20
   6   7  -6    3.70    5.30
   5   7  -6   84.49   11.00
   5   7  -6   87.09   11.40
  -5  -7   6   94.99   12.10
   4   7  -6    5.80    5.30
   4   7  -6    5.10    4.60
  -4  -7   6    6.00    5.10
   3   7  -6   25.30    6.70
   3   7  -6   31.10    8.20
  -3  -7   6   18.90    6.30
   2   7  -6   23.20    6.30
   2   7  -6   23.60    7.50
  -2  -7   6   14.30    6.10
   1   7  -6    8.30    5.40
  -1  -7   6    4.90    4.50
   0   7  -6   52.69   10.20
   0  -7   6   69.49    9.80
   0  -7   6   62.39   10.60
  -1   7  -6  194.58   16.30
   1  -7   6  156.68   14.10
   1  -7   6  205.38   15.60
  -2   7  -6   18.80    6.80
   2  -7   6   25.10    7.40
   2  -7   6   19.20    7.10
  -3   7  -6  271.57   19.40
   3  -7   6  259.37   18.70
   3  -7   6  251.87   18.10
   7   6  -6    8.90    5.50
   7   6  -6   -2.10    3.70
   6   6  -6   73.59    9.90
   6   6  -6   64.69    9.50
   5   6  -6    8.50    5.00
   5   6  -6   13.40    5.40
  -5  -6   6    7.30    5.20
  -5  -6   6    8.80    6.40
   4   6  -6  205.88   15.30
   4   6  -6  184.18   13.90
  -4  -6   6  186.48   12.70
  -4  -6   6  197.18   14.90
   3   6  -6  189.68   13.40
   3   6  -6  179.08   14.50
  -3  -6   6  188.68   13.10
  -3  -6   6  209.08   14.90
   2   6  -6  140.59   11.30
   2   6  -6  136.29   12.70
  -2  -6   6  141.19   11.50
  -2  -6   6  150.38   12.50
   1   6  -6  241.58   14.10
   1   6  -6  236.28   16.30
  -1  -6   6  249.97   15.10
  -1  -6   6  226.48   15.20
   0   6  -6   18.00    5.80
   0  -6   6   42.90    8.00
   0  -6   6   22.60    6.10
  -1   6  -6   16.90    6.00
   1  -6   6    9.00    4.60
   1  -6   6    9.40    4.50
  -2   6  -6   -1.40    3.10
   2  -6   6    1.80    3.80
   2  -6   6    0.10    3.80
  -3   6  -6   32.00    7.90
   3  -6   6   54.19   10.10
   3  -6   6   30.90    7.80
  -4   6  -6    1.80    3.90
  -4   6  -6    1.40    3.90
   4  -6   6   -2.90    3.70
   4  -6   6    3.30    5.00
   8   5  -6   41.00    9.10
   7   5  -6   -3.50    3.00
   7   5  -6    5.30    7.00
  -7  -5   6   -0.20    4.50
   6   5  -6   19.50    6.00
   6   5  -6   24.00    6.90
  -6  -5   6   27.80    6.70
   5   5  -6    1.80    3.90
   5   5  -6    1.00    3.70
  -5  -5   6    3.20    3.70
  -5  -5   6    0.20    3.50
   4   5  -6   15.20    5.00
   4   5  -6   19.40    6.00
  -4  -5   6   19.80    5.60
  -4  -5   6   14.20    5.40
   3   5  -6  220.18   13.80
   3   5  -6  198.98   14.20
  -3  -5   6  214.18   13.50
  -3  -5   6  218.48   14.10
   2   5  -6   11.20    4.80
   2   5  -6   13.40    4.20
  -2  -5   6    5.90    3.80
  -2  -5   6    7.80    4.10
   1   5  -6  155.48   10.70
   1   5  -6  164.98   13.10
  -1  -5   6  174.18   12.30
  -1  -5   6  155.78   11.60
   0   5  -6   14.10    5.20
   0   5  -6   28.00    5.40
   0  -5   6   19.40    5.40
   0  -5   6   17.10    5.10
  -1   5  -6  127.49   11.70
   1  -5   6  126.19   10.40
   1  -5   6  124.09   11.30
  -2   5  -6   75.99    9.50
   2  -5   6   73.39    8.60
   2  -5   6   99.39   10.40
  -3   5  -6   83.19    9.20
  -3   5  -6   73.39    9.30
   3  -5   6   74.69    9.80
   3  -5   6   74.89    9.10
  -4   5  -6   32.00    8.00
  -4   5  -6   36.80    7.90
   4  -5   6   28.00    7.30
   4  -5   6   29.00    7.70
  -5   5  -6  246.88   17.10
  -5   5  -6  257.07   17.00
   5  -5   6  251.77   17.80
  -6   5  -6    6.10    4.70
   6  -5   6    2.30    4.70
   8   4  -6   31.50    8.60
   8   4  -6   31.10    7.20
  -8  -4   6   37.90    8.70
   7   4  -6  106.89   10.50
   7   4  -6  107.49   12.20
  -7  -4   6  119.79   11.90
   6   4  -6   15.40    5.00
   6   4  -6   12.70    5.30
   6   4  -6   11.00    4.80
  -6  -4   6   15.40    5.80
   5   4  -6  123.39    9.40
   5   4  -6  134.89   11.30
   5   4  -6  119.99   11.20
  -5  -4   6  124.49   10.90
  -5  -4   6  128.69   10.90
   4   4  -6   43.00    7.80
   4   4  -6   41.60    5.40
   4   4  -6   36.90    7.10
  -4  -4   6   51.09    7.30
  -4  -4   6   64.39    7.80
   3   4  -6   13.80    4.90
   3   4  -6   14.90    3.60
   3   4  -6   23.60    5.60
  -3  -4   6   14.50    4.80
  -3  -4   6   17.40    5.10
   2   4  -6  225.58   12.90
   2   4  -6  217.98   14.10
   2   4  -6  235.88   13.70
  -2  -4   6  244.58   13.40
  -2  -4   6  223.48   13.50
   1   4  -6  314.07   17.00
   1   4  -6  321.87   14.80
  -1  -4   6  295.47   15.60
  -1  -4   6  306.17   14.80
   0   4  -6  342.17   17.80
   0   4  -6  342.37   14.60
   0  -4   6  350.16   17.50
   0  -4   6  344.57   15.70
  -1   4  -6  622.74   25.00
  -1   4  -6  641.54   19.80
   1  -4   6  604.04   22.10
   1  -4   6  628.24   24.60
  -2   4  -6  202.18   13.80
   2  -4   6  176.08   11.90
   2  -4   6  195.78   13.40
  -3   4  -6  215.68   14.50
  -3   4  -6  194.68   12.70
   3  -4   6  214.38   14.50
   3  -4   6  207.38   13.20
  -4   4  -6    1.30    2.90
  -4   4  -6    5.30    3.10
   4  -4   6   -0.50    3.30
  -5   4  -6    0.70    3.30
  -5   4  -6   -2.10    2.70
   5  -4   6    4.50    4.10
  -6   4  -6    8.90    4.90
   6  -4   6    8.00    5.30
  -7   4  -6   34.40    8.40
   7  -4   6   35.30    9.30
   8   3  -6   32.60    7.70
   8   3  -6   30.00    8.10
  -8  -3   6   22.40    7.80
   7   3  -6    3.20    3.60
   7   3  -6   -4.60    2.60
  -7  -3   6   -1.50    4.30
   6   3  -6  224.28   15.00
   6   3  -6  240.38   13.90
   6   3  -6  231.68   14.20
  -6  -3   6  215.58   14.60
   5   3  -6   22.30    5.80
   5   3  -6   23.50    5.70
   5   3  -6   18.70    5.00
  -5  -3   6   21.80    5.30
  -5  -3   6   18.20    5.40
   4   3  -6  284.07   15.50
   4   3  -6  256.47   14.70
   4   3  -6  275.77   13.20
  -4  -3   6  287.87   14.30
  -4  -3   6  270.57   15.20
   3   3  -6   28.90    6.00
   3   3  -6   20.20    4.10
   3   3  -6   27.40    6.10
  -3  -3   6   27.00    5.80
  -3  -3   6   22.70    5.00
   2   3  -6  210.78   12.90
   2   3  -6  195.18    9.40
   2   3  -6  190.88   11.50
  -2  -3   6  186.68   12.10
  -2  -3   6  203.88   11.40
   1   3  -6  141.79    9.30
   1   3  -6  151.88   11.00
  -1  -3   6  158.38   11.10
  -1  -3   6  153.38    9.50
   0   3  -6    2.90    2.70
   0   3  -6    0.40    1.80
   0  -3   6    3.40    3.10
   0  -3   6    1.10    1.90
  -1   3  -6  434.36   19.20
  -1   3  -6  401.96   14.70
   1  -3   6  439.06   16.50
   1  -3   6  384.26   18.30
  -2   3  -6   76.99    8.40
  -2   3  -6   64.29    5.10
  -2   3  -6   67.79    6.80
   2  -3   6   67.59    6.70
   2  -3   6   70.39    8.00
  -3   3  -6  582.84   23.20
  -3   3  -6  553.74   20.70
   3  -3   6  544.05   22.70
  -4   3  -6   64.49    7.40
  -4   3  -6   57.49    7.60
   4  -3   6   69.29    8.50
  -5   3  -6   25.70    6.20
  -5   3  -6   19.40    5.40
   5  -3   6   18.50    5.90
  -6   3  -6   65.69    9.10
  -6   3  -6   69.09    8.80
   6  -3   6   63.49    9.30
  -7   3  -6   98.99   11.30
   7  -3   6   96.79   11.80
  -8   3  -6   18.10    6.50
   8  -3   6   46.80   10.20
   8   2  -6   -1.90    3.70
   8   2  -6    2.10    4.40
  -8  -2   6   -7.50    4.20
   7   2  -6   85.79   10.10
   7   2  -6   86.39   10.20
  -7  -2   6   71.49   10.00
   6   2  -6   63.09    8.20
   6   2  -6   50.29    6.90
   6   2  -6   52.09    8.80
  -6  -2   6   56.79    8.50
   5   2  -6  325.37   16.10
   5   2  -6  358.56   18.00
   5   2  -6  347.77   15.90
  -5  -2   6  318.87   14.50
  -5  -2   6  347.17   17.70
   4   2  -6   89.69    8.60
   4   2  -6   94.59    8.70
   4   2  -6   86.99    7.60
  -4  -2   6  103.39    9.40
  -4  -2   6   98.59    7.70
   3   2  -6  793.52   26.30
   3   2  -6  789.52   26.10
   3   2  -6  814.72   24.10
  -3  -2   6  830.02   27.20
  -3  -2   6  833.42   23.60
   2   2  -6   11.80    3.80
   2   2  -6   12.00    4.10
  -2  -2   6   17.90    4.00
  -2  -2   6   15.70    4.40
   1   2  -6  542.15   21.10
   1   2  -6  565.04   19.30
  -1  -2   6  560.54   21.20
  -1  -2   6  613.44   18.40
   0   2  -6  131.09    9.90
   0   2  -6  135.69    8.30
   0  -2   6  143.39   10.30
   0  -2   6  130.89    7.60
  -1   2  -6   82.79    6.10
  -1   2  -6   86.89    8.20
   1  -2   6   87.39    8.30
   1  -2   6   81.19    6.20
  -2   2  -6  373.56   12.50
  -2   2  -6  394.56   14.50
  -2   2  -6  343.87   16.70
   2  -2   6  375.46   17.40
  -3   2  -6  551.34   15.30
  -3   2  -6  595.54   19.80
  -3   2  -6  606.04   22.60
   3  -2   6  589.14   22.80
   3  -2   6  612.24   16.90
  -4   2  -6  201.78   12.80
  -4   2  -6  172.38   10.90
   4  -2   6  193.58   13.00
   4  -2   6  221.18    9.60
  -5   2  -6  455.15   18.70
  -5   2  -6  426.16   18.90
   5  -2   6  405.16   15.00
   5  -2   6  384.46   19.40
  -6   2  -6   14.00    4.80
  -6   2  -6   19.90    5.20
   6  -2   6   20.20    4.60
   6  -2   6   15.60    5.50
  -7   2  -6   52.99    9.00
   7  -2   6   44.40    9.00
  -8   2  -6    7.20    5.00
   8  -2   6   18.40    6.50
  -9   2  -6    3.10    4.60
   9  -2   6    9.20    5.70
   8   1  -6   74.79   10.50
   8   1  -6   67.09    9.80
  -8  -1   6   74.79   11.00
   7   1  -6   76.39   10.20
   7   1  -6   68.99    9.10
  -7  -1   6   67.59    9.80
   6   1  -6    2.90    3.60
   6   1  -6    3.40    3.60
   6   1  -6    4.90    3.80
  -6  -1   6    0.50    3.50
   5   1  -6   17.10    4.90
   5   1  -6   11.70    4.10
   5   1  -6   20.70    5.10
  -5  -1   6   19.00    5.50
  -5  -1   6   15.10    4.00
   4   1  -6  265.97   13.70
   4   1  -6  239.28   13.70
   4   1  -6  241.78   12.70
  -4  -1   6  229.28   14.00
  -4  -1   6  237.48   10.60
   3   1  -6   34.30    6.00
   3   1  -6   31.60    4.70
   3   1  -6   27.90    5.40
  -3  -1   6   39.40    4.30
  -3  -1   6   25.50    5.50
   2   1  -6  568.84   20.60
   2   1  -6  594.24   20.10
  -2  -1   6  562.84   21.60
  -2  -1   6  553.94   16.10
   1   1  -6  153.88   10.20
   1   1  -6  167.08    9.60
  -1  -1   6  171.18   11.10
  -1  -1   6  187.68    8.40
   0   1  -6  610.54   21.60
   0   1  -6  656.03   19.50
   0  -1   6  630.64   22.50
   0  -1   6  634.64   16.90
  -1   1  -6   31.10    5.70
  -1   1  -6   28.60    3.70
   1  -1   6   24.30    3.10
   1  -1   6   24.80    5.50
  -2   1  -6   69.79    7.00
  -2   1  -6   64.59    5.00
  -2   1  -6   57.59    4.50
   2  -1   6   58.79    6.80
  -3   1  -6  389.96   13.80
  -3   1  -6  357.86   11.10
  -3   1  -6  351.66   16.00
   3  -1   6  357.06   12.70
   3  -1   6  367.76   16.90
  -4   1  -6   96.39    7.40
  -4   1  -6  101.99    8.80
   4  -1   6  105.09    9.20
   4  -1   6  100.29    6.70
  -5   1  -6  825.62   25.80
  -5   1  -6  863.01   27.30
   5  -1   6  872.31   24.30
   5  -1   6  843.32   28.90
  -6   1  -6   99.79    9.00
  -6   1  -6  106.09    9.10
   6  -1   6   93.49    9.70
   6  -1   6  103.79    8.10
  -7   1  -6  199.38   13.40
   7  -1   6  180.88   13.60
   7  -1   6  179.38   11.30
  -8   1  -6   87.09   10.30
   8  -1   6  103.39   11.00
   8  -1   6  100.29    9.40
  -9   1  -6    6.80    5.10
   9  -1   6    5.10    4.20
   9  -1   6    9.00    5.30
   8   0  -6   19.40    6.80
   8   0  -6   18.10    6.40
  -8   0   6   25.60    8.80
   7   0  -6    2.80    3.40
   7   0  -6   -1.50    3.30
  -7   0   6    2.80    4.80
   6   0  -6   30.70    6.80
   6   0  -6   32.80    7.00
  -6   0   6   35.20    8.10
   5   0  -6   79.89    7.40
   5   0  -6   66.59    7.80
   5   0  -6   75.99    8.40
  -5   0   6   75.79    9.20
  -5   0   6   74.59    6.20
   4   0  -6   13.50    4.00
   4   0  -6   20.30    4.90
   4   0  -6    9.60    3.70
  -4   0   6   12.10    4.60
  -4   0   6   16.00    3.20
   3   0  -6  459.05   17.80
   3   0  -6  484.65   18.60
   3   0  -6  465.95   18.00
  -3   0   6  467.25   13.10
  -3   0   6  441.86   19.30
   2   0  -6  108.69    8.20
   2   0  -6  122.39    8.50
  -2   0   6  107.29    4.80
  -2   0   6  108.89    9.10
   1   0  -6 2200.28   47.50
   1   0  -6 2082.29   48.60
  -1   0   6 2222.98   39.20
  -1   0   6 2181.68   50.89
  -1   0   6 2163.28   38.30
   0   0  -6  163.98   10.00
   0   0  -6  151.88    8.40
   0   0   6  142.99    4.80
   0   0   6  149.69    5.90
   0   0   6  135.19    9.80
  -1   0  -6 1739.23   41.80
  -1   0  -6 1762.82   37.70
   1   0   6 1733.23   33.70
   1   0   6 1753.42   43.40
  -2   0  -6    4.60    1.60
  -2   0  -6    8.40    2.30
  -2   0  -6    4.40    2.50
   2   0   6    6.20    2.90
  -3   0  -6  315.87   10.30
  -3   0  -6  318.27   11.40
  -3   0  -6  308.67   14.20
   3   0   6  318.37   15.00
   3   0   6  321.87   12.10
  -4   0  -6  225.78    7.60
  -4   0  -6  227.38   10.40
  -4   0  -6  223.48   12.20
   4   0   6  228.18   10.50
   4   0   6  231.28   13.00
  -5   0  -6   86.69    7.10
  -5   0  -6   88.79    7.80
   5   0   6   81.09    8.10
   5   0   6   91.49    7.20
  -6   0  -6  115.49    9.20
  -6   0  -6  121.79    9.30
   6   0   6  138.79   10.70
   6   0   6  103.49    8.20
  -7   0  -6  323.97   15.10
  -7   0  -6  347.47   17.00
   7   0   6  378.16   18.70
   7   0   6  309.67   15.20
  -8   0  -6   18.20    5.80
   8   0   6   16.50    4.90
   8   0   6   15.70    5.60
  -9   0  -6   87.49   10.50
   9   0   6   78.69    9.30
   9   0   6   81.89   10.60
 -10   0  -6   10.10    5.70
  10   0   6    2.30    4.20
  10   0   6   11.80    5.40
   8  -1  -6  119.29   13.00
   8  -1  -6  113.39   12.40
  -8   1   6  106.79   13.40
   7  -1  -6   91.79   10.80
   7  -1  -6  105.59   11.10
  -7   1   6  108.09   12.20
   6  -1  -6  345.67   18.10
   6  -1  -6  320.07   18.20
  -6   1   6  363.06   20.00
   5  -1  -6  236.48   14.50
   5  -1  -6  243.18   14.20
   5  -1  -6  231.48   12.00
  -5   1   6  250.37   15.80
  -5   1   6  233.48   10.90
   4  -1  -6  233.98   13.50
   4  -1  -6  235.08   13.30
   4  -1  -6  249.18   12.40
  -4   1   6  236.98    9.60
  -4   1   6  239.28   14.60
   3  -1  -6  257.17   12.50
   3  -1  -6  299.97   14.10
  -3   1   6  261.87   14.70
  -3   1   6  277.17    9.00
   2  -1  -6   32.10    4.70
   2  -1  -6   34.60    4.90
  -2   1   6   30.90    5.90
  -2   1   6   32.30    2.20
   1  -1  -6    0.60    1.80
   1  -1  -6    4.60    2.10
  -1   1   6    1.90    2.50
   0  -1  -6  353.16   14.70
   0  -1  -6  378.26   14.00
   0   1   6  386.46   16.60
  -1  -1  -6  444.96   14.70
  -1  -1  -6  456.25   16.90
   1   1   6  451.05   17.80
   1   1   6  431.76    9.30
  -2  -1  -6  388.56   13.20
  -2  -1  -6  419.66   16.20
  -2  -1  -6  443.06   11.00
   2   1   6  438.66   17.60
  -3  -1  -6  401.36   12.40
  -3  -1  -6  405.36   12.00
  -3  -1  -6  433.06   16.40
   3   1   6  390.66   14.00
   3   1   6  384.26   16.30
  -4  -1  -6  154.98    9.70
  -4  -1  -6  145.69    7.60
  -4  -1  -6  142.99    6.40
   4   1   6  141.49    8.40
   4   1   6  137.89    9.70
  -5  -1  -6   57.29    5.60
  -5  -1  -6   60.79    3.80
  -5  -1  -6   67.59    6.70
   5   1   6   51.49    5.70
   5   1   6   65.79    6.90
  -6  -1  -6   69.89    6.80
   6   1   6   63.99    6.70
   6   1   6   62.59    7.20
  -7  -1  -6  380.76   16.10
  -7  -1  -6  390.06   17.50
   7   1   6  387.96   17.10
   7   1   6  405.96   18.90
  -8  -1  -6   79.89    9.10
   8   1   6   69.49    8.10
   8   1   6   70.99    8.70
  -9  -1  -6  224.18   15.30
   9   1   6  235.38   16.30
   9   1   6  230.88   14.80
 -10  -1  -6  100.89   11.60
  10   1   6  123.59   12.20
  10   1   6  115.69   12.60
   8  -2  -6    1.90    4.70
   8  -2  -6    8.10    5.50
  -8   2   6    7.40    6.30
   7  -2  -6    2.40    4.50
   7  -2  -6    1.60    3.80
  -7   2   6    5.30    5.50
   6  -2  -6   11.50    5.10
   6  -2  -6   10.10    4.40
  -6   2   6   13.00    5.70
   5  -2  -6    9.40    3.80
   5  -2  -6    6.30    3.60
   5  -2  -6    8.00    3.50
  -5   2   6   10.90    4.90
   4  -2  -6  125.79    8.70
   4  -2  -6  113.59    9.40
   4  -2  -6  107.09    9.50
  -4   2   6  142.99   11.50
  -4   2   6  118.39    6.90
   3  -2  -6   11.60    3.70
   3  -2  -6    7.00    3.10
  -3   2   6   24.10    5.80
  -3   2   6   13.30    2.50
   2  -2  -6   58.99    6.10
   2  -2  -6   42.60    5.30
  -2   2   6   46.70    2.80
  -2   2   6   45.60    6.30
   1  -2  -6  106.89    7.60
   1  -2  -6  116.89    8.10
  -1   2   6  118.39    9.10
   0  -2  -6   43.20    5.10
   0  -2  -6   53.39    5.10
   0   2   6   56.89    6.40
  -1  -2  -6 2092.49   43.70
  -1  -2  -6 1985.40   45.80
   1   2   6 2158.98   48.90
  -2  -2  -6  245.58   11.60
  -2  -2  -6  222.78    9.50
  -2  -2  -6  227.58    6.30
   2   2   6  243.88    7.50
   2   2   6  248.98    9.80
   2   2   6  228.48   12.40
  -3  -2  -6 2652.13   55.69
  -3  -2  -6 2630.74   48.60
   3   2   6 2552.44   53.49
   3   2   6 2647.24   50.89
   3   2   6 2638.74   57.29
  -4  -2  -6    5.20    1.90
  -4  -2  -6    2.30    2.10
   4   2   6    1.50    1.40
   4   2   6    6.90    3.00
   4   2   6    3.70    2.20
  -5  -2  -6 1451.55   33.40
  -5  -2  -6 1382.76   35.10
   5   2   6 1461.15   35.60
   5   2   6 1432.96   29.80
   5   2   6 1399.46   36.80
  -6  -2  -6  100.39    7.70
  -6  -2  -6   83.29    7.30
   6   2   6   98.59    8.50
   6   2   6   88.59    7.70
   6   2   6   91.19    5.00
  -7  -2  -6   73.49    7.60
  -7  -2  -6   58.39    6.40
   7   2   6   75.29    7.80
   7   2   6   65.29    7.20
  -8  -2  -6   57.29    7.90
   8   2   6   55.49    7.70
   8   2   6   57.99    7.50
  -9  -2  -6   61.29    8.60
   9   2   6   64.19    8.30
   9   2   6   61.09    8.70
 -10  -2  -6   13.70    5.50
  10   2   6   27.20    7.40
  10   2   6   19.90    6.20
 -11  -2  -6   52.59   10.50
  11   2   6   57.59   10.60
   7  -3  -6    3.00    4.30
   7  -3  -6    3.80    4.40
  -7   3   6    1.60    4.40
   6  -3  -6  173.98   14.00
   6  -3  -6  122.69   11.20
  -6   3   6  130.59   12.90
   5  -3  -6  142.29   11.80
   5  -3  -6  142.79   11.20
  -5   3   6  138.19   12.60
   4  -3  -6  765.02   27.20
   4  -3  -6  787.72   23.90
   4  -3  -6  729.93   25.40
  -4   3   6  757.12   21.00
  -4   3   6  733.53   27.70
   3  -3  -6  510.25   19.60
   3  -3  -6  523.95   18.50
  -3   3   6  513.25   14.80
  -3   3   6  524.25   21.50
   2  -3  -6  608.84   20.70
   2  -3  -6  581.14   19.80
  -2   3   6  595.44   14.50
  -2   3   6  606.04   22.60
   1  -3  -6  907.11   18.10
   1  -3  -6  940.51   26.30
   1  -3  -6  926.11   18.20
   1  -3  -6  946.11   26.30
  -1   3   6 1025.80   29.50
   0  -3  -6  231.98   11.40
   0  -3  -6  237.18   11.00
   0   3   6  253.67   13.10
  -1  -3  -6  324.47   13.40
  -1  -3  -6  313.87   12.10
   1   3   6  304.77   14.40
   1   3   6  303.57   11.90
  -2  -3  -6   32.10    2.00
  -2  -3  -6   36.70    4.60
   2   3   6   39.30    2.60
   2   3   6   29.80    3.60
   2   3   6   35.00    5.10
  -3  -3  -6  145.99    5.90
  -3  -3  -6  136.59    8.50
   3   3   6  158.18    8.90
   3   3   6  146.19    9.60
   3   3   6  148.49    7.40
  -4  -3  -6  105.99    6.00
  -4  -3  -6  112.79    7.80
   4   3   6  122.89    8.10
   4   3   6  109.99    6.20
   4   3   6  113.19    8.30
  -5  -3  -6  444.96   16.50
  -5  -3  -6  466.45   15.30
   5   3   6  469.05   17.90
   5   3   6  457.45   13.80
   5   3   6  468.45   17.30
  -6  -3  -6   31.80    4.70
  -6  -3  -6   36.60    4.90
   6   3   6   33.50    3.60
   6   3   6   26.70    5.20
   6   3   6   31.40    5.80
  -7  -3  -6   10.60    4.20
  -7  -3  -6   13.00    3.80
   7   3   6    9.30    3.70
   7   3   6    7.60    3.40
   7   3   6   11.30    2.60
  -8  -3  -6   13.80    4.70
   8   3   6    8.30    3.80
   8   3   6    8.50    3.90
  -9  -3  -6   43.10    8.20
   9   3   6   48.70    8.40
   9   3   6   35.70    7.40
 -10  -3  -6   19.00    6.40
  10   3   6   36.70    7.90
  10   3   6   15.40    5.50
 -11  -3  -6  101.79   12.40
  11   3   6   92.49   11.30
  11   3   6   78.19   10.50
   7  -4  -6   -0.60    4.00
   7  -4  -6    1.40    4.60
   7  -4  -6   -1.00    4.10
  -7   4   6   -2.60    3.70
   6  -4  -6   72.69    8.90
   6  -4  -6  102.59   11.40
  -6   4   6   81.39   11.10
   5  -4  -6   17.30    5.20
   5  -4  -6   10.10    4.80
  -5   4   6   14.20    5.60
   4  -4  -6   45.00    8.20
   4  -4  -6   27.10    6.00
   4  -4  -6   33.60    5.70
  -4   4   6   26.20    4.50
  -4   4   6   25.80    6.40
   3  -4  -6   42.40    6.90
   3  -4  -6   41.20    5.40
  -3   4   6   31.80    4.10
  -3   4   6   45.30    6.70
   2  -4  -6  145.99    9.90
   2  -4  -6  147.69    9.50
  -2   4   6  150.98    7.20
  -2   4   6  157.48   10.90
   1  -4  -6   74.19    4.40
   1  -4  -6   71.69    6.60
   1  -4  -6   69.09    6.50
  -1   4   6   65.69    7.10
   0  -4  -6   48.40    5.20
   0  -4  -6   41.40    2.80
   0  -4  -6   38.80    2.90
   0  -4  -6   38.10    4.90
   0   4   6   39.60    5.40
   0   4   6   37.40    4.60
  -1  -4  -6   54.99    3.20
  -1  -4  -6   56.19    2.80
  -1  -4  -6   58.99    5.70
   1   4   6   55.39    5.20
   1   4   6   57.59    6.30
  -2  -4  -6    6.40    2.50
  -2  -4  -6    8.40    1.60
   2   4   6    6.70    2.40
   2   4   6    6.70    2.90
  -3  -4  -6  456.85   12.70
  -3  -4  -6  427.86   16.20
   3   4   6  484.45   15.30
   3   4   6  454.55   16.50
   3   4   6  473.95   17.80
  -4  -4  -6  120.79    6.50
  -4  -4  -6  117.09    7.90
   4   4   6  114.29    6.70
   4   4   6  125.59    8.30
   4   4   6  117.39    8.50
  -5  -4  -6 1356.76   33.50
  -5  -4  -6 1360.46   31.70
   5   4   6 1379.66   34.90
   5   4   6 1358.56   31.00
   5   4   6 1342.57   34.40
  -6  -4  -6    2.20    2.30
  -6  -4  -6    0.10    1.90
   6   4   6    0.80    1.40
   6   4   6    0.90    2.00
   6   4   6    3.00    2.70
  -7  -4  -6 1507.25   38.70
  -7  -4  -6 1547.45   37.10
   7   4   6 1504.15   38.90
   7   4   6 1496.25   33.80
   7   4   6 1567.54   40.60
  -8  -4  -6   55.69    7.20
  -8  -4  -6   48.70    5.90
   8   4   6   56.19    7.30
   8   4   6   49.40    4.80
   8   4   6   52.89    6.70
  -9  -4  -6  204.78   14.20
   9   4   6  198.38   13.20
   9   4   6  215.78   14.30
 -10  -4  -6   38.70    8.10
  10   4   6   52.49    9.20
  10   4   6   45.20    8.50
 -11  -4  -6    0.40    4.80
  11   4   6    3.80    3.80
  11   4   6    0.20    3.80
   6  -5  -6   -0.20    3.80
   6  -5  -6   14.20    6.30
   6  -5  -6   -1.20    3.90
  -6   5   6   -1.50    4.30
   5  -5  -6   12.80    5.10
   5  -5  -6    6.00    4.40
  -5   5   6    1.70    3.90
   4  -5  -6   30.90    6.30
   4  -5  -6   42.50    7.90
   4  -5  -6   30.10    5.60
  -4   5   6   19.40    5.90
  -4   5   6   30.80    5.40
   3  -5  -6   21.60    5.50
   3  -5  -6   17.70    4.90
   3  -5  -6   20.60    4.70
  -3   5   6   18.90    4.00
  -3   5   6   26.70    6.30
   2  -5  -6  520.85   19.90
   2  -5  -6  536.75   19.50
  -2   5   6  550.24   16.90
  -2   5   6  581.64   21.90
   1  -5  -6  295.57   14.00
   1  -5  -6  321.17   11.50
   1  -5  -6  353.26   14.90
  -1   5   6  362.16   15.80
  -1   5   6  329.17   14.20
   0  -5  -6  697.83   22.00
   0  -5  -6  682.93   17.60
   0   5   6  670.43   22.20
   0   5   6  658.93   21.00
  -1  -5  -6 1565.74   33.10
  -1  -5  -6 1577.34   38.40
   1   5   6 1560.34   38.20
   1   5   6 1662.43   37.40
  -2  -5  -6  628.04   17.10
  -2  -5  -6  650.13   21.00
   2   5   6  664.93   21.20
   2   5   6  660.73   19.70
  -3  -5  -6  865.01   21.40
  -3  -5  -6  849.52   24.80
   3   5   6  865.91   25.20
   3   5   6  799.12   24.70
   3   5   6  918.91   23.90
  -4  -5  -6   27.10    3.70
  -4  -5  -6   23.70    4.40
   4   5   6   20.70    4.20
   4   5   6   25.20    3.70
   4   5   6   24.40    4.80
  -5  -5  -6   40.70    5.00
  -5  -5  -6   48.20    5.20
   5   5   6   39.00    5.40
   5   5   6   47.80    4.80
   5   5   6   37.20    5.20
  -6  -5  -6    0.30    1.90
  -6  -5  -6   -0.70    1.80
   6   5   6    0.80    2.20
   6   5   6    2.60    1.90
   6   5   6    0.60    1.70
  -7  -5  -6   63.49    6.20
  -7  -5  -6   55.99    6.70
   7   5   6   72.09    6.90
   7   5   6   68.79    5.90
   7   5   6   61.19    7.30
  -8  -5  -6    2.10    2.30
  -8  -5  -6    5.90    3.80
   8   5   6   -2.20    1.80
   8   5   6    3.40    3.00
   8   5   6    3.70    2.40
  -9  -5  -6   59.39    8.60
   9   5   6   67.59    6.40
   9   5   6   74.59    8.00
   9   5   6   68.19    8.70
 -10  -5  -6    6.70    4.60
  10   5   6    3.00    2.80
  10   5   6    5.50    4.50
 -11  -5  -6    8.10    5.50
  11   5   6   -3.00    2.90
  11   5   6   -0.20    3.80
 -12  -5  -6    0.40    5.60
  12   5   6    6.70    4.90
  12   5   6   -3.50    3.80
   6  -6  -6  179.98   15.90
   6  -6  -6  173.68   15.50
  -6   6   6  186.78   16.20
   5  -6  -6   11.00    5.30
   5  -6  -6    2.20    4.30
   5  -6  -6    1.80    3.40
  -5   6   6    6.30    4.80
   4  -6  -6  245.58   16.00
   4  -6  -6  247.98   14.80
  -4   6   6  238.58   16.00
   3  -6  -6   30.40    6.70
   3  -6  -6   38.20    5.80
   3  -6  -6   29.80    6.20
  -3   6   6   38.30    7.20
  -3   6   6   34.80    5.40
   2  -6  -6  310.17   15.10
   2  -6  -6  258.87   13.60
   2  -6  -6  284.67   12.90
  -2   6   6  287.17   12.70
  -2   6   6  267.07   14.70
   1  -6  -6   19.80    4.80
   1  -6  -6   16.30    3.50
   1  -6  -6   20.90    4.90
  -1   6   6   21.70    4.80
  -1   6   6   15.70    4.10
   0  -6  -6   12.70    3.80
   0  -6  -6   17.30    3.40
   0   6   6   20.50    4.50
   0   6   6   17.80    4.20
  -1  -6  -6   87.69    7.60
  -1  -6  -6   97.59    6.50
   1   6   6   91.49    7.10
   1   6   6   97.39    7.30
  -2  -6  -6   -0.80    1.50
  -2  -6  -6    0.70    1.90
   2   6   6   -0.50    1.50
   2   6   6    0.10    1.50
  -3  -6  -6  442.76   15.50
  -3  -6  -6  434.76   17.00
   3   6   6  456.85   15.90
   3   6   6  417.96   15.70
  -4  -6  -6   15.30    3.90
  -4  -6  -6   16.80    3.90
   4   6   6   20.40    4.30
   4   6   6   17.60    4.00
   4   6   6   12.90    3.60
  -5  -6  -6    2.30    2.30
  -5  -6  -6    4.90    2.60
   5   6   6    8.70    3.30
   5   6   6    6.40    2.50
   5   6   6   11.50    3.80
  -6  -6  -6   60.29    6.20
  -6  -6  -6   67.69    7.20
   6   6   6   65.89    7.10
   6   6   6   57.49    5.80
   6   6   6   49.40    5.90
  -7  -6  -6  278.97   14.50
  -7  -6  -6  272.37   13.00
   7   6   6  285.57   13.30
   7   6   6  280.67   15.00
   7   6   6  255.77   12.30
  -8  -6  -6    2.10    3.00
  -8  -6  -6    1.10    2.60
   8   6   6    2.40    3.30
   8   6   6    1.40    2.50
   8   6   6    3.10    2.50
  -9  -6  -6  487.35   22.40
   9   6   6  481.05   22.20
   9   6   6  535.75   20.50
   9   6   6  486.25   18.40
 -10  -6  -6    6.10    5.00
  10   6   6    6.10    4.10
  10   6   6    9.80    4.00
  10   6   6    4.60    3.50
 -11  -6  -6  206.68   16.60
  11   6   6  183.08   14.10
  11   6   6  166.88   14.40
 -12  -6  -6   26.90    8.80
  12   6   6   30.60    8.10
   5  -7  -6   26.40    7.00
   5  -7  -6   44.10    9.40
   4  -7  -6    5.50    4.30
   4  -7  -6   19.90    5.70
   4  -7  -6    5.10    3.90
  -4   7   6   17.00    6.10
   3  -7  -6  107.69   10.50
   3  -7  -6   99.69    9.70
   3  -7  -6   90.89    8.90
   3  -7  -6  110.49    9.80
  -3   7   6   95.39   10.10
  -3   7   6   84.59    8.50
   2  -7  -6    2.70    3.00
   2  -7  -6    1.10    2.70
   2  -7  -6    0.90    2.50
  -2   7   6    0.00    2.50
   1  -7  -6   59.29    6.50
   1  -7  -6   46.90    6.40
   1  -7  -6   44.70    6.40
  -1   7   6   36.10    5.60
  -1   7   6   49.20    6.20
   0  -7  -6  140.69    9.10
   0  -7  -6  160.48   10.90
   0   7   6  140.09    9.20
   0   7   6  137.69    9.40
  -1  -7  -6   23.00    5.20
  -1  -7  -6   22.70    4.40
   1   7   6   25.00    5.00
   1   7   6   24.70    4.50
  -2  -7  -6  365.06   14.80
  -2  -7  -6  345.07   16.00
   2   7   6  341.97   12.90
   2   7   6  330.47   14.50
   2   7   6  361.06   15.80
  -3  -7  -6  787.02   25.50
  -3  -7  -6  780.02   24.10
   3   7   6  781.12   24.90
   3   7   6  806.12   21.10
   3   7   6  773.62   23.90
  -4  -7  -6  551.24   19.80
  -4  -7  -6  506.45   19.70
   4   7   6  595.04   16.90
   4   7   6  554.14   20.60
   4   7   6  544.85   20.00
   4   7   6  515.85   18.80
  -5  -7  -6  866.71   26.80
  -5  -7  -6  824.32   26.20
   5   7   6  860.91   27.00
   5   7   6  869.11   25.30
   5   7   6  831.42   22.70
  -6  -7  -6   26.60    5.20
  -6  -7  -6   17.00    4.70
   6   7   6   17.80    4.10
   6   7   6   18.50    4.30
   6   7   6   16.60    4.50
  -7  -7  -6  298.07   14.10
  -7  -7  -6  285.87   15.50
   7   7   6  275.07   12.80
   7   7   6  260.97   13.10
  -8  -7  -6    9.50    3.70
  -8  -7  -6   -1.50    3.10
   8   7   6    6.00    3.10
   8   7   6    5.60    3.40
   8   7   6    2.90    2.60
  -9  -7  -6    6.70    4.60
  -9  -7  -6   -0.60    2.40
   9   7   6    4.80    3.30
   9   7   6    2.50    3.40
 -10  -7  -6   -2.50    3.60
  10   7   6   -1.40    2.40
  10   7   6   -3.80    2.50
 -11  -7  -6   10.90    6.50
  11   7   6   26.50    6.60
  11   7   6   38.10    8.50
 -12  -7  -6    2.10    5.50
  12   7   6   -0.60    4.20
   4  -8  -6   98.79   11.40
   4  -8  -6  103.79   11.60
   3  -8  -6    4.80    3.90
   3  -8  -6    7.60    4.30
   3  -8  -6    2.40    3.30
   3  -8  -6   -0.50    3.60
  -3   8   6    6.90    4.30
   2  -8  -6  278.97   16.20
   2  -8  -6  299.47   16.20
   2  -8  -6  269.27   15.30
   2  -8  -6  271.07   15.40
   2  -8  -6  282.37   15.70
  -2   8   6  316.47   16.30
   1  -8  -6   74.09    7.80
   1  -8  -6   59.49    7.50
   1  -8  -6   94.49    9.40
  -1   8   6   90.79    8.20
  -1   8   6   87.99    8.30
   0  -8  -6  384.36   18.20
   0  -8  -6  391.06   17.00
   0   8   6  364.26   17.20
   0   8   6  372.56   15.40
   0   8   6  349.27   16.30
  -1  -8  -6    4.20    3.40
  -1  -8  -6   13.10    4.20
   1   8   6   13.80    4.40
   1   8   6    3.00    2.50
   1   8   6    4.70    2.30
  -2  -8  -6   14.60    4.50
  -2  -8  -6   19.50    4.70
   2   8   6   23.00    3.50
   2   8   6   13.50    4.00
   2   8   6   19.90    4.60
  -3  -8  -6    6.50    3.60
  -3  -8  -6    5.30    3.30
   3   8   6    3.80    2.70
   3   8   6    6.40    2.20
  -4  -8  -6   57.29    7.40
  -4  -8  -6   70.49    7.50
   4   8   6   72.79    7.50
   4   8   6   77.19    7.30
  -5  -8  -6  269.17   14.80
  -5  -8  -6  292.47   14.90
   5   8   6  256.27   13.20
   5   8   6  237.78   13.20
   5   8   6  240.88   13.80
  -6  -8  -6   16.90    5.30
  -6  -8  -6    9.70    3.90
   6   8   6    6.50    3.60
   6   8   6   15.80    4.20
   6   8   6   11.80    4.10
  -7  -8  -6  143.39   10.70
  -7  -8  -6  138.19   11.80
   7   8   6  143.09   11.20
   7   8   6  146.99   10.40
  -8  -8  -6   56.79    9.40
  -8  -8  -6   72.29    7.60
   8   8   6   48.20    7.30
   8   8   6   50.19    6.80
  -9  -8  -6   -2.00    2.60
  -9  -8  -6    0.10    3.50
   9   8   6    6.50    3.90
   9   8   6    3.80    4.10
 -10  -8  -6   10.90    5.80
  10   8   6   19.70    6.80
  10   8   6   10.40    4.80
 -11  -8  -6   67.99   11.80
  11   8   6   62.59    8.70
  11   8   6   56.49   10.10
 -12  -8  -6    3.00    5.90
  12   8   6    4.30    5.00
   3  -9  -6   28.50    7.40
   3  -9  -6   40.60    8.40
   2  -9  -6    3.60    3.70
   2  -9  -6    7.90    4.20
   2  -9  -6    3.80    3.80
   2  -9  -6   -1.30    3.60
   2  -9  -6    9.60    5.30
   1  -9  -6  168.38   13.00
   1  -9  -6  164.98   12.00
   1  -9  -6  195.18   13.70
   1  -9  -6  148.39   10.90
  -1   9   6  160.08   11.00
  -1   9   6  168.38   12.00
   0  -9  -6    6.30    4.20
   0  -9  -6    7.00    3.80
   0   9   6    7.50    5.00
   0   9   6   13.60    4.70
   0   9   6    9.90    4.50
  -1  -9  -6  257.97   15.10
  -1  -9  -6  282.47   16.30
   1   9   6  288.27   14.80
   1   9   6  257.67   15.00
  -2  -9  -6   13.90    4.80
   2   9   6   20.40    5.50
   2   9   6   16.70    4.80
  -3  -9  -6   71.49    8.60
   3   9   6   77.09    7.80
   3   9   6   66.99    7.70
  -4  -9  -6  128.99   11.10
   4   9   6  135.59   10.70
   4   9   6  150.58   10.80
  -5  -9  -6   93.79    9.80
   5   9   6   93.49    8.50
   5   9   6   81.59    8.40
  -6  -9  -6  155.18   11.70
  -6  -9  -6  160.38   12.70
   6   9   6  163.78   11.70
   6   9   6  146.19   10.80
   6   9   6  162.78   12.00
  -7  -9  -6  228.68   15.50
  -7  -9  -6  246.68   14.60
   7   9   6  269.97   14.80
   7   9   6  225.68   13.60
   7   9   6  233.58   14.70
  -8  -9  -6    6.60    3.70
  -8  -9  -6   11.50    5.80
   8   9   6    8.50    4.30
   8   9   6    8.30    4.50
  -9  -9  -6  204.08   15.90
  -9  -9  -6  223.38   13.70
   9   9   6  205.08   15.00
   9   9   6  197.08   13.50
 -10  -9  -6   -1.80    4.00
  10   9   6    0.20    3.80
  10   9   6   -0.30    3.30
 -11  -9  -6   26.50    8.30
  11   9   6   21.50    6.20
  11   9   6   24.30    7.90
   2 -10  -6    5.20    4.80
   1 -10  -6    2.70    3.80
   1 -10  -6    3.70    5.00
   1 -10  -6    3.60    4.30
  -1  10   6    4.10    3.90
   0 -10  -6  116.29   11.80
   0 -10  -6  120.99   12.10
   0  10   6  117.79   10.90
   0  10   6  102.79    9.90
  -1 -10  -6   30.00    7.40
  -1 -10  -6   23.40    6.70
   1  10   6   29.50    6.40
   1  10   6   23.70    6.20
  -2 -10  -6  211.78   14.90
   2  10   6  189.18   13.50
   2  10   6  224.68   13.60
  -3 -10  -6   77.79    9.90
   3  10   6   79.59    9.10
   3  10   6   59.69    7.50
  -4 -10  -6   29.70    7.40
   4  10   6   30.90    6.90
   4  10   6   31.50    6.50
  -5 -10  -6   25.40    7.00
   5  10   6   31.90    6.90
   5  10   6   16.80    5.20
  -6 -10  -6   49.10    9.60
   6  10   6   64.49    8.60
   6  10   6   38.60    7.40
   6  10   6   56.99    7.60
  -7 -10  -6   53.89   10.20
   7  10   6   43.30    7.80
   7  10   6   46.90    8.40
   7  10   6   55.49    7.90
  -8 -10  -6    2.20    4.30
  -8 -10  -6    6.70    4.10
   8  10   6   10.10    4.60
   8  10   6    9.90    5.20
   8  10   6    9.70    4.80
  -9 -10  -6   49.70    8.70
  -9 -10  -6   49.20   10.00
   9  10   6   50.49    8.70
   9  10   6   64.89    9.10
   9  10   6   40.70    8.20
 -10 -10  -6   35.60    9.80
  10  10   6   36.40    8.10
  10  10   6   26.30    7.80
 -11 -10  -6   11.90    7.90
  11  10   6   17.90    6.40
  11  10   6   20.80    7.30
   0 -11  -6   11.10    6.50
   0 -11  -6    1.80    5.20
   0  11   6   -0.10    3.60
   0  11   6    1.60    3.70
  -1 -11  -6  101.49   12.20
   1  11   6  109.99   11.30
   1  11   6   99.39   10.40
  -2 -11  -6    7.30    5.30
   2  11   6   -0.10    3.00
   2  11   6    0.90    3.50
  -3 -11  -6  204.28   16.10
   3  11   6  180.98   14.10
   3  11   6  216.28   14.10
  -4 -11  -6    0.30    4.40
   4  11   6    0.50    3.20
   4  11   6    3.30    3.30
  -5 -11  -6  189.18   15.80
   5  11   6  164.18   13.40
   5  11   6  177.18   13.10
  -6 -11  -6   45.60    9.50
   6  11   6   52.99    8.70
   6  11   6   47.80    8.90
  -7 -11  -6   14.60    6.20
   7  11   6    7.00    4.80
   7  11   6    8.00    4.80
   7  11   6    2.60    3.80
  -8 -11  -6   37.10    8.50
   8  11   6   47.60    9.00
   8  11   6   39.20    8.30
   8  11   6   46.90    8.70
  -9 -11  -6   15.80    7.20
  -9 -11  -6   23.80    7.10
   9  11   6   28.50    7.60
   9  11   6   24.70    6.70
   9  11   6   37.60    8.60
 -10 -11  -6    7.10    6.70
 -10 -11  -6    1.60    6.00
  10  11   6    9.20    5.60
  10  11   6    3.30    5.60
  -1 -12  -6   36.20    9.70
  -1 -12  -6   29.60    8.50
  -2 -12  -6   22.60    8.10
   2  12   6   17.60    6.00
   2  12   6   16.40    6.00
  -3 -12  -6    0.50    5.60
   3  12   6    3.20    4.30
   3  12   6    2.80    3.80
  -4 -12  -6   41.20   10.00
   4  12   6   56.09   10.50
   4  12   6   65.29    9.30
  -5 -12  -6   23.10    7.90
   5  12   6   27.10    7.40
   5  12   6   37.30    7.90
  -6 -12  -6    9.00    6.80
   6  12   6   17.40    6.10
   6  12   6   36.20    8.30
  -7 -12  -6   56.89   11.40
   7  12   6   45.10    9.40
   7  12   6   35.70    7.90
  -8 -12  -6   18.60    7.90
   8  12   6   15.60    6.50
   8  12   6    9.70    5.70
  -9 -12  -6    1.90    5.10
  -9 -12  -6   -3.10    5.40
   9  12   6   -5.00    4.10
   9  12   6    2.30    4.90
  -4 -13  -6   -1.10    6.50
  -5 -13  -6   51.99   11.50
   5  13   6   81.29   10.80
   5  13   6   66.79   11.90
  -6 -13  -6   -4.10    6.30
   6  13   6   -1.90    3.90
   6  13   6    3.60    5.00
  -7 -13  -6   96.89   14.50
   7  13   6  117.99   12.30
   5   7  -7    1.00    4.40
   5   7  -7   -3.30    4.80
   4   7  -7  133.49   14.90
   4   7  -7  150.68   13.80
   3   7  -7   16.00    7.30
   3   7  -7    6.20    5.10
   2   7  -7  179.98   16.30
  -2  -7   7  169.88   20.30
   1   7  -7   61.49   11.40
  -1  -7   7   50.39    9.80
   0   7  -7   45.40   10.00
   0  -7   7   44.40    9.40
  -1   7  -7   38.70   10.20
   1  -7   7   37.50    8.90
   6   6  -7   67.09   11.40
   6   6  -7   72.59   10.70
   5   6  -7   12.90    5.30
   5   6  -7   15.80    6.90
   4   6  -7    1.40    4.40
   4   6  -7    0.50    4.10
  -4  -6   7    3.40    5.60
   3   6  -7    7.40    4.60
   3   6  -7   11.80    5.60
  -3  -6   7    3.70    4.40
   2   6  -7   68.49    9.00
   2   6  -7   82.49   11.10
  -2  -6   7   66.89    9.60
  -2  -6   7   59.29    9.00
   1   6  -7   -0.70    3.30
  -1  -6   7   -1.80    3.20
  -1  -6   7   -1.50    3.80
   0  -6   7  105.09   11.30
   0  -6   7  103.59   11.20
  -1   6  -7   -1.00    3.40
   1  -6   7    4.00    4.10
   1  -6   7   -0.30    4.00
  -2   6  -7   -1.00    4.10
   2  -6   7    2.90    4.00
   2  -6   7    6.20    5.20
  -3   6  -7    5.30    5.20
   3  -6   7   10.60    5.50
   3  -6   7    6.40    5.60
   7   5  -7   -4.20    4.00
  -7  -5   7   -1.30    7.70
   6   5  -7   31.80    7.70
   6   5  -7   39.30    8.60
  -6  -5   7   17.00    6.30
   5   5  -7    7.80    4.80
   5   5  -7    5.90    4.90
  -5  -5   7    9.60    5.60
   4   5  -7    6.00    4.30
   4   5  -7    1.00    4.20
  -4  -5   7   10.00    4.90
   3   5  -7    4.60    4.10
   3   5  -7    9.90    5.00
  -3  -5   7    6.30    4.60
   2   5  -7  140.49   11.30
   2   5  -7  109.69   11.80
  -2  -5   7  113.29   11.10
  -2  -5   7  118.89   11.00
   1   5  -7   13.00    4.50
   1   5  -7   25.00    7.40
  -1  -5   7   29.40    7.10
  -1  -5   7   20.30    5.40
   0   5  -7  456.45   23.00
   0  -5   7  423.66   21.20
   0  -5   7  407.36   19.50
  -1   5  -7  121.79   12.20
   1  -5   7  120.19   12.00
   1  -5   7  127.39   10.90
  -2   5  -7  240.38   17.10
   2  -5   7  226.48   14.80
   2  -5   7  285.57   18.10
  -3   5  -7  110.79   12.10
   3  -5   7  117.19   12.50
   3  -5   7  124.29   11.90
  -4   5  -7   33.70    7.80
  -4   5  -7   52.29   10.70
   4  -5   7   39.80    8.70
   4  -5   7   43.10    9.50
  -5   5  -7   40.00    8.90
  -5   5  -7   59.49   10.80
   5  -5   7   42.30    9.40
   5  -5   7   45.40   10.20
   7   4  -7   36.70    8.60
   7   4  -7   25.40    6.60
  -7  -4   7   43.40    9.70
   6   4  -7  194.18   14.30
   6   4  -7  223.88   16.50
   6   4  -7  191.08   13.30
  -6  -4   7  168.78   14.10
   5   4  -7   11.00    5.50
   5   4  -7   10.40    4.70
   5   4  -7   14.80    5.40
  -5  -4   7   11.00    5.40
   4   4  -7  362.36   19.30
   4   4  -7  394.56   20.10
  -4  -4   7  384.76   19.40
   3   4  -7    3.40    3.70
   3   4  -7    0.90    3.60
  -3  -4   7    4.10    3.70
   2   4  -7  150.68   11.40
   2   4  -7  153.08   12.80
  -2  -4   7  143.89   11.80
  -2  -4   7  131.49   10.40
   1   4  -7   -0.90    3.30
   1   4  -7    6.20    3.80
  -1  -4   7    7.60    3.60
  -1  -4   7   15.70    4.90
   0   4  -7    2.40    2.70
   0   4  -7    3.10    3.50
   0  -4   7    0.10    2.50
   0  -4   7    1.00    3.10
  -1   4  -7    6.60    3.90
   1  -4   7    3.70    3.10
   1  -4   7   -1.60    3.10
  -2   4  -7   84.79   10.10
   2  -4   7  101.09    9.30
   2  -4   7  114.69   11.60
  -3   4  -7    3.70    3.20
  -3   4  -7   10.70    5.10
   3  -4   7   13.60    5.70
   3  -4   7   13.30    5.00
  -4   4  -7   28.80    6.50
  -4   4  -7   14.50    5.80
   4  -4   7   24.30    7.20
  -5   4  -7    0.30    3.30
  -5   4  -7   -2.50    3.30
   5  -4   7    6.10    4.70
  -6   4  -7   -2.30    3.50
   6  -4   7    7.00    5.20
   8   3  -7   26.10    7.20
   8   3  -7   23.30    8.00
  -8  -3   7   16.70    7.70
   7   3  -7   -1.10    3.70
   7   3  -7   -1.40    3.70
  -7  -3   7   10.40    5.80
   6   3  -7    4.10    3.60
   6   3  -7    1.70    3.90
   6   3  -7    2.60    3.60
  -6  -3   7    0.90    4.20
   5   3  -7    7.90    4.40
   5   3  -7    4.60    3.30
   5   3  -7    4.80    3.90
  -5  -3   7   15.80    5.80
   4   3  -7  132.79   11.50
   4   3  -7  120.69    9.20
   4   3  -7  123.29   10.80
  -4  -3   7  108.19   10.90
   3   3  -7    3.00    3.50
   3   3  -7    5.20    3.10
   3   3  -7    2.50    2.40
  -3  -3   7    1.80    3.40
   2   3  -7   10.10    3.90
   2   3  -7   11.10    4.70
   2   3  -7   19.60    4.10
  -2  -3   7    9.30    4.30
  -2  -3   7   15.30    4.30
   1   3  -7   83.59    7.80
   1   3  -7   63.09    8.00
  -1  -3   7   70.19    7.00
  -1  -3   7   81.79    8.80
   0   3  -7    9.30    3.90
   0   3  -7    3.10    2.50
   0  -3   7    6.20    3.80
   0  -3   7    6.20    3.30
  -1   3  -7    5.10    2.80
  -1   3  -7   13.80    5.20
   1  -3   7    5.40    3.10
   1  -3   7    8.70    4.30
  -2   3  -7  403.46   20.30
   2  -3   7  428.06   20.90
   2  -3   7  402.06   17.10
  -3   3  -7   75.69    9.20
  -3   3  -7   84.59    8.20
   3  -3   7   89.39   10.00
   3  -3   7   97.29    8.70
  -4   3  -7  487.75   20.70
  -4   3  -7  469.95   22.50
   4  -3   7  510.05   23.90
  -5   3  -7  263.37   15.60
  -5   3  -7  258.87   16.50
   5  -3   7  228.18   16.50
  -6   3  -7  138.29   12.40
  -6   3  -7  117.29   13.30
   6  -3   7  132.39   13.20
  -7   3  -7  100.09   11.50
   7  -3   7  140.19   14.30
   8   2  -7   12.00    6.30
   8   2  -7   19.30    7.20
  -8  -2   7   21.30    8.10
   7   2  -7   14.60    6.10
   7   2  -7    4.90    4.50
  -7  -2   7   12.10    6.60
   6   2  -7   -2.60    2.70
   6   2  -7    1.00    3.80
   6   2  -7    3.00    4.20
  -6  -2   7    2.80    4.60
   5   2  -7   80.89    8.60
   5   2  -7   70.29    8.40
   5   2  -7   68.29    9.00
  -5  -2   7   58.39    8.90
   4   2  -7  221.38   13.90
   4   2  -7  211.88   12.50
   4   2  -7  206.58   13.70
  -4  -2   7  230.68   14.90
   3   2  -7   26.20    6.10
   3   2  -7   21.50    4.70
   3   2  -7   24.90    6.00
  -3  -2   7   25.10    6.10
   2   2  -7  935.41   29.20
   2   2  -7  930.91   30.90
  -2  -2   7  951.90   31.40
  -2  -2   7  982.40   25.80
   1   2  -7    2.20    2.90
   1   2  -7    1.60    2.20
  -1  -2   7   -0.40    2.50
  -1  -2   7    4.20    2.60
   0   2  -7  746.83   23.20
   0   2  -7  769.72   27.30
   0  -2   7  732.43   26.70
   0  -2   7  724.53   21.30
  -1   2  -7   15.50    5.00
  -1   2  -7   13.20    3.50
   1  -2   7    8.80    4.20
   1  -2   7   10.40    3.00
  -2   2  -7  228.38   11.10
  -2   2  -7  244.78   14.80
  -2   2  -7  228.38   10.30
   2  -2   7  209.78   11.00
   2  -2   7  223.68   14.50
  -3   2  -7   23.80    5.60
  -3   2  -7   31.20    5.40
   3  -2   7   21.50    5.90
  -4   2  -7    0.00    2.50
  -4   2  -7   -0.90    2.10
   4  -2   7    1.80    2.20
   4  -2   7    0.10    2.60
  -5   2  -7   23.50    6.40
  -5   2  -7   17.10    4.80
   5  -2   7   11.90    4.90
  -6   2  -7   21.20    5.80
  -6   2  -7   25.40    6.50
   6  -2   7   23.70    7.10
  -7   2  -7   38.20    8.20
   7  -2   7   28.90    7.60
  -8   2  -7    4.30    4.60
   8  -2   7   -0.50    3.90
   8   1  -7   55.19   10.20
   8   1  -7   53.59    9.90
  -8  -1   7   66.89   12.10
   7   1  -7   85.29   10.50
   7   1  -7   83.59   10.80
  -7  -1   7  101.19   12.50
   6   1  -7  149.59   13.10
   6   1  -7  126.19   11.60
  -6  -1   7  135.29   13.40
   5   1  -7   58.59    8.30
   5   1  -7   44.40    7.70
   5   1  -7   42.70    7.20
  -5  -1   7   49.10    8.70
   4   1  -7   72.89    8.20
   4   1  -7   46.70    6.50
   4   1  -7   56.39    7.30
  -4  -1   7   46.90    8.40
   3   1  -7   61.19    7.40
   3   1  -7   75.59    7.90
   3   1  -7   68.69    7.10
  -3  -1   7   87.49    9.10
   2   1  -7   83.19    8.30
   2   1  -7   77.99    7.80
  -2  -1   7   74.29    8.50
   1   1  -7   23.20    5.50
   1   1  -7   18.60    4.20
  -1  -1   7   23.00    5.40
  -1  -1   7   23.20    3.60
   0   1  -7   83.19    8.30
   0   1  -7   66.89    6.20
   0  -1   7   88.29    5.80
   0  -1   7   72.49    8.10
  -1   1  -7  464.05   19.50
  -1   1  -7  432.06   15.60
   1  -1   7  416.76   13.80
   1  -1   7  485.15   20.70
  -2   1  -7   75.79    8.00
  -2   1  -7   84.09    6.10
  -2   1  -7   79.49    5.80
   2  -1   7   82.99    8.70
   2  -1   7   90.59    6.20
  -3   1  -7    9.20    2.60
  -3   1  -7    9.10    2.90
  -3   1  -7   10.90    3.90
   3  -1   7    7.20    3.90
  -4   1  -7  132.69   10.90
  -4   1  -7  111.29    8.10
   4  -1   7  125.69    8.10
   4  -1   7  125.19   11.00
  -5   1  -7    0.90    2.40
  -5   1  -7    5.20    3.60
   5  -1   7    4.60    3.70
   5  -1   7   -0.20    1.90
  -6   1  -7  316.87   17.10
  -6   1  -7  306.57   15.80
   6  -1   7  327.57   18.60
   6  -1   7  299.77   14.10
  -7   1  -7  136.39   11.40
   7  -1   7  116.69   12.10
   7  -1   7  158.28   10.80
  -8   1  -7  160.48   13.40
   8  -1   7  147.59   14.00
  -9   1  -7  140.89   13.80
   9  -1   7  135.09   14.20
   8   0  -7   41.70    9.70
  -8   0   7   53.99   11.00
   7   0  -7    3.50    4.50
   7   0  -7   12.80    6.00
  -7   0   7    2.80    5.30
   6   0  -7  136.09   12.30
   6   0  -7  151.58   12.90
  -6   0   7  141.49   13.70
   5   0  -7   33.70    7.20
   5   0  -7   41.60    7.60
   5   0  -7   21.70    5.50
  -5   0   7   32.40    7.80
   4   0  -7  125.89   10.50
   4   0  -7  135.89   10.20
   4   0  -7  122.09   10.10
  -4   0   7  145.69   12.20
   3   0  -7  105.69    8.90
   3   0  -7  114.89    9.40
   3   0  -7  101.89    9.10
  -3   0   7  107.59   10.30
   2   0  -7   13.30    3.90
   2   0  -7   12.60    4.30
  -2   0   7   11.70    4.20
   1   0  -7   42.40    5.50
   1   0  -7   58.79    6.90
  -1   0   7   45.30    6.70
   0   0  -7  807.32   23.90
   0   0  -7  818.82   26.50
   0   0   7  818.42   17.70
   0   0   7  794.32   27.20
  -1   0  -7   44.70    4.90
  -1   0  -7   32.60    6.10
   1   0   7   45.20    6.80
   1   0   7   45.80    3.50
  -2   0  -7 1349.16   29.20
  -2   0  -7 1379.26   31.80
  -2   0  -7 1359.96   37.30
   2   0   7 1404.66   39.00
  -3   0  -7   97.99    6.10
  -3   0  -7   91.89    6.00
  -3   0  -7  101.79    8.80
   3   0   7   98.69    9.20
  -4   0  -7  739.23   18.40
  -4   0  -7  699.63   25.10
  -4   0  -7  744.73   21.40
   4   0   7  771.32   22.30
   4   0   7  750.32   26.80
  -5   0  -7   68.29    7.90
  -5   0  -7   88.69    7.30
   5   0   7   84.79    7.20
   5   0   7  100.69    9.60
  -6   0  -7  113.59    9.10
  -6   0  -7  126.49   10.30
   6   0   7  106.49   10.30
   6   0   7  104.99    8.50
  -7   0  -7    6.60    3.70
  -7   0  -7   11.20    4.10
   7   0   7   -1.50    2.30
   7   0   7    4.50    3.60
  -8   0  -7    6.60    4.20
   8   0   7   -1.10    3.60
   8   0   7   12.40    4.90
  -9   0  -7   15.50    6.00
   9   0   7   27.40    7.80
   9   0   7   37.70    8.00
   7  -1  -7   56.29   10.10
   7  -1  -7   41.70    9.30
  -7   1   7   53.79   11.50
   6  -1  -7   52.19    9.00
   6  -1  -7   73.49    9.60
  -6   1   7   69.49   10.30
   5  -1  -7  120.79   11.00
   5  -1  -7  124.59   11.10
   5  -1  -7  140.99   10.20
  -5   1   7  109.99   11.80
   4  -1  -7  290.37   14.50
   4  -1  -7  284.57   15.80
   4  -1  -7  268.67   15.20
  -4   1   7  297.17   17.40
   3  -1  -7   98.29    8.70
   3  -1  -7  103.19    9.00
  -3   1   7  114.79   10.60
   2  -1  -7  427.26   17.40
   2  -1  -7  394.16   17.20
  -2   1   7  395.86   19.00
   1  -1  -7  209.98   12.10
   1  -1  -7  194.48   10.90
  -1   1   7  190.68   12.90
   0  -1  -7   50.89    5.30
   0  -1  -7   37.10    5.60
   0   1   7   45.30    6.40
  -1  -1  -7  141.09    9.90
  -1  -1  -7  138.29    8.30
   1   1   7  130.99   10.10
  -2  -1  -7   12.80    3.20
  -2  -1  -7   15.10    2.00
  -2  -1  -7   19.80    4.60
   2   1   7   12.40    4.10
  -3  -1  -7  605.44   15.80
  -3  -1  -7  576.44   21.30
  -3  -1  -7  604.74   17.40
   3   1   7  574.24   22.40
   3   1   7  565.14   18.90
  -4  -1  -7  239.58   10.10
  -4  -1  -7  223.68   12.70
  -4  -1  -7  248.38    9.60
   4   1   7  240.58   11.60
   4   1   7  232.68   13.60
  -5  -1  -7  219.58   10.70
  -5  -1  -7  208.98   12.60
  -5  -1  -7  213.98    8.20
   5   1   7  212.48   11.40
   5   1   7  200.08   13.00
  -6  -1  -7    3.10    2.80
  -6  -1  -7    2.10    2.60
   6   1   7    2.20    2.50
   6   1   7   11.80    4.60
  -7  -1  -7   94.99    8.90
  -7  -1  -7   98.19    9.10
   7   1   7  108.39   10.40
   7   1   7  119.09    9.80
  -8  -1  -7   77.19    9.20
   8   1   7   83.19    9.10
   8   1   7   68.69    9.30
  -9  -1  -7   26.30    7.10
   9   1   7   17.30    6.00
   9   1   7   13.80    5.50
 -10  -1  -7   74.79   10.90
  10   1   7   89.09   10.70
  10   1   7   86.49   11.40
   7  -2  -7   29.80    7.80
   7  -2  -7   23.50    7.60
  -7   2   7   37.00    9.40
   6  -2  -7   20.50    6.20
   6  -2  -7   19.60    5.90
  -6   2   7   16.40    6.80
   5  -2  -7   37.50    7.40
   5  -2  -7   52.09    9.10
   5  -2  -7   59.89   12.10
  -5   2   7   30.30    7.40
   4  -2  -7  251.77   13.40
   4  -2  -7  247.48   14.60
   4  -2  -7  252.97   15.10
  -4   2   7  247.48   16.00
   3  -2  -7  112.99    9.40
   3  -2  -7  134.69    9.80
  -3   2   7  120.89   11.00
   2  -2  -7  763.12   25.10
   2  -2  -7  797.82   25.60
  -2   2   7  828.62   28.70
   1  -2  -7  271.57   13.20
   1  -2  -7  276.77   13.80
  -1   2   7  263.97   15.00
   0  -2  -7  169.88   10.80
   0  -2  -7  168.28    9.80
   0   2   7  189.58   12.30
  -1  -2  -7  221.88   12.20
  -1  -2  -7  217.38   10.70
   1   2   7  252.67   13.80
  -2  -2  -7   60.69    5.30
  -2  -2  -7   67.79    6.80
   2   2   7   56.99    6.90
   2   2   7   55.29    3.20
  -3  -2  -7  125.39    7.30
  -3  -2  -7  115.69    5.30
  -3  -2  -7  115.39    8.70
   3   2   7  114.09    8.00
   3   2   7  110.79    9.30
  -4  -2  -7  706.13   18.90
  -4  -2  -7  693.03   23.10
  -4  -2  -7  661.53   17.90
   4   2   7  686.73   18.60
   4   2   7  695.33   24.60
   4   2   7  669.43   21.50
  -5  -2  -7   88.59    5.50
  -5  -2  -7   81.29    7.60
  -5  -2  -7   81.39    6.20
   5   2   7   87.79    7.50
   5   2   7   82.79    8.20
   5   2   7   79.09    5.30
  -6  -2  -7  824.82   24.50
  -6  -2  -7  822.62   26.60
   6   2   7  837.82   20.00
   6   2   7  814.02   28.20
   6   2   7  829.22   26.20
  -7  -2  -7  137.79   10.00
  -7  -2  -7  127.49    9.90
   7   2   7  122.39    9.90
   7   2   7  110.39   10.20
  -8  -2  -7  182.68   12.40
   8   2   7  177.48   12.70
   8   2   7  201.88   14.30
  -9  -2  -7   17.90    6.20
   9   2   7   15.20    5.80
   9   2   7   16.20    5.40
 -10  -2  -7    2.80    3.80
  10   2   7    3.40    4.00
  10   2   7    4.50    4.10
   7  -3  -7   -2.10    4.10
   7  -3  -7   -2.10    4.40
  -7   3   7    1.10    5.40
   6  -3  -7  144.79   13.50
   6  -3  -7  111.49   11.30
  -6   3   7  117.09   13.30
   5  -3  -7   11.40    5.50
   5  -3  -7   13.20    4.80
  -5   3   7   27.60    7.80
   4  -3  -7    3.10    3.20
   4  -3  -7    4.80    3.10
   4  -3  -7    2.80    3.20
  -4   3   7    8.80    4.80
   3  -3  -7   67.09    7.20
   3  -3  -7   74.79    7.90
  -3   3   7   75.39    9.00
   2  -3  -7  124.29    9.60
   2  -3  -7  156.88   10.30
  -2   3   7  158.08   12.10
   1  -3  -7   98.59    8.30
   1  -3  -7  100.59    8.20
  -1   3   7  119.29   10.20
   0  -3  -7  996.10   27.50
   0  -3  -7  955.30   28.30
   0   3   7  946.31   30.60
  -1  -3  -7  122.79    8.00
  -1  -3  -7  111.59    8.60
   1   3   7  107.29    9.30
  -2  -3  -7  468.75   17.90
  -2  -3  -7  459.75   15.80
   2   3   7  474.75   19.40
   2   3   7  427.86   15.20
  -3  -3  -7  115.29    8.60
  -3  -3  -7  122.89    5.10
   3   3   7  117.19    7.20
   3   3   7  124.59    9.80
   3   3   7  119.29    8.40
  -4  -3  -7   46.20    5.70
  -4  -3  -7   46.20    3.90
   4   3   7   66.19    7.30
   4   3   7   57.99    4.80
   4   3   7   42.30    5.30
  -5  -3  -7  288.37   11.50
  -5  -3  -7  271.37   13.70
   5   3   7  296.57   13.90
   5   3   7  303.97   15.10
   5   3   7  290.87   11.10
  -6  -3  -7   74.09    6.60
  -6  -3  -7   72.69    7.20
   6   3   7   87.59    5.70
   6   3   7   89.09    8.40
   6   3   7   89.09    8.00
  -7  -3  -7  296.87   14.30
  -7  -3  -7  297.97   14.70
   7   3   7  291.37   15.90
   7   3   7  313.37   11.00
   7   3   7  273.97   14.90
  -8  -3  -7    7.10    3.90
  -8  -3  -7   24.90    5.70
   8   3   7   11.60    4.60
   8   3   7   15.70    5.20
  -9  -3  -7  273.07   16.20
   9   3   7  266.07   16.10
   9   3   7  240.38   15.90
 -10  -3  -7    1.00    3.70
  10   3   7    6.50    4.30
  10   3   7    5.50    4.50
 -11  -3  -7    8.20    5.40
  11   3   7    4.80    4.80
  11   3   7    9.10    5.40
   6  -4  -7   17.60    6.40
   6  -4  -7   11.40    4.90
  -6   4   7   16.60    7.00
   5  -4  -7   46.50    9.20
   5  -4  -7   61.69    8.70
  -5   4   7   51.09   10.10
   4  -4  -7    1.50    3.10
   4  -4  -7    1.30    3.10
   4  -4  -7    1.40    3.00
  -4   4   7    1.90    3.70
   3  -4  -7  135.49   10.00
   3  -4  -7  112.79    9.70
  -3   4   7  121.09   11.60
   2  -4  -7  137.69   10.30
   2  -4  -7  160.78   10.60
  -2   4   7  157.58   12.00
   1  -4  -7  263.87   13.40
   1  -4  -7  237.58   12.80
  -1   4   7  279.87   15.50
   0  -4  -7  794.82   24.60
   0  -4  -7  819.52   25.50
   0   4   7  807.82   27.40
  -1  -4  -7  351.16   14.30
  -1  -4  -7  340.87   15.20
   1   4   7  345.57   16.70
   1   4   7  340.57   14.00
  -2  -4  -7  757.72   24.30
  -2  -4  -7  758.42   14.90
   2   4   7  832.92   26.90
   2   4   7  812.02   22.70
  -3  -4  -7  666.03   15.50
  -3  -4  -7  686.23   22.40
   3   4   7  677.93   20.00
   3   4   7  683.23   24.00
  -4  -4  -7  188.58   10.90
  -4  -4  -7  198.58    8.20
   4   4   7  200.08   12.20
   4   4   7  199.68    9.50
   4   4   7  207.08   11.50
  -5  -4  -7  283.57   13.50
  -5  -4  -7  267.27   10.90
   5   4   7  267.47   13.50
   5   4   7  275.77   14.20
   5   4   7  246.48   10.90
  -6  -4  -7   66.99    6.90
  -6  -4  -7   86.49    6.90
   6   4   7   77.89    7.70
   6   4   7   80.09    6.00
   6   4   7   74.59    7.80
  -7  -4  -7    5.90    3.10
  -7  -4  -7    5.80    3.10
   7   4   7    5.20    2.50
   7   4   7    5.90    3.10
   7   4   7    5.50    3.50
  -8  -4  -7  269.87   14.70
  -8  -4  -7  269.77   14.00
   8   4   7  306.17   16.30
   8   4   7  258.47   15.40
   8   4   7  294.17   11.70
  -9  -4  -7   47.10    8.00
   9   4   7   33.80    7.60
   9   4   7   23.40    6.20
 -10  -4  -7  134.99   12.40
  10   4   7  153.88   13.00
  10   4   7  129.79   12.30
 -11  -4  -7   33.20    8.70
  11   4   7   36.20    8.60
  11   4   7   45.80    9.60
   6  -5  -7  175.48   15.70
   6  -5  -7  190.88   14.70
  -6   5   7  166.98   15.90
   5  -5  -7    4.70    4.00
   5  -5  -7    2.40    4.00
  -5   5   7    3.70    4.40
   4  -5  -7  446.36   20.80
   4  -5  -7  444.96   21.00
   4  -5  -7  437.16   21.90
  -4   5   7  435.46   22.70
   3  -5  -7    3.80    3.30
   3  -5  -7    1.70    3.40
   3  -5  -7    6.90    3.60
  -3   5   7    3.20    3.30
   2  -5  -7  302.97   15.10
   2  -5  -7  286.07   15.30
  -2   5   7  329.97   17.60
   1  -5  -7   18.10    4.40
   1  -5  -7   25.60    5.30
  -1   5   7   20.00    5.40
   0  -5  -7    2.60    2.30
   0  -5  -7    7.00    1.90
   0  -5  -7    2.40    2.70
   0   5   7    8.80    3.20
   0   5   7    6.90    3.30
  -1  -5  -7   63.39    6.80
  -1  -5  -7   42.90    3.30
   1   5   7   39.30    5.20
   1   5   7   47.60    6.30
  -2  -5  -7  510.25   12.80
  -2  -5  -7  490.75   18.90
   2   5   7  506.45   20.20
   2   5   7  498.45   17.40
  -3  -5  -7   26.40    3.00
  -3  -5  -7   33.30    5.10
   3   5   7   22.10    5.20
   3   5   7   33.00    4.40
  -4  -5  -7  639.34   21.50
  -4  -5  -7  621.04   17.00
   4   5   7  580.44   21.00
   4   5   7  627.14   22.30
   4   5   7  576.04   18.90
  -5  -5  -7    2.60    1.80
  -5  -5  -7    2.00    2.20
   5   5   7    0.40    1.70
   5   5   7    3.00    2.60
   5   5   7    2.00    2.10
  -6  -5  -7  156.08   10.40
  -6  -5  -7  190.28   10.30
   6   5   7  179.08   11.50
   6   5   7  185.08   11.80
   6   5   7  192.48    9.80
  -7  -5  -7   21.90    5.00
  -7  -5  -7   21.80    4.90
   7   5   7   24.40    5.90
   7   5   7   17.60    4.80
   7   5   7   22.80    4.40
  -8  -5  -7    3.90    3.40
  -8  -5  -7    3.20    2.80
   8   5   7    0.00    2.90
   8   5   7    6.70    2.90
   8   5   7    1.60    2.80
  -9  -5  -7  193.28   13.30
   9   5   7  206.58   13.50
   9   5   7  180.98   13.80
   9   5   7  180.48   11.10
 -10  -5  -7    3.90    4.30
  10   5   7   10.20    4.90
  10   5   7    7.00    4.60
 -11  -5  -7  146.89   14.00
  11   5   7  141.89   12.90
  11   5   7  145.59   14.00
   5  -6  -7   -0.80    3.70
   5  -6  -7    3.70    4.80
  -5   6   7    2.90    4.50
   4  -6  -7   28.10    6.80
   4  -6  -7   28.80    7.40
  -4   6   7    9.60    5.10
   3  -6  -7   50.29    7.10
   3  -6  -7   52.29    9.30
   3  -6  -7   53.39    8.80
  -3   6   7   45.50    8.70
   2  -6  -7   67.39    7.80
   2  -6  -7   45.50    6.50
  -2   6   7   47.90    7.20
   1  -6  -7   40.10    7.30
   1  -6  -7   56.09    7.10
  -1   6   7   62.09    7.50
   0  -6  -7    2.00    2.40
   0  -6  -7    2.20    2.40
   0  -6  -7    2.10    1.70
   0   6   7   -1.10    2.20
   0   6   7    3.10    2.30
  -1  -6  -7  211.08    9.20
  -1  -6  -7  212.88   12.30
   1   6   7  228.78   12.60
   1   6   7  218.98   11.60
  -2  -6  -7  246.08   13.30
  -2  -6  -7  277.57   10.80
   2   6   7  272.17   13.60
   2   6   7  279.67   13.00
  -3  -6  -7  324.27   14.90
  -3  -6  -7  288.67   11.40
   3   6   7  282.37   14.20
   3   6   7  278.27   13.00
  -4  -6  -7  626.24   18.50
  -4  -6  -7  646.14   22.00
   4   6   7  601.64   20.10
   4   6   7  608.64   22.00
   4   6   7  582.04   21.40
  -5  -6  -7  582.34   21.10
  -5  -6  -7  593.04   18.90
   5   6   7  593.04   21.50
   5   6   7  609.64   22.00
   5   6   7  577.94   19.50
  -6  -6  -7  485.95   17.90
  -6  -6  -7  471.05   18.60
   6   6   7  484.25   20.00
   6   6   7  508.25   19.80
   6   6   7  476.75   17.50
  -7  -6  -7  379.96   16.50
  -7  -6  -7  381.16   16.50
   7   6   7  377.36   15.20
   7   6   7  347.67   17.40
   7   6   7  372.56   16.90
  -8  -6  -7   15.80    5.10
  -8  -6  -7   14.90    4.50
   8   6   7   22.70    5.30
   8   6   7   13.90    4.90
   8   6   7   12.00    3.70
  -9  -6  -7   47.90    8.40
   9   6   7   59.99    7.90
   9   6   7   68.09    8.90
   9   6   7   73.49    7.20
  10   6   7   47.20    9.20
  10   6   7   48.40    8.30
 -11  -6  -7    4.00    4.90
  11   6   7    2.40    4.00
  11   6   7    6.40    5.10
 -12  -6  -7   38.60    9.80
   4  -7  -7  131.99   12.00
   4  -7  -7  124.99   12.60
  -4   7   7  137.49   13.40
   3  -7  -7   -2.50    2.80
   3  -7  -7    1.50    3.50
   3  -7  -7   -1.20    2.80
  -3   7   7   -0.30    3.10
   2  -7  -7  517.05   21.90
   2  -7  -7  491.45   20.90
  -2   7   7  476.55   21.50
   1  -7  -7   -1.40    2.20
   1  -7  -7    3.10    3.20
  -1   7   7    0.50    2.60
  -1   7   7    1.80    2.90
   0  -7  -7  933.31   25.70
   0  -7  -7  951.20   30.00
   0   7   7  916.61   28.80
   0   7   7  931.31   28.60
  -1  -7  -7   12.30    3.30
  -1  -7  -7    9.10    4.10
   1   7   7    9.70    3.50
   1   7   7    8.40    3.50
  -2  -7  -7  261.17   14.10
  -2  -7  -7  238.88   11.40
   2   7   7  223.08   12.20
   2   7   7  250.17   12.20
  -3  -7  -7   45.30    5.50
  -3  -7  -7   48.70    6.30
   3   7   7   42.40    5.20
   3   7   7   49.20    5.90
  -4  -7  -7   16.30    4.40
  -4  -7  -7   23.40    5.00
   4   7   7   31.30    5.50
   4   7   7   14.30    4.00
  -5  -7  -7    1.50    2.50
  -5  -7  -7    1.20    2.50
   5   7   7   -2.20    2.00
   5   7   7   -0.10    2.40
   5   7   7    2.10    2.50
  -6  -7  -7  194.88   11.60
  -6  -7  -7  188.98   11.80
   6   7   7  178.38   10.80
   6   7   7  194.48   12.50
   6   7   7  206.18   11.70
  -7  -7  -7   16.50    4.70
  -7  -7  -7    9.00    4.10
   7   7   7   19.60    5.00
   7   7   7    8.40    3.30
   7   7   7   10.90    4.00
  -8  -7  -7  131.69   10.10
  -8  -7  -7  119.79   10.70
   8   7   7  125.59    9.90
   8   7   7  130.79   11.20
   8   7   7  129.99    9.50
  -9  -7  -7   13.70    4.40
  -9  -7  -7   10.70    5.10
   9   7   7    7.30    4.50
   9   7   7    7.20    3.60
 -10  -7  -7    1.90    4.40
  10   7   7    2.70    4.30
  10   7   7   10.20    4.20
 -11  -7  -7   23.30    7.90
  11   7   7   20.40    6.70
 -12  -7  -7    1.10    5.80
  12   7   7    1.50    4.60
   4  -8  -7   53.29    9.80
   4  -8  -7   62.49    9.20
   4  -8  -7   33.10    8.30
  -4   8   7   49.20    9.60
   3  -8  -7   22.10    6.60
   3  -8  -7   14.50    5.80
  -3   8   7   21.00    6.00
   2  -8  -7    1.70    3.60
   2  -8  -7    1.50    3.10
   2  -8  -7    4.30    3.70
  -2   8   7    2.20    3.30
   1  -8  -7   -1.10    2.90
   1  -8  -7    3.10    3.30
  -1   8   7    0.00    2.70
  -1   8   7    4.20    3.60
   0  -8  -7   44.40    7.90
   0  -8  -7   25.70    5.50
   0   8   7   36.90    6.60
   0   8   7   40.80    6.80
  -1  -8  -7   -2.10    2.60
  -1  -8  -7   -1.30    2.50
   1   8   7    1.80    2.30
   1   8   7   -1.30    2.10
  -2  -8  -7  111.89    8.90
  -2  -8  -7  133.79   10.70
   2   8   7  116.79    8.10
   2   8   7  133.59    9.80
  -3  -8  -7   31.00    6.30
  -3  -8  -7   34.30    6.20
   3   8   7   40.20    5.70
   3   8   7   37.60    4.60
  -4  -8  -7    5.60    3.40
  -4  -8  -7    8.80    3.70
   4   8   7    6.20    3.30
   4   8   7    5.70    2.50
  -5  -8  -7   41.70    7.30
  -5  -8  -7   38.90    6.70
   5   8   7   40.70    7.10
   5   8   7   34.00    6.30
  -6  -8  -7  211.68   13.20
  -6  -8  -7  255.47   14.40
   6   8   7  247.38   13.30
   6   8   7  211.68   13.60
  -7  -8  -7  233.08   13.90
  -7  -8  -7  226.28   13.70
   7   8   7  241.88   14.90
   7   8   7  211.18   12.50
  -8  -8  -7  251.17   14.20
  -8  -8  -7  268.87   16.00
   8   8   7  221.18   15.00
   8   8   7  217.88   13.00
  -9  -8  -7  204.48   14.70
  -9  -8  -7  183.58   12.40
   9   8   7  223.38   13.40
   9   8   7  211.28   15.00
 -10  -8  -7   62.69   10.80
  10   8   7   52.79    9.70
  10   8   7   58.79    8.10
 -11  -8  -7   99.29   12.70
  11   8   7   82.19   11.20
  11   8   7  104.09   10.40
   3  -9  -7    2.50    4.60
   3  -9  -7    0.40    4.30
   3  -9  -7   -1.10    4.20
   2  -9  -7   19.30    6.00
   2  -9  -7   26.00    6.90
   2  -9  -7   23.00    6.50
   2  -9  -7   23.50    6.40
  -2   9   7   21.80    6.30
   1  -9  -7    0.50    3.70
   1  -9  -7   -1.00    3.00
  -1   9   7    1.70    3.20
  -1   9   7    0.60    3.00
   0  -9  -7  266.67   16.50
   0   9   7  270.37   15.40
   0   9   7  231.38   13.60
  -1  -9  -7    5.60    3.80
  -1  -9  -7   -0.10    3.40
   1   9   7    0.90    2.70
  -2  -9  -7  706.13   25.40
  -2  -9  -7  754.62   28.00
   2   9   7  714.23   25.50
  -3  -9  -7    0.80    3.50
  -3  -9  -7    0.00    3.30
   3   9   7    5.60    3.50
   3   9   7    4.40    3.00
  -4  -9  -7  459.25   20.00
  -4  -9  -7  395.26   19.60
   4   9   7  406.56   18.40
   4   9   7  425.46   19.70
  -5  -9  -7   86.59    9.40
  -5  -9  -7   57.79    7.90
   5   9   7   56.89    7.30
  -6  -9  -7   87.09    9.30
  -6  -9  -7   74.09    9.10
   6   9   7   89.19    9.60
   6   9   7   85.69    8.70
  -7  -9  -7    3.80    4.30
  -7  -9  -7    9.90    4.20
   7   9   7    9.60    4.70
   7   9   7    7.00    3.70
  -8  -9  -7   21.60    5.90
  -8  -9  -7   20.20    6.70
   8   9   7   17.70    5.10
   8   9   7   15.30    5.60
  -9  -9  -7   17.30    5.20
  -9  -9  -7    4.30    5.20
   9   9   7    6.70    4.10
   9   9   7    8.40    4.70
 -10  -9  -7   23.90    7.10
  10   9   7   18.30    6.60
  10   9   7   28.00    6.40
 -11  -9  -7   17.40    7.80
  11   9   7    7.50    4.90
  11   9   7    6.70    5.60
   1 -10  -7   25.60    6.90
   1 -10  -7   44.30    9.20
   1 -10  -7   21.30    6.20
  -1  10   7   45.70    8.60
   0 -10  -7   15.90    6.30
   0  10   7   30.10    6.90
  -1 -10  -7    0.00    4.10
  -1 -10  -7    3.40    4.20
   1  10   7    3.70    3.40
  -2 -10  -7   12.10    5.10
  -2 -10  -7    4.70    4.10
   2  10   7    8.60    4.20
   2  10   7    2.40    3.10
  -3 -10  -7   32.90    7.30
  -3 -10  -7   31.60    7.60
   3  10   7   32.40    7.20
   3  10   7   26.90    6.20
  -4 -10  -7  120.49   11.50
  -4 -10  -7  109.09   11.00
   4  10   7  118.29   10.90
   4  10   7  104.69    9.90
  -5 -10  -7    1.80    4.30
  -5 -10  -7   -1.80    2.70
   5  10   7    1.40    3.10
   5  10   7    1.50    3.00
  -6 -10  -7   12.50    5.40
  -6 -10  -7    8.90    4.90
   6  10   7   -0.70    3.00
   6  10   7    8.00    4.50
  -7 -10  -7    8.90    5.10
  -7 -10  -7    3.10    4.30
   7  10   7    6.50    5.00
   7  10   7   12.70    5.00
  -8 -10  -7   26.40    6.70
  -8 -10  -7   25.30    7.60
   8  10   7   16.70    5.60
   8  10   7   31.30    7.20
  -9 -10  -7   11.80    6.30
  -9 -10  -7   10.90    4.90
   9  10   7   23.50    6.70
   9  10   7   18.90    6.60
 -10 -10  -7   62.69   11.60
  10  10   7   89.79   10.60
  10  10   7   83.29   11.40
 -11 -10  -7   69.49   12.20
  11  10   7   54.09    9.40
  11  10   7   52.69   10.40
   0 -11  -7    6.50    5.10
   0  11   7   10.60    5.30
  -1 -11  -7   -1.00    4.40
   1  11   7    1.30    3.40
   1  11   7   -3.10    3.30
  -2 -11  -7   32.60    8.40
  -2 -11  -7   22.60    6.70
   2  11   7   16.80    6.00
   2  11   7   20.50    5.90
  -3 -11  -7    7.80    5.20
  -3 -11  -7    6.10    5.60
   3  11   7    3.60    3.70
   3  11   7    1.00    3.30
  -4 -11  -7  269.37   18.00
  -4 -11  -7  254.17   17.40
   4  11   7  272.67   17.10
   4  11   7  269.97   16.30
  -5 -11  -7    1.80    3.70
  -5 -11  -7    1.20    4.90
   5  11   7    3.10    3.50
   5  11   7    3.80    4.10
  -6 -11  -7  222.18   16.00
  -6 -11  -7  201.58   16.10
   6  11   7  243.38   15.50
   6  11   7  197.08   14.70
  -7 -11  -7   43.70    9.60
  -7 -11  -7   40.80    8.60
   7  11   7   30.80    7.40
   7  11   7   20.00    6.30
  -8 -11  -7  106.59   11.60
  -8 -11  -7  133.69   13.70
   8  11   7  111.49   12.30
   8  11   7  139.09   12.40
   8  11   7  113.29   11.60
  -9 -11  -7   14.20    6.00
  -9 -11  -7   18.90    7.50
   9  11   7   19.10    6.90
   9  11   7   21.50    6.70
 -10 -11  -7    2.00    5.00
 -10 -11  -7    3.60    6.20
  10  11   7    0.70    4.40
  10  11   7    1.80    5.10
  -2 -12  -7   80.59   12.00
   2  12   7   50.79    9.80
   2  12   7   43.60    8.70
  -3 -12  -7    2.60    5.10
  -3 -12  -7    1.00    5.50
   3  12   7   11.30    5.10
   3  12   7    6.70    4.80
  -4 -12  -7   16.70    7.30
  -4 -12  -7   16.40    7.20
   4  12   7   31.10    8.30
   4  12   7    8.50    5.20
  -5 -12  -7   22.80    7.40
  -5 -12  -7   21.60    7.70
   5  12   7   16.60    5.80
   5  12   7    9.30    5.50
  -6 -12  -7   55.39   10.60
  -6 -12  -7   48.50   10.30
   6  12   7   27.70    7.20
   6  12   7   42.40    9.30
  -7 -12  -7    5.40    5.40
  -7 -12  -7   10.60    7.00
   7  12   7    9.20    5.50
   7  12   7    7.10    5.10
  -8 -12  -7   -0.60    4.70
  -8 -12  -7    0.40    5.50
   8  12   7    4.20    5.50
   8  12   7    2.10    4.60
   8  12   7    3.80    4.80
  -9 -12  -7   12.00    7.50
  -9 -12  -7   41.00    9.20
   9  12   7   17.70    7.20
   9  12   7   21.20    7.40
  -5 -13  -7   15.10    8.30
  -6 -13  -7   38.10    9.90
  -6 -13  -7   15.50    9.10
   4   6  -8   16.50    7.30
   4   6  -8    7.50    5.30
   3   6  -8   18.80    6.70
   3   6  -8   39.60    9.50
   2   6  -8    2.90    5.20
  -2  -6   8    1.10    4.90
   1   6  -8    3.80    4.90
  -1  -6   8   -0.50    4.70
   0   6  -8   73.09   11.30
   0  -6   8   93.29   11.80
  -1   6  -8    2.30    4.80
   1  -6   8   -1.00    4.70
  -2   6  -8  106.59   13.70
   2  -6   8  121.79   14.70
   5   5  -8   51.59    9.80
   5   5  -8   50.49   10.10
  -5  -5   8   60.49   10.20
   4   5  -8  159.08   14.70
   4   5  -8  160.68   13.80
  -4  -5   8  160.18   13.90
   3   5  -8   20.80    5.80
   3   5  -8   16.50    6.60
  -3  -5   8   17.60    6.60
   2   5  -8  115.79   11.30
   2   5  -8  139.49   14.00
  -2  -5   8  138.69   13.00
   1   5  -8    6.60    5.40
   1   5  -8   16.30    5.30
  -1  -5   8   15.00    6.10
   0   5  -8    5.40    5.20
   0  -5   8    7.80    5.10
  -1   5  -8   94.79   11.90
   1  -5   8   75.59   10.90
  -2   5  -8   57.69   10.90
   2  -5   8   46.80    9.80
   2  -5   8   59.29    8.80
  -3   5  -8   79.99   11.50
   3  -5   8   69.99    9.90
   3  -5   8   68.09   12.10
  -4   5  -8  182.68   16.60
   4  -5   8  170.18   14.50
   4  -5   8  190.58   17.00
   6   4  -8   17.10    6.70
   6   4  -8   24.00    7.40
  -6  -4   8   16.80    7.10
   5   4  -8   28.10    7.10
   5   4  -8   15.50    6.50
  -5  -4   8   41.60    8.60
   4   4  -8    3.90    4.90
   4   4  -8    1.80    4.10
  -4  -4   8    4.80    5.00
   3   4  -8  183.78   15.00
   3   4  -8  167.18   13.40
  -3  -4   8  193.68   14.80
   2   4  -8   61.79    9.60
   2   4  -8   48.00    8.10
  -2  -4   8   49.00    9.30
   1   4  -8  175.98   14.70
   1   4  -8  145.99   11.50
  -1  -4   8  159.48   13.50
   0   4  -8   19.00    6.60
   0   4  -8   11.90    4.40
   0  -4   8   14.10    5.50
  -1   4  -8   14.60    5.50
   1  -4   8   15.60    6.20
   1  -4   8    7.60    4.20
  -2   4  -8   25.50    7.20
   2  -4   8   32.40    8.50
   2  -4   8   28.00    6.40
  -3   4  -8    2.90    4.40
   3  -4   8    9.00    4.20
   3  -4   8    1.50    4.50
  -4   4  -8  136.29   12.10
  -4   4  -8  165.18   14.80
   4  -4   8  159.58   13.30
   4  -4   8  125.39   13.60
  -5   4  -8    8.50    5.10
  -5   4  -8    5.00    5.10
   5  -4   8   22.00    7.80
   5  -4   8   10.40    5.60
   7   3  -8   20.60    7.20
   6   3  -8    1.60    3.70
   6   3  -8   11.80    5.80
   6   3  -8    0.30    3.80
  -6  -3   8    5.60    5.50
   5   3  -8   -0.70    3.10
   5   3  -8    1.50    3.20
   5   3  -8    4.60    4.60
  -5  -3   8    1.10    4.20
   4   3  -8   50.89    9.30
   4   3  -8   29.00    6.70
   4   3  -8   37.60    6.50
  -4  -3   8   43.60    8.60
   3   3  -8   42.80    8.10
   3   3  -8   64.49    9.00
   3   3  -8   57.49    6.90
  -3  -3   8   68.79    9.30
   2   3  -8  399.96   20.60
   2   3  -8  402.86   18.90
  -2  -3   8  386.96   20.40
   1   3  -8   98.29    8.90
   1   3  -8   91.99   10.10
  -1  -3   8   88.69   10.30
   0   3  -8  593.34   21.40
   0   3  -8  541.25   24.60
   0  -3   8  598.34   25.30
  -1   3  -8    4.20    2.90
  -1   3  -8    1.10    3.10
   1  -3   8    0.30    3.70
   1  -3   8    6.00    3.40
  -2   3  -8  199.48   15.20
   2  -3   8  221.48   12.60
   2  -3   8  195.48   15.20
  -3   3  -8   61.59   11.10
   3  -3   8   44.30    9.20
   3  -3   8   38.00    6.80
  -4   3  -8    5.10    3.60
  -4   3  -8   -2.50    3.00
   4  -3   8    2.80    4.10
   4  -3   8   -0.50    2.70
  -5   3  -8   47.30    9.90
  -5   3  -8   57.99    8.50
   5  -3   8   66.19   11.50
  -6   3  -8   76.69    9.90
   6  -3   8   79.79   13.30
   7   2  -8  121.29   12.40
   7   2  -8  148.19   14.60
  -7  -2   8  154.28   15.10
   6   2  -8   87.49   11.10
   6   2  -8   86.79   10.20
  -6  -2   8  108.69   12.30
   5   2  -8  168.38   14.10
   5   2  -8  162.48   12.70
   5   2  -8  146.69   12.00
  -5  -2   8  135.99   13.20
   4   2  -8   94.79   10.20
   4   2  -8  105.89   10.60
   4   2  -8  105.59    9.50
  -4  -2   8   91.09   11.00
   3   2  -8    3.30    3.00
   3   2  -8    3.90    3.60
   3   2  -8    3.50    3.80
  -3  -2   8    7.30    4.70
   2   2  -8   15.20    5.20
   2   2  -8    9.80    3.60
   2   2  -8   13.40    4.60
  -2  -2   8   11.20    5.20
   1   2  -8  154.58   10.90
   1   2  -8  144.69   12.30
  -1  -2   8  148.49   12.40
   0   2  -8   53.99    6.70
   0   2  -8   70.09    9.00
   0  -2   8   70.39    9.10
  -1   2  -8  224.78   15.20
  -1   2  -8  263.27   12.80
   1  -2   8  273.37   16.80
   1  -2   8  234.18   12.20
  -2   2  -8  137.89   12.00
  -2   2  -8  153.88    9.20
   2  -2   8  140.99   12.50
   2  -2   8  128.99    8.80
  -3   2  -8   25.30    5.30
  -3   2  -8   26.00    6.70
   3  -2   8   34.00    5.70
   3  -2   8   39.10    8.50
  -4   2  -8    4.60    3.30
  -4   2  -8    9.60    4.80
   4  -2   8    6.30    4.70
  -5   2  -8   17.70    5.10
  -5   2  -8   15.90    5.70
   5  -2   8   21.10    6.70
  -6   2  -8  112.29   11.80
  -6   2  -8   85.79    9.30
   6  -2   8   86.89   11.30
  -7   2  -8   19.80    6.40
   7  -2   8   11.30    6.40
   7   1  -8    6.10    5.10
   7   1  -8   -1.00    4.60
  -7  -1   8    0.10    5.60
   6   1  -8    1.00    3.90
   6   1  -8    1.40    3.90
  -6  -1   8    3.80    5.90
   5   1  -8   74.69    9.50
   5   1  -8   68.69    9.00
   5   1  -8   82.89    9.50
  -5  -1   8   66.19    9.80
   4   1  -8    5.10    4.00
   4   1  -8    3.30    3.30
   4   1  -8    4.30    3.70
  -4  -1   8    6.30    4.40
   3   1  -8   21.20    5.20
   3   1  -8   16.90    5.10
   3   1  -8   16.40    5.50
  -3  -1   8   17.80    6.00
   2   1  -8   -0.10    2.30
   2   1  -8   -0.10    3.10
  -2  -1   8   -0.50    3.10
   1   1  -8    5.00    3.70
   1   1  -8    2.30    2.90
  -1  -1   8    4.10    3.50
   0   1  -8  550.94   23.00
   0   1  -8  541.05   20.00
   0  -1   8  533.85   23.10
  -1   1  -8  158.48    9.80
  -1   1  -8  144.29   11.60
   1  -1   8  131.29   11.60
  -2   1  -8  778.52   28.40
  -2   1  -8  791.32   23.00
   2  -1   8  827.32   30.20
   2  -1   8  783.62   21.90
  -3   1  -8   57.99    6.90
  -3   1  -8   61.49    8.20
  -3   1  -8   51.89    5.70
   3  -1   8   47.00    8.90
  -4   1  -8  801.32   29.70
  -4   1  -8  788.02   24.30
   4  -1   8  794.32   30.60
  -5   1  -8    9.10    4.50
  -5   1  -8   11.50    4.00
   5  -1   8    3.60    4.00
   5  -1   8    8.80    3.50
  -6   1  -8   83.69   10.00
  -6   1  -8   89.29    8.90
   6  -1   8   86.89   10.80
  -7   1  -8   44.50    8.20
   7  -1   8   31.70    8.20
  -8   1  -8    4.10    4.20
   8  -1   8   -3.90    3.30
   7   0  -8   22.50    7.30
   7   0  -8   19.90    7.00
  -7   0   8   23.60    8.60
   6   0  -8    5.30    3.90
   6   0  -8    3.20    4.20
  -6   0   8   20.40    7.10
   5   0  -8  235.48   15.60
   5   0  -8  242.38   16.20
   5   0  -8  228.18   14.20
  -5   0   8  250.47   17.60
   4   0  -8  259.57   15.40
   4   0  -8  234.58   14.30
   4   0  -8  261.07   15.90
  -4   0   8  225.78   16.30
   3   0  -8  619.54   24.20
   3   0  -8  630.84   23.70
   3   0  -8  576.54   23.40
  -3   0   8  630.94   26.40
   2   0  -8  367.76   18.00
   2   0  -8  352.76   16.90
  -2   0   8  348.57   18.80
   1   0  -8  221.28   13.80
   1   0  -8  176.48   11.50
  -1   0   8  229.98   14.80
   0   0  -8  215.28   13.70
   0   0  -8  225.08   12.10
   0   0   8  220.18   14.40
  -1   0  -8    5.00    2.80
  -1   0  -8    5.30    3.50
   1   0   8    5.60    3.80
  -2   0  -8   11.40    3.20
  -2   0  -8   11.50    4.20
   2   0   8   12.60    4.70
   2   0   8   13.10    2.60
  -3   0  -8   51.19    7.20
  -3   0  -8   58.79    5.30
  -3   0  -8   50.19    4.80
   3   0   8   43.90    8.40
  -4   0  -8  153.38    8.70
  -4   0  -8  114.39   10.40
   4   0   8  125.29    8.90
   4   0   8  113.39   11.10
  -5   0  -8   39.40    5.40
  -5   0  -8   52.69    7.40
   5   0   8   42.20    5.80
   5   0   8   55.99    8.20
  -6   0  -8   56.59    7.10
  -6   0  -8   63.79    8.80
   6   0   8   65.09    7.10
   6   0   8   80.29    9.70
  -7   0  -8   13.00    4.80
  -7   0  -8    3.50    3.90
   7   0   8    8.30    4.90
   7   0   8   11.30    4.40
  -8   0  -8    8.30    4.80
   8   0   8   14.00    5.10
   8   0   8    5.10    4.20
  -9   0  -8    0.70    3.90
   9   0   8    9.00    5.60
   7  -1  -8   66.39   11.50
   7  -1  -8  105.49   12.70
  -7   1   8  113.19   14.40
   6  -1  -8   -5.10    2.70
   6  -1  -8    1.90    4.00
  -6   1   8   -1.50    4.50
   5  -1  -8   30.70    7.30
   5  -1  -8   33.10    6.70
   5  -1  -8   39.00    8.10
  -5   1   8   41.60    9.20
   4  -1  -8    8.90    4.40
   4  -1  -8    2.80    3.30
   4  -1  -8    8.60    4.40
  -4   1   8    3.90    4.40
   3  -1  -8   45.10    7.50
   3  -1  -8   39.70    7.20
  -3   1   8   33.70    7.60
   2  -1  -8   54.79    7.40
   2  -1  -8   42.10    7.00
  -2   1   8   34.40    7.30
   1  -1  -8   59.09    6.80
   1  -1  -8   77.99    8.50
  -1   1   8   70.69    8.80
   0  -1  -8  152.18    9.90
   0  -1  -8  150.88   11.10
   0   1   8  142.29   11.70
  -1  -1  -8   46.90    6.80
  -1  -1  -8   36.20    4.90
   1   1   8   41.70    7.90
  -2  -1  -8  194.48   10.30
  -2  -1  -8  203.08   12.90
   2   1   8  186.58   13.20
  -3  -1  -8  156.48    7.20
  -3  -1  -8  181.48    9.30
  -3  -1  -8  170.08   11.80
   3   1   8  166.38   12.50
  -4  -1  -8  476.95   15.30
  -4  -1  -8  491.55   15.50
  -4  -1  -8  469.45   20.40
   4   1   8  507.45   22.30
   4   1   8  474.75   18.00
  -5  -1  -8   25.60    6.00
  -5  -1  -8   29.40    4.50
   5   1   8   19.40    5.70
   5   1   8   35.70    6.00
  -6  -1  -8  866.61   29.90
  -6  -1  -8  841.42   26.10
   6   1   8  892.31   32.00
   6   1   8  892.91   27.80
  -7  -1  -8   -1.30    2.80
  -7  -1  -8    0.60    2.60
   7   1   8   -1.20    2.50
   7   1   8    2.00    3.50
  -8  -1  -8  324.77   17.30
   8   1   8  327.27   19.80
   8   1   8  300.47   16.50
  -9  -1  -8   18.80    6.30
   9   1   8   31.20    8.60
   9   1   8   35.80    7.70
 -10  -1  -8   26.80    7.90
  10   1   8   16.70    6.70
  10   1   8   21.00    7.00
   6  -2  -8   40.50    8.80
   6  -2  -8   35.80    8.50
  -6   2   8   33.40    9.30
   5  -2  -8   -1.40    3.30
   5  -2  -8   -0.80    2.80
  -5   2   8   -3.70    3.70
   4  -2  -8   -2.10    2.50
   4  -2  -8   -0.20    2.80
   4  -2  -8   -1.30    2.90
  -4   2   8   -1.10    4.00
   3  -2  -8  182.88   12.30
   3  -2  -8  164.38   12.00
  -3   2   8  167.88   13.70
   2  -2  -8  259.27   14.50
   2  -2  -8  267.87   14.50
  -2   2   8  227.48   15.40
   1  -2  -8  749.23   26.10
   1  -2  -8  745.83   25.00
  -1   2   8  751.02   28.30
   0  -2  -8  594.74   22.50
   0  -2  -8  564.84   20.50
   0   2   8  539.25   23.40
  -1  -2  -8  613.84   22.90
  -1  -2  -8  591.94   20.40
   1   2   8  614.04   24.60
  -2  -2  -8  863.61   28.30
  -2  -2  -8  896.21   25.30
   2   2   8  889.71   30.10
  -3  -2  -8  124.29    5.40
  -3  -2  -8  130.89   10.10
  -3  -2  -8  123.69    7.90
   3   2   8  128.79   11.00
  -4  -2  -8   94.29    8.70
  -4  -2  -8   88.49    5.60
  -4  -2  -8  100.19    6.80
   4   2   8   98.59    9.60
   4   2   8   91.49    7.90
  -5  -2  -8    0.90    1.70
  -5  -2  -8    0.30    1.40
  -5  -2  -8    4.40    3.40
   5   2   8   -0.60    1.90
   5   2   8    0.80    2.40
  -6  -2  -8   21.70    5.50
  -6  -2  -8   23.00    4.70
   6   2   8   17.30    4.80
   6   2   8   14.30    4.90
  -7  -2  -8   20.70    5.90
  -7  -2  -8   10.00    3.80
   7   2   8    9.70    4.20
   7   2   8   14.30    5.20
  -8  -2  -8   47.90    7.70
   8   2   8   55.29    9.80
   8   2   8   43.40    7.80
  -9  -2  -8    0.20    3.60
   9   2   8    3.20    4.00
   9   2   8    0.10    3.70
 -10  -2  -8    9.40    5.40
  10   2   8    4.40    4.60
  10   2   8    1.80    3.80
   6  -3  -8   -4.10    3.60
   6  -3  -8   -2.10    3.40
  -6   3   8   -1.20    4.70
   5  -3  -8  256.37   17.50
   5  -3  -8  291.77   17.60
  -5   3   8  279.07   19.30
   4  -3  -8   27.80    6.80
   4  -3  -8   22.40    6.20
   4  -3  -8   29.80    6.50
  -4   3   8   19.10    6.50
   3  -3  -8  274.37   15.70
   3  -3  -8  310.07   15.90
  -3   3   8  299.47   18.70
   2  -3  -8    0.70    2.70
   2  -3  -8   -0.50    2.30
  -2   3   8    5.20    4.10
   1  -3  -8    7.30    3.50
   1  -3  -8    3.00    2.90
  -1   3   8   12.10    4.80
   0  -3  -8  158.78   11.10
   0  -3  -8  155.88   10.20
   0   3   8  122.89   11.20
  -1  -3  -8    2.20    2.90
  -1  -3  -8   -0.70    1.70
   1   3   8   -0.70    2.20
  -2  -3  -8  372.66   15.00
  -2  -3  -8  355.36   16.80
   2   3   8  371.36   18.30
  -3  -3  -8   75.29    6.40
  -3  -3  -8   60.09    3.50
  -3  -3  -8   61.99    7.20
   3   3   8   67.59    8.10
   3   3   8   65.19    5.90
  -4  -3  -8    5.90    2.30
  -4  -3  -8   11.00    4.00
  -4  -3  -8    9.70    2.30
   4   3   8    4.20    3.40
   4   3   8   12.00    3.30
   4   3   8   10.70    3.60
  -5  -3  -8  164.88   11.20
  -5  -3  -8  141.59    7.70
   5   3   8  146.69    8.20
   5   3   8  132.29   11.00
   5   3   8  127.99    9.60
  -6  -3  -8   26.20    5.70
  -6  -3  -8   42.80    5.20
   6   3   8   39.00    4.40
   6   3   8   29.60    6.50
   6   3   8   28.50    5.90
  -7  -3  -8   13.00    4.10
  -7  -3  -8    4.00    3.50
   7   3   8   12.80    4.60
   7   3   8   15.00    4.90
  -8  -3  -8  457.65   19.40
  -8  -3  -8  415.06   19.50
   8   3   8  446.96   20.50
   8   3   8  423.96   21.60
  -9  -3  -8    1.00    3.50
   9   3   8    5.50    4.40
   9   3   8    6.10    4.40
 -10  -3  -8  253.97   16.80
  10   3   8  243.88   17.60
  10   3   8  213.28   15.90
   6  -4  -8   36.40    9.00
   6  -4  -8   57.69   11.10
  -6   4   8   41.70   10.40
   5  -4  -8   16.30    5.70
   5  -4  -8   18.50    6.70
  -5   4   8   11.80    6.50
   4  -4  -8  127.19   10.80
   4  -4  -8  107.99   11.40
   4  -4  -8  116.79   11.30
  -4   4   8  115.39   12.60
   3  -4  -8   30.20    6.60
   3  -4  -8   32.80    6.50
  -3   4   8   39.00    8.50
   2  -4  -8   99.49    9.30
   2  -4  -8  110.89    9.90
  -2   4   8   95.29   10.80
   1  -4  -8   26.80    5.70
   1  -4  -8   13.20    4.20
  -1   4   8   39.20    8.30
   0  -4  -8    2.90    2.50
   0  -4  -8    3.80    3.00
   0   4   8    9.20    4.10
  -1  -4  -8  432.36   18.60
  -1  -4  -8  415.16   16.90
   1   4   8  390.06   19.50
  -2  -4  -8  371.76   17.20
  -2  -4  -8  373.16   15.50
   2   4   8  402.56   15.50
   2   4   8  374.06   18.60
  -3  -4  -8  478.25   19.40
   3   4   8  439.16   16.50
   3   4   8  478.95   20.70
  -4  -4  -8  933.81   21.40
  -4  -4  -8  935.41   29.30
   4   4   8  977.70   25.90
   4   4   8  937.61   28.90
   4   4   8 1002.40   32.00
  -5  -4  -8  341.87   16.20
  -5  -4  -8  344.97   12.20
   5   4   8  332.47   17.30
   5   4   8  349.87   16.20
   5   4   8  317.37   13.00
  -6  -4  -8  370.76   17.30
  -6  -4  -8  349.77   13.90
   6   4   8  366.06   18.20
   6   4   8  373.06   17.40
   6   4   8  359.06   13.70
  -7  -4  -8   11.50    4.50
  -7  -4  -8   11.40    4.10
   7   4   8   20.30    5.70
   7   4   8   16.70    5.30
   7   4   8   16.30    3.70
  -8  -4  -8   48.40    7.00
  -8  -4  -8   48.20    7.00
   8   4   8   52.69    7.70
   8   4   8   45.10    7.90
  -9  -4  -8   12.90    5.00
   9   4   8    4.90    4.10
   9   4   8    1.70    3.80
 -10  -4  -8   10.10    5.20
  10   4   8    6.10    4.80
  10   4   8   12.20    5.40
 -11  -4  -8    0.40    4.50
  11   4   8   13.90    6.40
  11   4   8    6.10    5.50
   5  -5  -8   53.39   10.40
   5  -5  -8   61.19   10.50
  -5   5   8   73.09   13.10
   4  -5  -8    1.60    3.20
   4  -5  -8    0.50    3.80
  -4   5   8   -1.60    4.00
   3  -5  -8  297.37   16.00
   3  -5  -8  301.97   17.00
  -3   5   8  317.67   19.30
   2  -5  -8   85.69    8.90
   2  -5  -8   56.49    7.50
  -2   5   8   57.49    8.70
   1  -5  -8  670.73   24.20
   1  -5  -8  590.04   23.20
  -1   5   8  642.84   26.20
   0  -5  -8   49.70    6.60
   0  -5  -8   42.90    6.10
   0   5   8   49.10    7.50
  -1  -5  -8  193.38   12.30
  -1  -5  -8  176.28   11.00
   1   5   8  204.08   11.40
   1   5   8  178.78   12.80
  -2  -5  -8   22.40    5.30
   2   5   8   26.60    6.30
   2   5   8   17.80    4.20
  -3  -5  -8   39.40    6.00
   3   5   8   47.20    8.00
   3   5   8   35.20    5.00
  -4  -5  -8  295.17   14.90
  -4  -5  -8  271.37    9.60
   4   5   8  279.67   12.60
   4   5   8  257.47   15.00
  -5  -5  -8   -0.40    2.00
  -5  -5  -8    1.60    1.80
   5   5   8   -0.50    2.70
   5   5   8    3.70    2.90
   5   5   8   -1.90    1.40
  -6  -5  -8  113.29    9.50
  -6  -5  -8  120.59    8.10
   6   5   8  120.89    9.90
   6   5   8  129.59   10.70
   6   5   8  126.99    8.30
  -7  -5  -8   73.49    7.90
  -7  -5  -8   90.19    7.80
   7   5   8   95.49    9.60
   7   5   8   71.59    6.40
   7   5   8   88.79    9.10
  -8  -5  -8   47.30    7.00
  -8  -5  -8   35.00    6.60
   8   5   8   29.90    6.90
   8   5   8   51.59    8.70
   8   5   8   36.20    5.60
  -9  -5  -8    5.50    4.50
   9   5   8   15.80    5.60
   9   5   8    9.90    5.10
 -10  -5  -8   49.70    8.80
  10   5   8   40.80    8.70
  10   5   8   66.29   10.90
 -11  -5  -8   29.90    8.30
  11   5   8   18.40    6.70
  11   5   8   18.20    6.40
   5  -6  -8   33.70    8.30
   5  -6  -8   26.10    7.90
  -5   6   8   32.30    9.30
   4  -6  -8   52.59    9.30
   4  -6  -8   54.09   10.40
  -4   6   8   36.60    8.80
   3  -6  -8    2.40    3.90
   3  -6  -8    6.30    4.00
   3  -6  -8    3.70    3.80
  -3   6   8    7.00    4.80
   2  -6  -8  243.78   15.40
   2  -6  -8  253.87   15.10
  -2   6   8  261.77   16.80
   1  -6  -8   18.10    5.20
   1  -6  -8   28.00    6.20
  -1   6   8   22.80    6.10
   0  -6  -8  392.16   18.10
   0  -6  -8  366.16   17.80
   0   6   8  384.36   19.00
   0   6   8  413.46   17.80
  -1  -6  -8   13.80    4.40
   1   6   8   15.00    4.00
   1   6   8   18.20    5.00
  -2  -6  -8  248.18   14.20
   2   6   8  232.48   14.00
   2   6   8  245.38   12.70
  -3  -6  -8   84.39    6.60
  -3  -6  -8   82.89    8.20
   3   6   8   70.59    8.20
   3   6   8   65.69    6.80
  -4  -6  -8   25.50    3.60
  -4  -6  -8   22.10    5.20
   4   6   8   17.20    5.10
   4   6   8   20.20    4.70
  -5  -6  -8  244.88   13.70
  -5  -6  -8  218.88   10.20
   5   6   8  219.88   11.70
   5   6   8  241.88   14.30
   5   6   8  235.58   13.80
  -6  -6  -8  369.76   14.80
  -6  -6  -8  389.76   17.60
   6   6   8  364.36   15.40
   6   6   8  379.06   18.20
   6   6   8  391.26   18.30
  -7  -6  -8  170.68   10.80
  -7  -6  -8  171.08   11.60
   7   6   8  190.28   10.80
   7   6   8  197.78   13.10
   7   6   8  165.38   12.40
  -8  -6  -8  247.18   14.10
  -8  -6  -8  235.08   14.00
   8   6   8  275.97   15.60
   8   6   8  267.97   13.10
   8   6   8  264.57   16.10
  -9  -6  -8    6.30    4.70
  -9  -6  -8    5.70    4.40
   9   6   8    5.30    3.30
   9   6   8    9.60    4.40
   9   6   8    4.00    4.20
 -10  -6  -8  123.59   11.70
  10   6   8   91.09   10.30
  10   6   8  116.59   12.30
 -11  -6  -8   -1.40    4.60
  11   6   8    0.60    4.50
  11   6   8   -3.10    3.50
   4  -7  -8   69.89   10.60
   4  -7  -8   69.79   10.00
  -4   7   8   74.99   11.60
   3  -7  -8   -1.60    3.50
   3  -7  -8    4.50    4.30
   3  -7  -8    2.50    4.30
  -3   7   8   -2.10    3.40
   2  -7  -8   19.20    5.70
   2  -7  -8   22.00    6.10
  -2   7   8   15.90    5.60
   1  -7  -8  125.19   11.00
   1  -7  -8  107.99   10.50
  -1   7   8   98.59   10.20
   0  -7  -8   62.29    7.90
   0  -7  -8   65.59    7.90
   0   7   8   67.49    7.50
   0   7   8   45.80    8.00
  -1  -7  -8  412.46   19.20
   1   7   8  427.36   18.90
   1   7   8  397.36   18.00
  -2  -7  -8   95.09    9.20
   2   7   8   69.59    7.30
   2   7   8   73.79    8.00
  -3  -7  -8  283.17   15.50
  -3  -7  -8  300.27   13.50
   3   7   8  308.67   15.20
   3   7   8  305.07   14.70
  -4  -7  -8   42.40    6.50
  -4  -7  -8   47.60    5.10
   4   7   8   53.09    6.40
   4   7   8   55.59    7.20
  -5  -7  -8  135.19   10.50
  -5  -7  -8  130.49    8.40
   5   7   8  133.29    9.60
   5   7   8  118.29    9.90
   5   7   8  118.89   10.30
  -6  -7  -8   16.80    5.00
  -6  -7  -8   24.20    5.00
   6   7   8   25.30    5.90
   6   7   8   24.00    5.20
   6   7   8   14.90    4.80
  -7  -7  -8   11.60    3.90
  -7  -7  -8    8.70    4.30
   7   7   8    3.80    2.90
   7   7   8   14.20    4.40
   7   7   8   13.50    4.80
  -8  -7  -8   88.59    9.10
  -8  -7  -8   86.69    9.10
   8   7   8   82.49    7.90
   8   7   8   94.99   10.10
   8   7   8   88.39    9.40
  -9  -7  -8   49.20    8.40
  -9  -7  -8   43.30    7.60
   9   7   8   36.30    8.10
   9   7   8   49.70   11.40
   9   7   8   34.00    6.40
 -10  -7  -8   60.59   10.10
  10   7   8   60.89   10.40
  10   7   8   58.59    7.50
 -11  -7  -8   13.30    6.50
  11   7   8   14.80    6.70
   3  -8  -8   50.49    9.60
   3  -8  -8   56.19   10.40
  -3   8   8   40.60    8.90
   2  -8  -8    8.60    4.70
   2  -8  -8    6.20    5.10
  -2   8   8   10.50    5.10
   1  -8  -8   17.20    5.60
   1  -8  -8   14.60    5.20
  -1   8   8   15.00    5.30
   0  -8  -8  144.39   12.00
   0  -8  -8  129.39   11.30
   0   8   8  151.98   11.30
   0   8   8  148.19   11.40
  -1  -8  -8    6.70    4.00
   1   8   8    4.80    3.50
   1   8   8    5.10    3.00
  -2  -8  -8  516.85   22.30
   2   8   8  497.85   19.30
   2   8   8  503.35   20.60
  -3  -8  -8    9.00    4.40
  -3  -8  -8    8.20    4.40
   3   8   8   10.80    3.70
   3   8   8    4.20    3.10
  -4  -8  -8  500.05   21.60
  -4  -8  -8  519.65   19.00
   4   8   8  496.55   18.50
   4   8   8  492.35   20.10
  -5  -8  -8    7.00    3.70
  -5  -8  -8    6.60    3.50
   5   8   8    8.50    3.80
   5   8   8   12.40    4.10
  -6  -8  -8   67.79    8.10
  -6  -8  -8   85.39    8.10
   6   8   8   69.69    7.70
   6   8   8   71.79    8.70
  -7  -8  -8   55.99    7.70
  -7  -8  -8   61.69    8.10
   7   8   8   59.79    8.30
   7   8   8   56.19    7.10
  -8  -8  -8    6.30    3.90
  -8  -8  -8    6.60    4.20
   8   8   8   12.90    5.00
   8   8   8    6.20    3.60
  -9  -8  -8   74.99    9.90
  -9  -8  -8   84.29    9.30
   9   8   8   80.99    8.70
   9   8   8   83.19   10.20
 -10  -8  -8   91.99   11.50
  10   8   8   88.89   10.90
  10   8   8   89.09    9.30
 -11  -8  -8   -1.80    4.80
  11   8   8    5.00    5.00
   2  -9  -8  133.69   12.80
   2  -9  -8   95.99   11.60
   2  -9  -8   92.29   10.60
  -2   9   8  126.69   12.40
   1  -9  -8   71.19    9.90
   1  -9  -8   65.29    9.20
  -1   9   8   49.20    8.50
   0  -9  -8   80.59    9.50
   0  -9  -8   98.59   10.90
   0   9   8  103.89    9.60
   0   9   8   85.49    9.30
  -1  -9  -8   -1.60    3.20
   1   9   8    2.90    3.50
  -2  -9  -8    2.30    4.00
   2   9   8    2.20    3.10
  -3  -9  -8   90.19    9.90
   3   9   8  100.29    9.50
  -4  -9  -8   54.19    8.10
  -4  -9  -8   61.29    7.90
   4   9   8   56.89    7.30
  -5  -9  -8  139.89   11.90
  -5  -9  -8  144.89   11.20
   5   9   8  130.79   10.60
  -6  -9  -8  108.99   10.70
  -6  -9  -8  107.69    9.90
   6   9   8  111.89   10.00
   6   9   8  101.89   10.60
  -7  -9  -8   72.59    9.00
  -7  -9  -8   72.59    8.80
   7   9   8   65.09    8.10
   7   9   8   74.59    9.40
  -8  -9  -8    6.30    4.70
  -8  -9  -8    7.70    4.40
   8   9   8   12.00    4.90
   8   9   8    6.60    4.30
  -9  -9  -8    6.00    4.20
  -9  -9  -8    6.60    4.80
   9   9   8   10.80    4.90
   9   9   8   10.20    5.40
 -10  -9  -8    9.80    6.00
  10   9   8    2.80    4.90
  10   9   8    7.60    4.40
 -11  -9  -8    0.20    5.10
  11   9   8    4.10    4.80
  11   9   8   14.30    5.80
   1 -10  -8   24.20    7.10
   1 -10  -8   24.80    7.30
   0 -10  -8    2.80    4.30
   0 -10  -8    6.10    5.40
   0  10   8    4.70    3.80
  -1 -10  -8   58.39   10.60
   1  10   8   42.90    8.00
  -2 -10  -8   42.70    8.70
   2  10   8   19.10    5.80
  -3 -10  -8    9.00    4.60
   3  10   8    5.50    4.10
  -4 -10  -8  131.69   12.30
  -4 -10  -8  142.89   12.50
   4  10   8  156.88   12.10
  -5 -10  -8    1.00    3.70
  -5 -10  -8    1.20    3.60
   5  10   8    5.70    4.00
  -6 -10  -8  298.17   17.20
  -6 -10  -8  319.17   18.60
   6  10   8  316.07   17.40
  -7 -10  -8    4.20    4.20
  -7 -10  -8   -1.60    3.70
   7  10   8    5.60    4.40
   7  10   8    1.80    3.40
  -8 -10  -8  151.58   13.30
  -8 -10  -8  125.39   12.30
   8  10   8  152.28   13.50
   8  10   8  171.88   13.40
  -9 -10  -8   20.30    6.20
  -9 -10  -8    8.10    6.00
   9  10   8   24.80    6.80
   9  10   8   14.50    6.10
 -10 -10  -8   13.70    7.00
  10  10   8   19.30    6.50
  10  10   8   23.80    7.30
 -11 -10  -8   16.50    7.30
  -1 -11  -8   88.99   11.70
   1  11   8   69.19    9.50
  -2 -11  -8  142.29   14.00
   2  11   8  156.28   12.90
  -3 -11  -8   19.80    6.70
   3  11   8   23.80    6.80
  -4 -11  -8   68.29   11.60
   4  11   8   63.69    8.80
  -5 -11  -8    1.30    4.60
  -5 -11  -8   -0.90    3.70
   5  11   8    1.50    3.50
  -6 -11  -8    2.60    4.30
  -6 -11  -8    1.10    4.60
   6  11   8    5.00    4.40
  -7 -11  -8   39.10    8.50
  -7 -11  -8   19.30    6.60
   7  11   8   57.09    9.80
  -8 -11  -8   75.49   11.40
  -8 -11  -8   46.70    9.30
   8  11   8   44.00    8.80
   8  11   8   61.59   10.60
  -9 -11  -8    9.30    5.50
  -9 -11  -8   18.80    6.60
   9  11   8   12.00    5.50
   9  11   8   13.30    6.40
 -10 -11  -8   15.20    7.50
 -10 -11  -8   17.40    6.90
  10  11   8   25.40    7.40
  10  11   8   12.80    6.50
  -3 -12  -8   31.00    8.90
   3  12   8   41.40    8.50
  -4 -12  -8    7.90    5.90
   4  12   8    0.50    3.50
  -5 -12  -8    6.70    5.40
   5  12   8   -0.80    4.10
  -6 -12  -8    2.40    4.90
  -6 -12  -8    5.00    6.00
   6  12   8    6.60    4.90
  -7 -12  -8    2.00    4.90
  -7 -12  -8    1.50    5.70
   7  12   8    1.90    4.90
  -8 -12  -8   78.69   11.40
  -8 -12  -8   56.09   11.20
   8  12   8   58.79   10.50
  -9 -12  -8    2.90    6.60
   3   5  -9  132.89   14.70
   3   5  -9  137.79   13.20
  -3  -5   9  135.79   14.30
   2   5  -9   18.50    6.40
   2   5  -9   18.70    7.80
  -2  -5   9   11.10    6.60
   1   5  -9  206.88   17.70
  -1  -5   9  210.78   16.90
   0   5  -9    9.20    5.50
   0  -5   9    4.70    5.60
  -1   5  -9   88.79   12.30
   1  -5   9  131.99   14.40
  -2   5  -9   -3.40    4.60
   2  -5   9   -3.70    4.80
   4   4  -9    3.10    5.10
  -4  -4   9    7.00    6.00
   3   4  -9    7.20    5.80
   3   4  -9   -3.40    3.60
  -3  -4   9    5.90    5.40
   2   4  -9   -2.50    3.50
   2   4  -9    2.60    4.50
  -2  -4   9   -3.20    3.80
   1   4  -9   66.89    9.10
   1   4  -9   70.59   10.90
  -1  -4   9   69.39   10.60
   0   4  -9   30.80    7.90
   0  -4   9   19.00    7.30
  -1   4  -9   65.09   11.60
   1  -4   9   39.80    9.50
  -2   4  -9   21.00    7.10
   2  -4   9   29.60    8.40
  -3   4  -9   13.60    6.80
   3  -4   9    4.80    5.40
  -4   4  -9   11.00    6.20
   4  -4   9   12.80    7.10
   5   3  -9   63.99   11.10
   5   3  -9   59.39   10.60
  -5  -3   9   72.99   12.40
   4   3  -9   16.00    6.60
   4   3  -9   14.00    5.60
  -4  -3   9   12.30    6.10
   3   3  -9   14.50    6.10
   3   3  -9   10.50    4.90
  -3  -3   9   17.90    6.80
   2   3  -9   22.60    5.80
   2   3  -9   29.20    7.80
  -2  -3   9   42.00    9.10
   1   3  -9   77.49    8.70
   1   3  -9   78.89   10.60
  -1  -3   9  100.39   11.70
   0   3  -9   45.20    7.60
   0   3  -9   39.90    9.00
   0  -3   9   38.40    8.50
  -1   3  -9  372.26   21.50
   1  -3   9  407.36   22.30
  -2   3  -9    4.20    4.20
   2  -3   9   -3.70    3.90
  -3   3  -9  348.87   21.50
   3  -3   9  386.66   22.90
  -4   3  -9   15.50    6.30
   4  -3   9    5.20    5.60
  -5   3  -9   19.60    7.60
   5  -3   9   26.20    8.70
   6   2  -9   25.90    7.60
   6   2  -9   47.20    9.50
  -6  -2   9   39.00    9.60
   5   2  -9   68.99   11.30
   5   2  -9   69.19   10.20
   5   2  -9   69.99    9.20
  -5  -2   9   61.49   10.90
   4   2  -9   72.79   10.00
   4   2  -9   67.49    8.60
   4   2  -9   91.89   10.90
  -4  -2   9   66.19   11.10
   3   2  -9  190.38   15.10
   3   2  -9  225.98   13.70
   3   2  -9  203.68   14.80
  -3  -2   9  198.88   15.50
   2   2  -9   42.80    8.80
   2   2  -9   47.40    8.20
   2   2  -9   58.19    7.00
  -2  -2   9   39.40    9.00
   1   2  -9   36.20    6.80
   1   2  -9   59.49   10.30
  -1  -2   9   32.80    7.70
   0   2  -9   27.60    7.30
   0   2  -9   19.60    5.30
   0  -2   9   26.10    7.20
  -1   2  -9   11.60    4.20
  -1   2  -9   13.20    5.50
   1  -2   9   18.40    6.80
  -2   2  -9   82.39   10.30
   2  -2   9   82.99   11.00
  -3   2  -9   93.79   11.00
   3  -2   9   79.29   10.90
  -4   2  -9   83.69   10.70
   4  -2   9   87.49   11.90
  -5   2  -9   32.10    8.70
   5  -2   9   26.10    7.90
  -6   2  -9   61.39   11.30
  -6   2  -9   84.79   10.50
   6  -2   9   78.89   11.80
   6   1  -9    5.80    5.20
   6   1  -9   12.00    5.90
  -6  -1   9    5.60    6.20
   5   1  -9   65.89    9.80
   5   1  -9   58.99   10.40
   5   1  -9   58.89    8.60
  -5  -1   9   62.09   11.10
   4   1  -9   12.10    5.30
   4   1  -9    8.10    4.90
   4   1  -9   13.30    4.90
  -4  -1   9   11.80    6.00
   3   1  -9  291.67   15.80
   3   1  -9  238.08   16.10
   3   1  -9  285.37   16.90
  -3  -1   9  235.38   16.90
   2   1  -9   27.30    7.00
   2   1  -9   33.10    6.90
  -2  -1   9   25.30    6.80
   1   1  -9  336.97   18.80
   1   1  -9  335.17   17.00
  -1  -1   9  328.67   19.20
   0   1  -9   72.89    9.40
   0   1  -9   73.29    7.90
   0  -1   9   61.39    9.00
  -1   1  -9    7.30    3.50
  -1   1  -9    3.30    3.70
   1  -1   9    6.90    4.40
  -2   1  -9  113.69    8.60
  -2   1  -9  107.99   10.90
   2  -1   9  102.99   11.30
  -3   1  -9  283.57   17.70
   3  -1   9  257.97   17.80
  -4   1  -9   -0.50    3.50
   4  -1   9    2.10    4.00
  -5   1  -9  348.47   20.40
  -5   1  -9  330.67   23.10
   5  -1   9  360.66   21.70
  -6   1  -9   19.50    5.60
  -6   1  -9   29.10    8.10
   6  -1   9   21.00    7.00
  -7   1  -9   93.79   10.20
   7  -1   9   96.39   12.60
   6   0  -9    0.40    3.60
   6   0  -9    1.90    5.00
  -6   0   9   -5.20    5.50
   5   0  -9   27.00    7.50
   5   0  -9   21.20    6.80
   5   0  -9   23.30    6.80
  -5   0   9   26.30    8.90
   4   0  -9   17.10    6.00
   4   0  -9   18.20    6.00
   4   0  -9   28.10    7.10
  -4   0   9   21.60    7.00
   3   0  -9   25.60    6.30
   3   0  -9   16.00    5.20
   3   0  -9   24.40    6.40
  -3   0   9   21.20    6.70
   2   0  -9   80.39    9.50
   2   0  -9   95.89    9.70
  -2   0   9   73.49    9.90
   1   0  -9  304.57   17.50
   1   0  -9  327.97   16.50
  -1   0   9  299.47   18.50
   0   0  -9   96.19    8.60
   0   0  -9   67.29    8.90
   0   0   9   71.29    9.40
  -1   0  -9  350.86   18.80
  -1   0  -9  366.56   16.10
   1   0   9  346.07   19.40
  -2   0  -9   23.80    6.20
  -2   0  -9   32.40    5.50
   2   0   9   33.90    7.80
  -3   0  -9   76.59    6.60
  -3   0  -9   70.09    8.80
   3   0   9   64.09    9.20
  -4   0  -9   76.79    9.30
   4   0   9   58.99    9.00
  -5   0  -9   75.89    8.20
  -5   0  -9   70.19    9.30
   5   0   9   62.59    9.70
  -6   0  -9  124.19    9.80
  -6   0  -9  114.69   11.90
   6   0   9  118.79    9.70
   6   0   9   95.79   11.40
  -7   0  -9   25.70    5.90
  -7   0  -9   29.70    7.60
   7   0   9   39.70    9.50
  -8   0  -9  125.59   11.70
   8   0   9  108.69   12.70
   6  -1  -9   35.40    8.60
   6  -1  -9   23.10    7.80
  -6   1   9   32.00    9.70
   5  -1  -9   16.30    5.90
   5  -1  -9   23.80    6.70
  -5   1   9    4.90    5.80
   4  -1  -9   19.40    5.80
   4  -1  -9   22.20    6.50
   4  -1  -9   43.50    7.90
  -4   1   9   50.59   10.50
   3  -1  -9   12.00    4.90
   3  -1  -9    7.10    4.20
   3  -1  -9   17.10    5.60
  -3   1   9   11.30    6.10
   2  -1  -9   64.29    8.20
   2  -1  -9   81.69    9.40
  -2   1   9   53.19    9.50
   1  -1  -9  393.96   19.50
   1  -1  -9  364.46   17.70
  -1   1   9  362.46   20.10
   0  -1  -9   94.29    8.60
   0  -1  -9  111.39   10.50
   0   1   9   95.09   10.50
  -1  -1  -9  763.72   24.70
  -1  -1  -9  734.63   27.70
   1   1   9  725.83   28.60
  -2  -1  -9  205.58   14.00
  -2  -1  -9  217.48   11.70
   2   1   9  184.18   14.00
  -3  -1  -9  286.17   12.90
  -3  -1  -9  281.27   16.40
   3   1   9  272.27   17.20
  -4  -1  -9  203.98   14.10
  -4  -1  -9  226.58   10.80
   4   1   9  232.98   16.00
  -5  -1  -9    3.10    3.80
  -5  -1  -9    6.80    3.60
   5   1   9    7.80    4.20
   5   1   9    7.00    3.40
  -6  -1  -9   26.80    5.40
  -6  -1  -9   33.40    7.30
   6   1   9   29.30    7.50
   6   1   9   31.60    6.40
  -7  -1  -9  169.78   13.70
  -7  -1  -9  173.48   11.80
   7   1   9  161.08   14.50
   7   1   9  163.08   11.90
  -8  -1  -9   22.60    6.10
   8   1   9   13.30    5.20
   8   1   9    9.00    5.30
  -9  -1  -9   81.29   10.40
   9   1   9   98.69   11.00
   9   1   9   95.29   12.70
   6  -2  -9    6.80    5.70
   6  -2  -9   11.50    5.60
  -6   2   9   19.20    8.00
   5  -2  -9  214.68   16.10
   5  -2  -9  251.27   17.50
  -5   2   9  176.48   16.90
   4  -2  -9    6.60    4.40
   4  -2  -9   12.90    5.00
   4  -2  -9    8.50    4.30
  -4   2   9   16.70    6.90
   3  -2  -9  304.87   17.30
   3  -2  -9  331.77   18.10
  -3   2   9  343.47   20.80
   2  -2  -9   16.60    5.50
   2  -2  -9    5.60    3.30
  -2   2   9    2.60    4.20
   1  -2  -9   92.99    9.80
   1  -2  -9   86.39    8.60
  -1   2   9  101.89   10.90
   0  -2  -9   51.79    6.50
   0  -2  -9   54.39    7.90
   0   2   9   59.89   10.40
  -1  -2  -9  181.48   11.30
  -1  -2  -9  168.28   12.60
   1   2   9  198.68   14.40
  -2  -2  -9   20.30    4.70
  -2  -2  -9   24.00    5.50
   2   2   9   21.40    6.20
  -3  -2  -9  575.74   19.70
  -3  -2  -9  558.04   23.20
   3   2   9  583.44   25.10
  -4  -2  -9   12.90    4.90
  -4  -2  -9    8.90    3.20
   4   2   9    9.00    4.50
  -5  -2  -9  235.48   11.00
  -5  -2  -9  252.77   15.40
   5   2   9  263.57   14.10
   5   2   9  234.78   16.10
  -6  -2  -9    2.70    3.60
  -6  -2  -9    2.40    2.60
   6   2   9    2.50    3.70
   6   2   9    8.80    4.10
  -7  -2  -9    0.80    2.70
  -7  -2  -9    3.40    3.80
   7   2   9   -1.30    2.90
   7   2   9    8.10    4.10
  -8  -2  -9   51.39    7.50
   8   2   9   45.20    8.40
   8   2   9   56.69   10.30
  -9  -2  -9   13.50    5.30
   9   2   9   12.00    5.10
   9   2   9   19.00    6.40
   5  -3  -9   -1.30    3.80
   5  -3  -9    2.40    4.20
  -5   3   9    2.80    5.40
   4  -3  -9   13.50    5.40
   4  -3  -9   12.30    4.90
   4  -3  -9    9.80    5.00
  -4   3   9    7.10    5.90
   3  -3  -9   64.49    8.60
   3  -3  -9   55.39    8.30
  -3   3   9   57.69   10.40
   2  -3  -9   55.79    7.40
   2  -3  -9   61.59    8.50
  -2   3   9   50.99   10.20
   1  -3  -9   33.90    6.60
   1  -3  -9   35.50    7.10
  -1   3   9   34.80    7.80
   0  -3  -9  112.39    9.50
   0  -3  -9  118.79   10.60
   0   3   9  136.69   12.40
  -1  -3  -9   96.09    8.30
  -1  -3  -9   96.69    9.70
   1   3   9  111.49   11.00
  -2  -3  -9   69.49    7.00
  -2  -3  -9   44.90    7.00
   2   3   9   72.39    9.00
  -3  -3  -9  602.94   20.70
  -3  -3  -9  636.04   24.50
   3   3   9  602.04   25.30
  -4  -3  -9  378.06   15.30
  -4  -3  -9  400.56   18.90
   4   3   9  361.46   19.70
  -5  -3  -9  577.04   19.10
  -5  -3  -9  579.44   23.50
   5   3   9  583.94   22.30
   5   3   9  618.64   26.00
  -6  -3  -9  263.77   11.80
  -6  -3  -9  269.47   12.20
  -6  -3  -9  270.67   15.90
   6   3   9  278.17   15.20
   6   3   9  298.27   17.80
  -7  -3  -9   77.99    7.50
  -7  -3  -9   92.39    9.80
   7   3   9   65.69    9.00
   7   3   9   71.19    8.60
  -8  -3  -9  109.69    9.70
  -8  -3  -9   86.59   10.00
   8   3   9  112.49   10.80
   8   3   9  118.69   12.40
  -9  -3  -9   13.10    4.90
   9   3   9   13.90    6.00
   9   3   9   16.80    6.10
 -10  -3  -9    3.60    4.50
  10   3   9    6.50    4.90
  10   3   9   10.90    5.40
   5  -4  -9   38.20    8.80
   5  -4  -9   55.69   10.80
  -5   4   9   51.39   11.10
   4  -4  -9   13.70    5.70
   4  -4  -9    9.40    5.10
  -4   4   9   -1.50    4.10
   3  -4  -9  336.17   18.50
   3  -4  -9  325.77   17.80
  -3   4   9  313.27   20.30
   2  -4  -9    7.00    4.00
   2  -4  -9    7.30    4.10
  -2   4   9   11.30    5.80
   1  -4  -9  745.03   27.70
   1  -4  -9  752.52   27.20
  -1   4   9  780.52   31.40
   0  -4  -9   21.70    5.30
   0  -4  -9    7.20    3.90
   0   4   9   14.00    5.40
  -1  -4  -9  744.93   27.10
  -1  -4  -9  702.63   24.50
   1   4   9  710.13   28.60
  -2  -4  -9   10.50    3.40
  -2  -4  -9   13.60    4.60
   2   4   9   23.80    6.80
  -3  -4  -9   10.50    3.50
  -3  -4  -9    4.80    3.50
   3   4   9    4.90    3.50
   3   4   9    8.10    3.30
  -4  -4  -9   18.20    5.10
  -4  -4  -9   15.90    4.10
   4   4   9   27.80    6.80
   4   4   9   23.70    4.70
  -5  -4  -9  259.47   15.20
   5   4   9  262.67   14.60
   5   4   9  247.58   15.90
   5   4   9  266.97   12.50
  -6  -4  -9    7.10    4.00
  -6  -4  -9    4.50    2.70
   6   4   9    7.30    3.00
   6   4   9    4.40    3.10
   6   4   9    6.20    3.80
  -7  -4  -9  169.38   12.70
  -7  -4  -9  178.68   10.90
   7   4   9  178.18   12.80
   7   4   9  168.18   13.60
   7   4   9  178.38   11.80
  -8  -4  -9    3.00    3.60
  -8  -4  -9    5.00    4.30
   8   4   9   12.50    5.20
   8   4   9    6.00    4.20
  -9  -4  -9    1.40    3.90
   9   4   9   14.70    5.90
   9   4   9   14.00    5.50
 -10  -4  -9    7.40    4.90
  10   4   9   10.90    5.70
  10   4   9    9.20    5.10
   4  -5  -9   24.60    7.20
   4  -5  -9   18.70    6.50
  -4   5   9   10.60    6.00
   3  -5  -9   40.20    8.00
   3  -5  -9   19.90    6.80
   3  -5  -9   29.10    7.00
  -3   5   9   40.30    9.70
   2  -5  -9    1.50    3.50
   2  -5  -9   -1.10    2.90
  -2   5   9    4.00    4.50
   1  -5  -9   39.40    7.60
   1  -5  -9   50.49    7.30
  -1   5   9   50.59    9.60
   0  -5  -9    2.00    3.10
   0  -5  -9    8.40    4.10
   0   5   9    4.00    4.20
  -1  -5  -9  183.68   11.80
  -1  -5  -9  151.18   11.90
   1   5   9  167.38   13.60
  -2  -5  -9   28.60    5.70
  -2  -5  -9   45.40    7.00
   2   5   9   40.70    8.40
   2   5   9   29.90    5.70
  -3  -5  -9   10.70    4.70
   3   5   9    5.90    4.10
   3   5   9    5.20    3.10
  -4  -5  -9    5.50    3.70
   4   5   9    6.90    4.00
   4   5   9    6.90    3.10
  -5  -5  -9   84.69    9.00
   5   5   9   97.09    9.30
   5   5   9   90.79    7.50
   5   5   9   92.69   10.20
  -6  -5  -9  232.78   11.00
  -6  -5  -9  214.28   13.90
   6   5   9  224.28   14.20
   6   5   9  217.38   11.50
   6   5   9  241.48   15.80
  -7  -5  -9  524.95   22.30
  -7  -5  -9  508.25   18.40
   7   5   9  496.05   18.00
   7   5   9  506.95   22.10
   7   5   9  490.55   23.10
  -8  -5  -9  173.48   11.50
  -8  -5  -9  180.78   13.00
   8   5   9  190.58   13.90
   8   5   9  171.38   13.50
  -9  -5  -9  133.89   11.30
   9   5   9  124.19   12.40
   9   5   9  134.89   12.60
 -10  -5  -9  129.99   12.20
  10   5   9  144.49   13.60
  10   5   9  168.78   14.70
 -11  -5  -9   -0.20    4.80
  11   5   9    0.70    4.60
  11   5   9    0.00    4.80
   4  -6  -9    3.40    4.40
   4  -6  -9   -1.10    4.40
  -4   6   9    2.10    5.20
   3  -6  -9    2.00    4.00
   3  -6  -9    3.30    4.40
   3  -6  -9    1.30    3.80
  -3   6   9   -2.90    3.80
   2  -6  -9   -0.10    3.40
   2  -6  -9    4.00    4.10
  -2   6   9    6.00    4.80
   1  -6  -9  111.79   10.60
   1  -6  -9   88.09    9.70
  -1   6   9  139.19   13.10
   0  -6  -9   10.10    4.30
   0  -6  -9   11.50    4.60
   0   6   9    7.30    4.80
  -1  -6  -9  801.42   29.00
  -1  -6  -9  837.72   28.30
   1   6   9  799.22   30.50
   1   6   9  826.92   27.50
  -2  -6  -9   26.60    5.60
  -2  -6  -9   26.40    6.30
   2   6   9   28.90    5.80
   2   6   9   21.50    6.30
  -3  -6  -9 1075.39   34.00
   3   6   9 1021.50   35.00
   3   6   9 1081.49   31.10
  -4  -6  -9   20.00    5.70
   4   6   9   10.00    4.70
   4   6   9   11.80    3.90
  -5  -6  -9  251.57   14.80
   5   6   9  232.88   12.50
   5   6   9  243.28   15.30
  -6  -6  -9   38.10    7.00
  -6  -6  -9   25.10    6.10
   6   6   9   26.50    5.10
   6   6   9   23.70    6.30
   6   6   9   25.50    6.50
  -7  -6  -9    5.50    3.30
  -7  -6  -9    3.30    3.50
   7   6   9    1.70    3.20
   7   6   9    2.20    2.60
   7   6   9    4.40    4.10
  -8  -6  -9   -5.20    2.50
  -8  -6  -9    3.00    3.40
   8   6   9    2.80    2.80
   8   6   9    2.70    4.10
   8   6   9    0.90    3.30
  -9  -6  -9   57.99    8.70
  -9  -6  -9   53.39    8.30
   9   6   9   46.20    9.20
   9   6   9   59.39   10.00
 -10  -6  -9   12.80    5.80
  10   6   9    8.20    5.40
  10   6   9   16.50    7.00
 -11  -6  -9   18.80    7.40
  11   6   9   10.90    6.50
  11   6   9   14.30    6.70
   3  -7  -9  152.08   13.70
   3  -7  -9  158.78   15.00
  -3   7   9  174.58   15.80
   2  -7  -9   60.39   10.10
   2  -7  -9   51.39    9.00
  -2   7   9   68.29   10.30
   1  -7  -9  158.68   13.20
   1  -7  -9  131.29   11.90
  -1   7   9  150.28   13.60
   0  -7  -9   47.40    8.40
   0  -7  -9   22.90    6.20
   0   7   9   26.60    6.70
  -1  -7  -9    7.00    4.40
  -1  -7  -9    6.00    3.80
   1   7   9    0.90    2.50
   1   7   9    6.40    4.00
  -2  -7  -9    3.90    3.60
   2   7   9    4.10    3.50
   2   7   9   14.50    5.10
  -3  -7  -9  164.58   12.50
   3   7   9  150.48   10.80
   3   7   9  153.78   12.20
  -4  -7  -9   15.10    5.30
   4   7   9   25.20    5.50
   4   7   9   19.70    6.20
  -5  -7  -9   67.29    8.50
   5   7   9   86.09    9.50
   5   7   9   93.19    8.40
  -6  -7  -9   30.70    6.70
   6   7   9   27.20    6.40
   6   7   9   22.10    6.10
   6   7   9   28.20    5.80
  -7  -7  -9    1.50    3.10
  -7  -7  -9    1.70    3.00
   7   7   9    4.00    3.50
   7   7   9    1.20    2.60
   7   7   9    1.40    3.40
  -8  -7  -9   35.60    7.30
  -8  -7  -9   50.19    7.30
   8   7   9   42.90    8.70
   8   7   9   26.50    6.80
   8   7   9   43.30    7.00
  -9  -7  -9  162.78   12.50
  -9  -7  -9  139.59   12.10
   9   7   9  140.09   13.10
   9   7   9  155.18   11.10
 -10  -7  -9   44.20    8.50
  10   7   9   36.80    9.00
 -11  -7  -9   52.89   10.10
  11   7   9   60.49   11.10
   2  -8  -9    7.80    5.70
   2  -8  -9   -0.80    4.20
  -2   8   9   10.10    5.50
   1  -8  -9   65.59    9.40
   1  -8  -9   57.69    9.90
  -1   8   9   51.59   10.10
   0  -8  -9    4.10    3.90
   0  -8  -9   21.30    6.60
   0   8   9    7.80    4.60
  -1  -8  -9   -1.30    2.90
  -1  -8  -9    7.40    4.50
   1   8   9   -0.50    2.70
   1   8   9   -0.50    2.80
  -2  -8  -9    6.60    4.70
   2   8   9    3.10    3.10
   2   8   9    2.10    2.90
  -3  -8  -9  247.48   15.70
   3   8   9  213.98   13.40
   3   8   9  248.68   14.50
  -4  -8  -9   -1.70    2.70
   4   8   9   -0.90    2.50
   4   8   9    3.50    3.40
  -5  -8  -9  673.83   26.40
   5   8   9  656.53   24.20
   5   8   9  649.43   24.40
  -6  -8  -9   19.30    5.70
   6   8   9   14.50    5.30
   6   8   9   20.80    5.40
  -7  -8  -9  349.57   18.30
  -7  -8  -9  302.87   15.00
   7   8   9  313.47   16.00
   7   8   9  294.87   17.80
  -8  -8  -9   48.50    8.60
  -8  -8  -9   52.09    7.80
   8   8   9   65.39    8.10
   8   8   9   50.29    9.50
  -9  -8  -9   34.80    7.30
  -9  -8  -9   39.00    7.80
   9   8   9   31.50    7.90
   9   8   9   32.50    6.70
 -10  -8  -9   -0.30    4.20
  10   8   9   -2.80    3.60
  10   8   9    4.40    4.40
 -11  -8  -9    5.60    6.20
  11   8   9    2.70    4.60
   1  -9  -9  181.08   14.90
   1  -9  -9  185.28   15.50
  -1   9   9  170.58   14.10
   0  -9  -9   66.19    9.50
   0  -9  -9   55.99    9.90
   0   9   9   43.40    8.30
   0   9   9   47.70    8.50
  -1  -9  -9  252.47   16.90
   1   9   9  236.08   15.40
  -2  -9  -9   17.80    5.80
   2   9   9   24.00    6.30
  -3  -9  -9   79.69   10.00
   3   9   9  132.79   11.10
  -4  -9  -9   22.60    6.70
   4   9   9   29.20    6.70
  -5  -9  -9   12.60    5.30
   5   9   9   11.40    4.90
  -6  -9  -9   30.00    7.00
   6   9   9   30.70    6.50
  -7  -9  -9   54.19    9.10
  -7  -9  -9   53.39    9.50
   7   9   9   46.80    8.00
   7   9   9   64.19   10.60
  -8  -9  -9   47.00    8.10
  -8  -9  -9   35.90    7.90
   8   9   9   33.00    8.00
   8   9   9   47.10    8.30
  -9  -9  -9   10.40    5.10
  -9  -9  -9   14.90    5.60
   9   9   9   26.70    7.20
   9   9   9   15.40    5.60
 -10  -9  -9    0.10    4.60
  10   9   9    0.90    4.10
  10   9   9    0.40    3.70
   0 -10  -9   18.30    6.40
   0 -10  -9   15.20    6.50
   0  10   9   14.40    5.80
  -1 -10  -9  146.69   13.80
   1  10   9  116.79   11.40
  -2 -10  -9   25.40    7.60
   2  10   9   23.50    6.30
  -3 -10  -9   56.99    9.90
   3  10   9   65.19    8.70
  -4 -10  -9   23.10    7.10
   4  10   9   21.90    6.10
  -5 -10  -9    2.00    4.10
   5  10   9   13.00    5.30
  -6 -10  -9    2.90    4.10
   6  10   9   -2.00    3.30
  -7 -10  -9  131.19   12.80
   7  10   9  144.29   12.40
  -8 -10  -9    2.80    4.30
  -8 -10  -9    2.60    4.60
   8  10   9    1.30    4.50
   8  10   9    2.70    4.00
  -9 -10  -9  172.28   14.50
  -9 -10  -9  173.38   14.20
   9  10   9  157.98   13.30
   9  10   9  175.58   15.30
 -10 -10  -9   27.10    7.80
  10  10   9   38.00    9.20
  10  10   9   32.60    7.60
  -1 -11  -9   28.40    8.10
  -2 -11  -9   26.90    8.20
   2  11   9   35.30    8.10
  -3 -11  -9  152.58   14.70
   3  11   9  159.98   13.60
  -4 -11  -9    5.80    5.30
   4  11   9    5.20    4.30
  -5 -11  -9  171.28   14.80
   5  11   9  149.29   13.00
  -6 -11  -9    6.70    5.60
   6  11   9    2.90    4.20
  -7 -11  -9    2.30    4.50
   7  11   9    0.00    3.70
  -8 -11  -9   21.40    7.10
   8  11   9   11.70    6.30
   8  11   9   11.10    5.40
  -9 -11  -9    1.00    5.50
  -9 -11  -9    1.60    4.90
   9  11   9    2.70    4.80
   9  11   9    7.60    5.70
  -4 -12  -9   47.90   10.40
   4  12   9   19.40    6.70
  -5 -12  -9   91.09   12.10
   5  12   9   48.90    9.70
  -6 -12  -9   30.10    8.60
   6  12   9   42.90    8.90
  -7 -12  -9   27.70    8.30
   7  12   9   17.40    6.30
  -8 -12  -9   57.59   11.10
   2   4 -10   -4.60    4.10
   2   4 -10    2.60    6.10
  -2  -4  10    1.60    5.40
   1   4 -10   19.20    7.80
  -1  -4  10   15.00    7.20
   0   4 -10   37.30    9.40
   0  -4  10   30.90    8.80
  -1   4 -10  154.48   15.90
   1  -4  10  134.59   15.10
   3   3 -10   80.99   12.10
   3   3 -10   78.69   10.60
  -3  -3  10  121.59   13.60
   2   3 -10  112.79   11.60
   2   3 -10  132.69   14.20
  -2  -3  10  158.48   15.20
   1   3 -10  110.69   11.30
   1   3 -10  120.99   13.70
  -1  -3  10  146.69   14.60
   0   3 -10   13.00    6.70
   0  -3  10   12.80    6.30
  -1   3 -10   -0.10    4.50
   1  -3  10    0.10    4.70
  -2   3 -10   21.50    7.50
   2  -3  10   32.10    9.00
  -3   3 -10    9.80    6.00
   3  -3  10   21.90    8.70
  -4   3 -10   27.50    8.00
   4  -3  10   15.70    7.50
   4   2 -10    6.00    5.70
   4   2 -10    6.60    5.10
  -4  -2  10    1.40    5.40
   3   2 -10   15.90    6.50
   3   2 -10   13.90    6.00
  -3  -2  10   22.90    7.60
   2   2 -10   29.20    7.60
  -2  -2  10   15.30    6.70
   1   2 -10   23.20    7.50
   1   2 -10   29.00    7.00
  -1  -2  10   37.00    9.40
   0   2 -10   20.50    7.10
   0   2 -10   33.80    7.30
   0  -2  10   13.60    6.50
  -1   2 -10   -3.70    3.50
   1  -2  10    3.40    4.60
  -2   2 -10    0.10    4.10
   2  -2  10    5.90    5.30
  -3   2 -10   59.09   10.40
   3  -2  10   67.19   12.00
  -4   2 -10   52.59   10.20
   4  -2  10   47.00   10.80
  -5   2 -10  254.27   19.30
   5  -2  10  248.88   20.10
   4   1 -10   10.20    4.70
   4   1 -10   14.30    6.60
   4   1 -10   29.90    7.80
  -4  -1  10   26.00    8.10
   3   1 -10    7.80    4.70
   3   1 -10   13.00    6.40
   3   1 -10   13.20    5.70
  -3  -1  10    9.30    6.30
   2   1 -10  164.78   14.60
   2   1 -10  195.28   13.10
   2   1 -10  172.58   13.70
  -2  -1  10  192.88   15.90
   1   1 -10  168.18   13.00
   1   1 -10  142.09   13.80
  -1  -1  10  160.48   15.00
   0   1 -10  257.07   15.20
   0   1 -10  287.37   18.60
   0  -1  10  265.47   18.30
  -1   1 -10  274.87   14.90
  -1   1 -10  274.97   18.00
   1  -1  10  242.38   17.60
  -2   1 -10  169.28   14.70
   2  -1  10  169.98   15.10
  -3   1 -10   57.19   10.20
   3  -1  10   59.89   11.80
  -4   1 -10   -1.20    3.70
   4  -1  10   -1.20    4.00
  -5   1 -10    4.80    5.10
   5  -1  10   27.80    8.50
  -6   1 -10    4.80    5.90
   6  -1  10    6.10    5.90
   5   0 -10   -0.20    3.80
   5   0 -10    5.80    4.50
  -5   0  10   -3.00    5.30
   4   0 -10  143.29   13.00
   4   0 -10  144.59   13.50
   4   0 -10  147.79   13.90
  -4   0  10  160.68   16.00
   3   0 -10    4.50    4.70
   3   0 -10    7.90    4.70
   3   0 -10    3.70    4.10
  -3   0  10    7.60    5.70
   2   0 -10   49.80    8.80
   2   0 -10   49.60    9.30
  -2   0  10   27.40    8.20
   1   0 -10   15.60    5.20
   1   0 -10    5.20    4.50
  -1   0  10    7.50    5.20
   0   0 -10    0.10    2.70
   0   0 -10    3.70    4.10
   0   0  10    1.10    4.10
  -1   0 -10  144.89   13.20
  -1   0 -10  145.09   10.90
   1   0  10  143.99   13.40
  -2   0 -10   42.60    6.20
  -2   0 -10   32.60    7.60
   2   0  10   38.10    8.70
  -3   0 -10   94.79   10.90
   3   0  10   84.49   11.20
  -4   0 -10   -0.90    3.30
   4   0  10   -0.50    3.80
  -5   0 -10    3.60    4.30
   5   0  10    0.90    4.00
  -6   0 -10   29.40    7.90
   6   0  10   27.70    8.20
  -7   0 -10  111.79   13.30
   7   0  10   91.19   12.50
   5  -1 -10   67.29   11.50
   5  -1 -10   40.40    9.30
  -5   1  10   48.30   11.00
   4  -1 -10   25.10    7.80
   4  -1 -10   18.90    6.50
   4  -1 -10   18.00    6.50
  -4   1  10   19.90    8.40
   3  -1 -10   76.09    9.60
   3  -1 -10   69.59   10.00
   3  -1 -10   55.59    9.30
  -3   1  10   48.30   10.50
   2  -1 -10   20.60    6.40
   2  -1 -10    9.20    4.50
  -2   1  10   13.20    6.40
   1  -1 -10    6.20    4.60
   1  -1 -10   16.10    4.80
  -1   1  10    3.20    4.30
   0  -1 -10   72.99    8.40
   0  -1 -10   74.89    9.80
   0   1  10   91.99   11.00
  -1  -1 -10   34.90    7.60
  -1  -1 -10   64.09    7.60
   1   1  10   37.40    8.40
  -2  -1 -10  238.48   16.20
  -2  -1 -10  271.67   14.00
   2   1  10  248.88   17.10
  -3  -1 -10  344.07   19.40
  -3  -1 -10  338.97   15.10
   3   1  10  336.87   20.10
  -4  -1 -10  264.67   17.20
   4   1  10  279.97   18.70
  -5  -1 -10  257.07   17.30
   5   1  10  288.47   19.40
  -6  -1 -10   27.30    7.90
   6   1  10   53.39   11.00
   6   1  10   37.90    7.30
  -7  -1 -10   81.09   11.30
   7   1  10   96.09   10.10
   7   1  10   84.69   11.90
   8   1  10    6.10    5.20
   5  -2 -10   13.70    6.60
   5  -2 -10    3.00    4.60
  -5   2  10   -1.80    6.00
   4  -2 -10  176.98   14.20
   4  -2 -10  170.78   14.70
   4  -2 -10  181.38   14.90
  -4   2  10  135.29   15.50
   3  -2 -10    7.50    4.60
   3  -2 -10    8.20    5.20
   3  -2 -10   11.30    5.20
  -3   2  10   12.50    7.00
   2  -2 -10  323.17   18.10
   2  -2 -10  315.97   18.60
  -2   2  10  275.27   19.00
   1  -2 -10   27.20    7.50
   1  -2 -10   32.60    6.70
  -1   2  10   25.90    7.50
   0  -2 -10  252.87   16.60
   0  -2 -10  264.27   15.20
   0   2  10  263.67   18.00
  -1  -2 -10    0.60    3.50
  -1  -2 -10   -1.10    2.10
   1   2  10    2.60    3.80
  -2  -2 -10   93.89    8.60
  -2  -2 -10   86.79   10.10
   2   2  10   99.59   11.10
  -3  -2 -10   72.19    9.40
  -3  -2 -10   79.79    7.70
   3   2  10   94.59   10.90
  -4  -2 -10   10.80    4.70
  -4  -2 -10    6.30    2.70
   4   2  10   16.90    6.20
  -5  -2 -10  170.48   13.70
   5   2  10  171.98   14.60
  -6  -2 -10    4.10    4.40
   6   2  10   10.00    5.40
   6   2  10    2.80    3.50
  -7  -2 -10   52.89    9.90
   7   2  10   57.19    8.30
   7   2  10   40.70    9.60
   8   2  10   12.80    5.60
   8   2  10   19.40    7.10
   9   2  10    7.10    5.50
   9   2  10    5.50    4.60
   4  -3 -10    4.20    4.50
   4  -3 -10   -0.10    4.00
   4  -3 -10    0.90    4.50
  -4   3  10   -8.10    3.90
   3  -3 -10   79.99   10.20
   3  -3 -10  102.49   11.10
  -3   3  10   65.59   11.70
   2  -3 -10   39.60    8.20
   2  -3 -10   24.50    6.30
  -2   3  10   39.30    9.80
   1  -3 -10  237.38   16.00
   1  -3 -10  221.98   14.70
  -1   3  10  238.68   17.80
   0  -3 -10   66.69    8.00
   0  -3 -10   83.49    9.90
   0   3  10   67.09   10.00
  -1  -3 -10  186.28   14.00
  -1  -3 -10  220.78   13.50
   1   3  10  193.68   15.40
  -2  -3 -10    7.60    3.40
  -2  -3 -10    1.60    3.20
   2   3  10    2.00    3.20
  -3  -3 -10   23.10    6.20
  -3  -3 -10   15.60    4.70
   3   3  10   21.10    6.40
  -4  -3 -10   85.29    7.80
  -4  -3 -10   73.89    9.20
   4   3  10   71.79    9.80
  -5  -3 -10   82.39    9.70
  -5  -3 -10   93.09    7.80
   5   3  10  105.39   11.60
  -6  -3 -10  258.07   16.60
   6   3  10  283.97   16.10
   6   3  10  250.87   17.80
  -7  -3 -10  292.17   18.00
   7   3  10  282.17   16.60
   7   3  10  287.77   19.20
  -8  -3 -10   65.99   10.70
   8   3  10   59.69    9.80
   8   3  10   47.30    9.60
   9   3  10  107.79   13.20
   9   3  10  119.09   12.40
   4  -4 -10   11.50    5.80
   4  -4 -10   14.40    6.40
  -4   4  10    9.70    6.30
   3  -4 -10   20.40    6.30
   3  -4 -10   28.70    7.80
   3  -4 -10   18.80    6.20
  -3   4  10   11.10    6.40
   2  -4 -10   31.20    7.40
   2  -4 -10   43.10    8.50
  -2   4  10   48.60   10.50
   1  -4 -10   -1.00    3.10
   1  -4 -10    3.30    3.20
  -1   4  10   -4.60    3.10
   0  -4 -10  252.67   16.30
   0  -4 -10  246.38   15.10
   0   4  10  259.67   18.00
  -1  -4 -10   69.69    9.30
  -1  -4 -10   76.39    8.30
   1   4  10   68.79   11.70
  -2  -4 -10  476.05   20.00
  -2  -4 -10  448.76   21.90
   2   4  10  462.95   23.50
  -3  -4 -10   45.10    6.20
  -3  -4 -10   65.59    8.60
   3   4  10   47.10    9.00
  -4  -4 -10  200.48   14.20
  -4  -4 -10  214.98   12.20
   4   4  10  216.98   15.60
  -5  -4 -10    4.10    3.00
  -5  -4 -10    4.50    3.40
   5   4  10    5.20    4.10
  -6  -4 -10   22.90    4.80
  -6  -4 -10   25.30    6.40
   6   4  10   21.00    6.80
   6   4  10   21.00    5.70
   6   4  10   25.40    5.10
  -7  -4 -10   48.00    9.00
   7   4  10   46.10    8.30
   7   4  10   52.89   10.30
  -8  -4 -10   -0.70    3.80
   8   4  10    0.30    3.80
   8   4  10    0.70    3.40
   9   4  10   88.19   10.80
   9   4  10  101.19   12.40
  10   4  10   11.70    6.10
  10   4  10    7.10    5.60
   4  -5 -10   77.89   11.60
  -4   5  10   64.29   12.40
   3  -5 -10   21.00    7.10
   3  -5 -10   31.90    7.90
   3  -5 -10   43.50    8.90
  -3   5  10   20.50    8.30
   2  -5 -10   20.00    6.40
   2  -5 -10   23.80    6.70
  -2   5  10    6.40    5.80
   1  -5 -10   72.19    9.60
   1  -5 -10   58.89    8.50
  -1   5  10   53.99   10.70
   0  -5 -10   -0.50    2.60
   0  -5 -10    1.50    3.70
   0   5  10   14.20    6.70
  -1  -5 -10  259.27   15.10
  -1  -5 -10  268.27   16.60
   1   5  10  224.08   16.80
  -2  -5 -10   40.10    7.80
  -2  -5 -10   52.79    7.00
   2   5  10   58.39   10.40
  -3  -5 -10  614.84   22.80
  -3  -5 -10  548.45   24.20
   3   5  10  559.74   26.00
  -4  -5 -10   16.90    4.60
  -4  -5 -10    8.90    4.70
   4   5  10   15.20    4.60
   4   5  10   20.80    6.20
  -5  -5 -10  246.38   15.80
  -5  -5 -10  252.17   13.20
   5   5  10  261.57   13.50
   5   5  10  240.38   16.60
  -6  -5 -10   23.20    6.50
   6   5  10   28.70    7.30
   6   5  10   24.90    5.30
   6   5  10    7.60    4.40
  -7  -5 -10   -1.70    3.40
   7   5  10    7.70    4.80
   7   5  10    0.70    4.40
   7   5  10    1.70    2.70
  -8  -5 -10   81.19    9.80
   8   5  10  119.99   12.70
   8   5  10   89.39   10.30
   9   5  10   72.29   12.10
   9   5  10   72.59   10.20
  10   5  10   36.30    8.80
  10   5  10   32.40    9.00
   3  -6 -10   87.79   11.40
   3  -6 -10   78.69   11.90
   3  -6 -10   53.19   10.60
  -3   6  10   54.49   11.60
   2  -6 -10  109.09   11.60
   2  -6 -10  127.69   12.40
  -2   6  10   76.09   13.40
   1  -6 -10  105.29   11.50
   1  -6 -10  133.09   12.20
  -1   6  10   90.59   12.30
   0  -6 -10   15.30    5.80
   0  -6 -10   15.70    5.00
   0   6  10   13.90    6.40
  -1  -6 -10    5.90    4.20
  -1  -6 -10   19.60    5.60
   1   6  10    9.20    5.20
  -2  -6 -10   40.40    7.80
  -2  -6 -10   38.30    7.30
   2   6  10   36.00    6.70
   2   6  10   41.80    8.60
  -3  -6 -10    5.00    3.10
  -3  -6 -10    7.90    4.00
   3   6  10    4.40    5.10
   3   6  10    9.80    3.90
  -4  -6 -10  238.58   15.80
   4   6  10  298.77   15.10
   4   6  10  265.77   17.60
  -5  -6 -10  128.39   11.50
   5   6  10  125.19    9.80
   5   6  10  120.89   12.00
  -6  -6 -10  166.08   13.30
   6   6  10  160.18   13.40
   6   6  10  145.39   12.60
   6   6  10  154.08   10.60
  -7  -6 -10   59.79    8.60
   7   6  10   58.19   10.30
   7   6  10   46.70    6.30
   7   6  10   56.89    9.60
  -8  -6 -10   27.80    7.30
   8   6  10   34.10    8.00
   8   6  10   30.30    5.90
   8   6  10   38.00    8.30
  -9  -6 -10    0.40    4.10
   9   6  10   12.30    6.40
   9   6  10    5.90    4.70
  10   6  10    8.10    5.50
  10   6  10   -2.80    4.20
   2  -7 -10   54.69   10.20
   2  -7 -10   76.09   10.80
  -2   7  10   79.99   12.10
   1  -7 -10    4.60    5.10
   1  -7 -10    6.00    4.50
  -1   7  10   10.40    6.40
   0  -7 -10   56.19    9.30
   0  -7 -10   46.10    8.90
   0   7  10   44.40    9.50
  -1  -7 -10    5.30    3.70
  -1  -7 -10    4.80    4.60
   1   7  10    5.40    4.50
  -2  -7 -10   30.40    6.70
  -2  -7 -10   11.10    5.20
   2   7  10   13.90    4.70
   2   7  10   21.50    6.70
  -3  -7 -10  115.99   11.50
   3   7  10  104.39   11.40
   3   7  10  121.29   10.50
  -4  -7 -10    2.20    3.30
   4   7  10    4.10    3.30
   4   7  10    4.50    4.60
  -5  -7 -10  344.67   18.90
   5   7  10  338.87   16.60
   5   7  10  367.46   20.10
  -6  -7 -10   21.90    6.20
   6   7  10   19.70    5.40
   6   7  10   15.90    6.00
  -7  -7 -10  315.77   18.40
   7   7  10  315.67   18.70
   7   7  10  294.77   18.20
   7   7  10  315.27   15.70
  -8  -7 -10    1.20    3.80
   8   7  10    6.50    3.60
   8   7  10   -0.30    4.00
   8   7  10    6.30    5.00
  -9  -7 -10  100.49   11.30
   9   7  10   93.39   13.40
   9   7  10  105.49   11.80
  10   7  10   27.40    8.10
   1  -8 -10   99.49   12.10
   1  -8 -10   98.19   11.50
  -1   8  10   96.49   12.10
   0  -8 -10  195.78   15.60
   0  -8 -10  160.68   13.70
   0   8  10  166.58   14.70
  -1  -8 -10  188.08   14.40
  -1  -8 -10  172.68   14.40
   1   8  10  188.18   13.70
   1   8  10  157.78   13.90
  -2  -8 -10  118.89   11.90
  -2  -8 -10  131.09   11.40
   2   8  10  102.89   10.50
   2   8  10  136.99   12.50
  -3  -8 -10  142.09   12.90
   3   8  10  126.99   11.20
   3   8  10  132.19   12.20
  -4  -8 -10    1.40    3.60
   4   8  10    3.50    3.60
   4   8  10    2.90    3.70
  -5  -8 -10   20.40    6.20
   5   8  10   23.50    6.60
   5   8  10   15.00    5.10
  -6  -8 -10   35.20    8.10
   6   8  10   27.80    6.20
  -7  -8 -10   48.70    9.30
   7   8  10   51.79    7.50
   7   8  10   44.70    8.80
  -8  -8 -10   65.69    9.20
   8   8  10   58.49    8.00
   8   8  10   43.60    8.90
  -9  -8 -10   81.09   10.50
   9   8  10   93.19   11.30
   9   8  10   54.49    7.80
  10   8  10   13.90    5.70
   0  -9 -10    4.80    5.00
   0  -9 -10    4.40    4.70
   0   9  10    2.40    5.80
  -1  -9 -10   -0.40    3.50
  -1  -9 -10   -2.60    4.20
   1   9  10    3.00    3.90
  -2  -9 -10   30.30    8.00
   2   9  10   45.90    8.60
  -3  -9 -10   14.10    5.90
   3   9  10   12.70    5.30
  -4  -9 -10   41.20    8.70
   4   9  10   35.10    7.50
  -5  -9 -10   -1.30    3.30
   5   9  10    3.70    3.40
  -6  -9 -10    0.10    4.00
   6   9  10   12.20    4.70
  -7  -9 -10   97.39   11.20
   7   9  10   86.09    9.90
  -8  -9 -10    4.70    4.60
   8   9  10    2.80    4.60
   8   9  10    7.50    4.50
  -9  -9 -10  109.69   11.80
   9   9  10  152.68   14.40
   9   9  10  115.79   11.20
  10   9  10    5.30    4.60
  10   9  10    5.50    5.10
  -1 -10 -10   66.09   11.80
  -1 -10 -10   56.99   10.50
   1  10  10   32.30    7.60
  -2 -10 -10   78.59   11.60
   2  10  10   96.39   10.90
  -3 -10 -10  128.19   13.40
   3  10  10  124.99   11.80
  -4 -10 -10   90.49   11.80
   4  10  10  126.29   11.90
  -5 -10 -10  219.58   16.50
   5  10  10  217.38   15.10
  -6 -10 -10   26.80    7.70
   6  10  10   29.10    7.10
  -7 -10 -10  115.79   12.50
   7  10  10  117.09   11.40
  -8 -10 -10    0.50    4.40
   8  10  10   -2.10    4.00
   8  10  10   -4.60    3.20
  -9 -10 -10   -0.70    4.60
   9  10  10   -1.50    3.70
   9  10  10    3.40    5.20
  -3 -11 -10    3.70    5.60
   3  11  10   -1.90    3.90
  -4 -11 -10   -0.80    4.60
   4  11  10    2.80    4.00
  -5 -11 -10   17.20    6.70
   5  11  10    6.40    5.20
  -6 -11 -10   15.10    6.30
   6  11  10    9.60    5.40
  -7 -11 -10    6.30    5.20
   7  11  10   14.50    6.20
  -8 -11 -10    7.70    5.60
   8  11  10    0.30    4.50
   2   2 -11   32.30    9.30
   2   2 -11   21.90    7.00
  -2  -2  11   12.00    6.90
   1   2 -11    2.50    4.70
   1   2 -11    1.50    5.70
  -1  -2  11   -0.80    6.10
   0   2 -11  226.58   18.40
   0  -2  11  256.07   19.60
  -1   2 -11   42.90   10.00
   1  -2  11   46.90   11.00
  -2   2 -11  154.98   15.30
   2  -2  11  129.09   15.00
  -3   2 -11   57.09   11.40
   3  -2  11   43.30   10.70
   3   1 -11   -6.90    4.40
   3   1 -11    2.70    4.60
  -3  -1  11    4.20    5.80
   2   1 -11   19.70    6.40
   2   1 -11   28.40    8.50
  -2  -1  11   31.20    8.80
   1   1 -11   36.90    9.50
   1   1 -11   40.40    8.50
  -1  -1  11   23.30    8.00
   0   1 -11    2.70    4.90
   0   1 -11   11.80    5.40
   0  -1  11    6.30    5.70
  -1   1 -11   44.60   12.10
  -1   1 -11   39.10    9.50
   1  -1  11   27.00    8.40
  -2   1 -11  133.29   14.20
   2  -1  11  114.29   13.60
  -3   1 -11    0.50    4.30
   3  -1  11    5.00    5.30
  -4   1 -11  170.58   15.90
   4  -1  11  148.49   16.40
  -5   1 -11   -1.50    4.80
   5  -1  11   -1.60    5.80
   3   0 -11   11.80    6.10
   3   0 -11   20.50    7.00
   3   0 -11   23.40    6.60
  -3   0  11    9.40    6.80
   2   0 -11   17.70    6.20
   2   0 -11   15.90    7.00
  -2   0  11   25.30    8.60
   1   0 -11   16.70    5.80
   1   0 -11   10.60    6.10
  -1   0  11    1.70    5.30
   0   0 -11    1.90    4.30
   0   0 -11    0.50    3.30
   0   0  11    6.20    5.20
  -1   0 -11   29.60    6.70
  -1   0 -11   16.40    6.80
   1   0  11   22.00    7.10
  -2   0 -11  191.38   14.60
  -2   0 -11  193.58   15.90
   2   0  11  204.98   17.00
  -3   0 -11   59.49   10.50
   3   0  11   57.19   11.30
  -4   0 -11  301.97   19.90
   4   0  11  277.87   20.70
  -5   0 -11   77.19   11.40
   5   0  11   56.99   11.80
  -6   0 -11  103.49   13.10
   6   0  11   89.09   13.10
   3  -1 -11   29.30    8.10
   3  -1 -11   34.40    8.20
   3  -1 -11   27.90    7.70
  -3   1  11   31.70    9.50
   2  -1 -11  371.66   20.50
   2  -1 -11  350.36   21.10
  -2   1  11  346.47   22.80
   1  -1 -11    3.60    4.50
   1  -1 -11   -0.20    3.40
  -1   1  11    5.00    5.80
   0  -1 -11  245.08   17.70
   0  -1 -11  279.07   16.50
   0   1  11  269.57   19.50
  -1  -1 -11   26.90    6.20
  -1  -1 -11   38.60    8.80
   1   1  11   27.60    8.10
  -2  -1 -11   52.39    7.30
  -2  -1 -11   46.10    9.50
   2   1  11   79.39   10.80
  -3  -1 -11   18.00    6.70
  -3  -1 -11   21.90    6.60
   3   1  11   16.00    6.50
  -4  -1 -11   45.50    9.20
   4   1  11   25.90    8.10
  -5  -1 -11    5.50    4.90
   5   1  11    6.50    5.40
  -6  -1 -11  194.28   16.40
   6   1  11  188.98   17.40
  -7  -1 -11    3.90    5.20
   7   1  11   -1.70    4.40
   3  -2 -11    2.40    4.30
   3  -2 -11    7.40    5.20
   3  -2 -11    0.60    4.90
  -3   2  11    5.10    5.90
   2  -2 -11   -0.40    3.20
   2  -2 -11    7.30    5.70
  -2   2  11    9.90    6.60
   1  -2 -11   22.10    7.40
   1  -2 -11    6.30    4.50
  -1   2  11    8.60    5.70
   0  -2 -11   79.79    9.20
   0  -2 -11   81.79   10.70
   0   2  11   95.19   12.00
  -1  -2 -11    8.40    4.30
  -1  -2 -11    5.20    4.80
   1   2  11    1.70    4.00
  -2  -2 -11   39.10    8.10
  -2  -2 -11   44.20    7.60
   2   2  11   57.99   10.60
  -3  -2 -11    3.20    3.30
  -3  -2 -11    1.70    3.90
   3   2  11    1.70    3.90
  -4  -2 -11   20.60    6.70
   4   2  11   48.80    9.60
  -5  -2 -11   27.20    7.20
   5   2  11   22.60    7.10
  -6  -2 -11  146.19   14.00
   6   2  11  154.28   15.50
  -7  -2 -11   68.49   10.60
   7   2  11   65.49   12.40
   7   2  11   87.39   10.40
   8   2  11  163.88   14.10
   8   2  11  131.49   15.30
   3  -3 -11    2.30    4.20
   3  -3 -11    1.50    4.60
   3  -3 -11    1.10    4.30
  -3   3  11   -1.10    4.50
   2  -3 -11   37.30    8.60
   2  -3 -11   38.80    8.50
  -2   3  11   42.80   10.20
   1  -3 -11    7.10    5.10
   1  -3 -11   28.00    6.70
  -1   3  11   22.00    7.70
   0  -3 -11  329.97   18.00
   0  -3 -11  332.27   20.00
   0   3  11  326.97   21.20
  -1  -3 -11    0.60    2.60
  -1  -3 -11    3.50    4.40
   1   3  11    3.90    5.00
  -2  -3 -11  596.54   23.60
  -2  -3 -11  602.94   27.00
   2   3  11  615.24   28.70
  -3  -3 -11   14.20    6.00
  -3  -3 -11   12.80    4.60
   3   3  11   31.50    8.60
  -4  -3 -11  344.37   16.60
  -4  -3 -11  383.06   21.20
   4   3  11  372.96   21.80
  -5  -3 -11   23.60    7.20
   5   3  11   34.40    8.40
  -6  -3 -11   15.60    5.60
   6   3  11    7.60    5.70
  -7  -3 -11    1.50    4.30
   7   3  11    2.60    5.00
   7   3  11    1.80    4.20
  -8  -3 -11   28.80    8.40
[truncated: 19,346 more chars]
