# Supplementary material for: 1,3,5-Tri­fluoro-2,4,6-tri­iodo­benzene–piperazine (2/1)
Source: IUCrdata. 2021 Oct 13;6(Pt 10):x211044. doi: 10.1107/S2414314621010440 (PMC9462296; doi:10.1107/S2414314621010440)
Supplement: Supplementary file 2 [file x-06-x211044-Isup2.hkl]

data_I                                                                          
_shelx_title ' S0854'                                                           
_shelx_refln_list_code          4                                               
_shelx_F_calc_maximum      307.46                                               
_exptl_crystal_F_000       492.00                                               
_reflns_d_resolution_high  0.6936                                               
                                                                                
loop_                                                                           
 _space_group_symop_operation_xyz                                               
 'x, y, z'                                                                      
 '-x, -y, -z'                                                                   
                                                                                
_cell_length_a     8.6450                                                       
_cell_length_b     9.1660                                                       
_cell_length_c     9.3403                                                       
_cell_angle_alpha  67.433                                                       
_cell_angle_beta   72.887                                                       
_cell_angle_gamma  63.062                                                       
                                                                                
_shelx_F_squared_multiplier     1.000                                           
                                                                                
loop_                                                                           
 _refln_index_h                                                                 
 _refln_index_k                                                                 
 _refln_index_l                                                                 
 _refln_F_squared_calc                                                          
 _refln_F_squared_meas                                                          
 _refln_F_squared_sigma                                                         
 _refln_observed_status                                                         
   1   0   0         12.04         27.50         2.47 o                         
   2   0   0      29160.26      28816.90       268.63 o                         
   3   0   0       4414.79       4484.25        54.71 o                         
   4   0   0       3255.71       3375.43        50.68 o                         
   5   0   0        173.31        169.87        15.55 o                         
   6   0   0        936.96        990.62        52.72 o                         
   7   0   0         33.81         67.38        15.68 o                         
   8   0   0        491.83        464.51        33.30 o                         
   9   0   0         32.55         33.78        20.66 o                         
  10   0   0         10.83         37.34        20.72 o                         
 -10   1   0         17.02         54.18        26.52 o                         
  -9   1   0       1349.91       1445.60        70.98 o                         
  -8   1   0        631.12        625.87        83.74 o                         
  -7   1   0       4372.85       4286.32        83.98 o                         
  -6   1   0       7253.11       7089.08       120.69 o                         
  -5   1   0       7915.37       7706.62       105.55 o                         
  -4   1   0      17026.92      17342.65       138.46 o                         
  -3   1   0       5153.81       5365.35        51.82 o                         
  -2   1   0       1993.41       2070.88        22.38 o                         
  -1   1   0       1056.64       1105.00        11.75 o                         
   0   1   0       2059.57       2174.51        18.84 o                         
   1   1   0        164.66        219.52         6.96 o                         
   2   1   0      16382.01      16389.84       113.37 o                         
   3   1   0        977.65        997.34        23.46 o                         
   4   1   0        670.93        689.97        29.76 o                         
   5   1   0        490.80        537.82        21.03 o                         
   6   1   0       4358.60       4199.06        76.08 o                         
   7   1   0       1519.59       1509.19        52.98 o                         
   8   1   0       3128.90       3008.06        92.87 o                         
   9   1   0       1776.34       1870.83       117.61 o                         
  10   1   0        832.79        701.22        54.33 o                         
  11   1   0       1098.47       1078.83        83.00 o                         
 -10   2   0         29.62          6.06        24.99 o                         
  -9   2   0        633.37        631.62        54.54 o                         
  -8   2   0          2.29         10.41        16.08 o                         
  -7   2   0         37.38         39.52        23.13 o                         
  -6   2   0        865.31        822.31        32.50 o                         
  -5   2   0         20.09         18.26         9.88 o                         
  -4   2   0       6973.69       7109.90        80.54 o                         
  -3   2   0        361.54        350.16        13.40 o                         
  -2   2   0       1255.72       1253.02        23.21 o                         
  -1   2   0       3924.09       4039.54        39.26 o                         
   0   2   0       9642.29       9996.85        78.79 o                         
   1   2   0        183.81        233.41         8.42 o                         
   2   2   0      94534.16      88345.84      1375.85 o                         
   3   2   0        223.67        246.87         9.64 o                         
   4   2   0      28473.83      27609.59       209.21 o                         
   5   2   0       3655.68       3672.34        41.67 o                         
   6   2   0       9529.61       9228.38       111.81 o                         
   7   2   0        331.22        340.07        40.42 o                         
   8   2   0         63.13         73.57        16.77 o                         
   9   2   0          2.49          0.17        13.65 o                         
  10   2   0         16.52         11.66        17.66 o                         
  11   2   0          6.98         31.11        24.98 o                         
  -9   3   0          2.48          3.87        21.62 o                         
  -8   3   0        643.93        570.25        50.72 o                         
  -7   3   0        611.53        603.53        45.34 o                         
  -6   3   0          0.30          2.08        11.33 o                         
  -5   3   0       4551.02       4462.42        64.38 o                         
  -4   3   0       5547.87       5462.17        70.60 o                         
  -3   3   0      13545.97      13648.84       131.56 o                         
  -2   3   0      26898.84      26794.37       223.74 o                         
  -1   3   0       4896.47       5081.07        56.64 o                         
   0   3   0      17479.73      17677.23       152.89 o                         
   1   3   0       2321.28       2382.70        24.35 o                         
   2   3   0        706.26        700.73        16.32 o                         
   3   3   0       2705.23       2730.50        34.92 o                         
   4   3   0       5244.58       5454.52        66.89 o                         
   5   3   0       1872.12       1834.61        36.46 o                         
   6   3   0       1400.52       1403.17        30.23 o                         
   7   3   0        430.06        413.87        20.95 o                         
   8   3   0        276.83        306.50        28.28 o                         
   9   3   0          6.33         -6.35        11.23 o                         
  10   3   0        899.30        990.53        50.21 o                         
  11   3   0        328.14        386.75        49.03 o                         
  -8   4   0         48.32         46.99        27.41 o                         
  -7   4   0       1615.41       1724.18        73.64 o                         
  -6   4   0        113.06        157.31        27.17 o                         
  -5   4   0        737.63        718.70        31.73 o                         
  -4   4   0        303.75        300.64        17.00 o                         
  -3   4   0       1124.05       1044.08        27.09 o                         
  -2   4   0       7456.13       7363.76        85.06 o                         
  -1   4   0        394.99        432.58        14.86 o                         
   0   4   0      11259.75      11206.21        88.60 o                         
   1   4   0       4482.79       4507.44        46.08 o                         
   2   4   0        123.17        136.01         6.39 o                         
   3   4   0        988.26        924.26        23.03 o                         
   4   4   0      12998.62      13000.20       128.90 o                         
   5   4   0        123.36        126.81        12.18 o                         
   6   4   0      10217.44      10106.63       137.09 o                         
   7   4   0        913.47        900.68        26.91 o                         
   8   4   0       6332.94       6460.57       124.35 o                         
   9   4   0        284.14        347.85        31.78 o                         
  10   4   0        470.57        540.49        41.05 o                         
  11   4   0         78.68        128.75        26.74 o                         
  -8   5   0        674.96        676.13       102.09 o                         
  -7   5   0         88.82        127.41        32.35 o                         
  -6   5   0       2473.77       2371.61        83.02 o                         
  -5   5   0         78.22         80.07        19.94 o                         
  -4   5   0       1903.45       1968.40        58.80 o                         
  -3   5   0       3061.57       3068.23        46.45 o                         
  -2   5   0        681.25        729.75        22.86 o                         
  -1   5   0       7052.67       7107.76        81.70 o                         
   0   5   0      11997.59      11797.54       101.77 o                         
   1   5   0       2549.48       2557.47        44.11 o                         
   2   5   0      20603.90      20157.28       151.47 o                         
   3   5   0       1069.86       1036.24        19.50 o                         
   4   5   0       3908.35       3812.04        48.92 o                         
   5   5   0        676.32        666.38        27.20 o                         
   6   5   0        418.41        426.60        18.36 o                         
   7   5   0       1192.32       1133.88        34.89 o                         
   8   5   0        236.18        235.92        26.60 o                         
   9   5   0        706.20        731.33        40.80 o                         
  10   5   0          1.97        -11.66        14.34 o                         
  11   5   0        203.99        245.71        34.04 o                         
  -7   6   0        588.30        600.25        69.75 o                         
  -6   6   0          0.43          5.32        22.05 o                         
  -5   6   0       1886.59       1801.79       156.41 o                         
  -4   6   0        762.83        811.39        44.27 o                         
  -3   6   0       1628.33       1716.69        48.89 o                         
  -2   6   0        148.17        171.08        20.39 o                         
  -1   6   0       1125.72       1131.42        27.09 o                         
   0   6   0       2326.23       2298.65        58.69 o                         
   1   6   0        823.67        795.67        27.92 o                         
   2   6   0       7589.73       7330.10       101.47 o                         
   3   6   0       3284.94       3158.11        60.39 o                         
   4   6   0       3496.78       3376.60        66.77 o                         
   5   6   0       2228.64       2242.86        43.25 o                         
   6   6   0         43.13         45.59         9.12 o                         
   7   6   0        885.43        810.22        30.77 o                         
   8   6   0       2142.87       2250.08        53.94 o                         
   9   6   0         43.78         43.86        17.57 o                         
  10   6   0       1770.74       1722.76        79.73 o                         
  11   6   0         83.01         90.24        31.35 o                         
  -6   7   0        670.27        631.43       123.63 o                         
  -5   7   0        109.44         82.89        31.79 o                         
  -4   7   0       2549.88       2314.03        79.79 o                         
  -3   7   0          3.53         16.25        13.90 o                         
  -2   7   0       5592.44       5514.34       141.40 o                         
  -1   7   0       1201.67       1216.64        40.63 o                         
   0   7   0       1158.47       1132.15        63.67 o                         
   1   7   0       2565.47       2529.32        56.07 o                         
   2   7   0       1305.76       1339.56        58.66 o                         
   3   7   0        856.46        870.15        38.67 o                         
   4   7   0       6548.41       6525.18       103.97 o                         
   5   7   0        269.51        326.17        25.29 o                         
   6   7   0       2788.56       2692.35        69.21 o                         
   7   7   0         50.91         35.52        15.23 o                         
   8   7   0        145.97        188.13        25.45 o                         
   9   7   0         85.29        112.60        30.63 o                         
  10   7   0         12.25         10.42        21.66 o                         
  11   7   0        240.35        278.90        43.30 o                         
  -5   8   0        142.07        141.24        41.07 o                         
  -4   8   0         66.11        104.99        42.85 o                         
  -3   8   0        699.70        664.33        41.52 o                         
  -2   8   0        553.48        553.59        55.83 o                         
  -1   8   0       1311.61       1315.86        60.92 o                         
   0   8   0        795.47        804.40        34.82 o                         
   1   8   0        210.15        248.81        27.32 o                         
   2   8   0          9.98         12.22        12.89 o                         
   3   8   0        273.38        216.04        28.83 o                         
   4   8   0       2108.24       2249.58        75.90 o                         
   5   8   0       1484.36       1428.64        50.53 o                         
   6   8   0       2063.05       2025.82        83.41 o                         
   7   8   0       1418.95       1383.58        52.79 o                         
   8   8   0        365.61        405.17        34.48 o                         
   9   8   0        813.25        848.46        57.87 o                         
  10   8   0        129.49        129.18        35.75 o                         
  11   8   0         60.67         81.13        31.28 o                         
  -4   9   0        122.13        179.82        73.05 o                         
  -3   9   0         94.14        185.18        44.08 o                         
  -2   9   0       1124.73       1109.07        78.31 o                         
  -1   9   0          0.48         21.88        26.22 o                         
   0   9   0       4490.05       4351.50       124.73 o                         
   1   9   0        240.87        212.34        29.89 o                         
   2   9   0       2974.57       2955.02        98.36 o                         
   3   9   0        842.41        779.59        71.85 o                         
   4   9   0        366.98        252.45        34.04 o                         
   5   9   0        724.11        722.33        54.16 o                         
   6   9   0        749.85        780.75        52.45 o                         
   7   9   0         46.96         25.31        19.28 o                         
   8   9   0        736.11        787.89       133.19 o                         
   9   9   0          0.14          0.94        27.81 o                         
  10   9   0        205.98        194.78        52.98 o                         
  -2  10   0        419.63        512.53        69.19 o                         
  -1  10   0        147.30        147.48        40.66 o                         
   0  10   0         62.63         47.39        74.46 o                         
   1  10   0        316.95        351.50        55.97 o                         
   2  10   0        404.10        365.36        41.67 o                         
   3  10   0         11.37         33.04        20.69 o                         
   4  10   0        434.53        443.12        62.40 o                         
   5  10   0         43.38         42.41        28.76 o                         
   6  10   0         82.29         97.77        28.73 o                         
   7  10   0         96.78         81.35        28.56 o                         
   8  10   0        488.68        459.07        50.90 o                         
   9  10   0        428.29        423.61        53.46 o                         
  10  10   0        218.64        190.12        74.93 o                         
   0  11   0         54.84         47.07        32.29 o                         
   1  11   0          5.16         21.45        30.92 o                         
   2  11   0       1646.65       1835.47       110.00 o                         
   3  11   0         17.89         42.07        23.82 o                         
   4  11   0       1660.65       1661.03       120.03 o                         
   5  11   0        409.21        394.32        49.33 o                         
   6  11   0        908.45       1001.46        72.93 o                         
   7  11   0        353.18        293.44        45.55 o                         
   8  11   0          3.11          4.61        25.80 o                         
   3  12   0         74.99        141.44        47.01 o                         
   4  12   0         46.72         86.11        32.63 o                         
   5  12   0         53.35          3.59        26.01 o                         
   6  12   0        270.52        257.78        44.56 o                         
  -7 -11   1        287.36        244.34        50.08 o                         
  -6 -11   1        423.09        409.56        51.63 o                         
  -5 -11   1         41.97        -15.95        23.42 o                         
  -4 -11   1          0.40          9.51        22.82 o                         
  -3 -11   1        569.18        628.07        76.31 o                         
  -2 -11   1         44.35         84.74        39.38 o                         
  -1 -11   1        342.81        318.75        58.73 o                         
  -9 -10   1         84.91         38.14        38.80 o                         
  -8 -10   1         24.77         15.03        24.86 o                         
  -7 -10   1        480.79        421.82        50.26 o                         
  -6 -10   1          2.88         30.09        23.29 o                         
  -5 -10   1         19.81          3.01        28.21 o                         
  -4 -10   1         10.35         12.41        22.35 o                         
  -3 -10   1        133.36        101.88        50.95 o                         
  -2 -10   1       1339.34       1421.24        69.99 o                         
  -1 -10   1        575.54        679.04        68.41 o                         
   0 -10   1       2075.51       1989.88       131.12 o                         
   1 -10   1        191.57        175.80        44.51 o                         
   2 -10   1       1162.80       1313.92       146.11 o                         
 -10  -9   1         48.99         28.30        37.12 o                         
  -9  -9   1        298.99        327.45       118.94 o                         
  -8  -9   1          8.33        -14.49        21.96 o                         
  -7  -9   1       2296.50       2515.09       169.23 o                         
  -6  -9   1        742.82        773.26        54.20 o                         
  -5  -9   1       2571.19       2700.70        94.14 o                         
  -4  -9   1       1596.82       1737.35        81.50 o                         
  -3  -9   1       1867.92       1820.11        75.62 o                         
  -2  -9   1        332.60        400.99        42.80 o                         
  -1  -9   1        153.70        136.61        25.47 o                         
   0  -9   1         14.09          9.15        21.33 o                         
   1  -9   1        268.27        251.03        69.31 o                         
   2  -9   1        253.46        245.27        48.15 o                         
   3  -9   1        282.98        648.01       119.88 o                         
 -10  -8   1          8.77          7.07        27.92 o                         
  -9  -8   1        569.46        674.96        54.95 o                         
  -8  -8   1         19.69         12.67        16.37 o                         
  -7  -8   1         32.50         58.87        22.76 o                         
  -6  -8   1         47.98         24.53        19.14 o                         
  -5  -8   1        875.43        869.09        51.47 o                         
  -4  -8   1        255.62        268.53        34.78 o                         
  -3  -8   1        171.68        191.91        29.26 o                         
  -2  -8   1        189.38        187.74        36.97 o                         
  -1  -8   1        158.96        206.14        29.82 o                         
   0  -8   1        932.75        914.96        46.24 o                         
   1  -8   1        645.51        633.18        42.37 o                         
   2  -8   1       2265.65       2119.64       107.42 o                         
   3  -8   1        544.13        551.11        40.73 o                         
   4  -8   1       2404.34       2409.26       103.23 o                         
   5  -8   1         13.35         -9.52        29.69 o                         
 -11  -7   1        118.91        169.16        47.60 o                         
 -10  -7   1         44.18         33.54        27.64 o                         
  -9  -7   1        200.72        272.50        45.91 o                         
  -8  -7   1        376.91        355.30        33.88 o                         
  -7  -7   1         39.87         44.08        15.62 o                         
  -6  -7   1         26.04         31.00        13.66 o                         
  -5  -7   1       3466.68       3384.49        74.66 o                         
  -4  -7   1       1046.81       1049.91        37.74 o                         
  -3  -7   1       8711.07       8504.77       119.68 o                         
  -2  -7   1       4914.38       4960.60        86.50 o                         
  -1  -7   1       7236.74       7228.67       110.34 o                         
   0  -7   1       2408.01       2460.67        58.82 o                         
   1  -7   1        547.83        579.93        47.13 o                         
   2  -7   1        801.21        841.83        58.40 o                         
   3  -7   1         22.25         29.37        16.48 o                         
   4  -7   1         90.29        108.70        25.25 o                         
   5  -7   1        247.40        281.22        49.25 o                         
   6  -7   1        105.86         84.29        34.13 o                         
 -11  -6   1        231.87        213.14        65.66 o                         
 -10  -6   1        252.26        286.78        42.63 o                         
  -9  -6   1       2316.98       2380.41        90.19 o                         
  -8  -6   1         23.47         28.83        11.63 o                         
  -7  -6   1       3993.06       3920.32        90.64 o                         
  -6  -6   1         10.64         33.59        10.55 o                         
  -5  -6   1       3139.25       3153.32        70.02 o                         
  -4  -6   1         12.70         15.41         8.20 o                         
  -3  -6   1          3.38          3.84         6.75 o                         
  -2  -6   1        893.22        850.72        47.85 o                         
  -1  -6   1        299.84        311.38        29.47 o                         
   0  -6   1       2325.59       2220.35        51.19 o                         
   1  -6   1        892.90        886.26        29.84 o                         
   2  -6   1          0.82          0.77         6.91 o                         
   3  -6   1        538.21        574.01        37.37 o                         
   4  -6   1        728.25        821.56        45.85 o                         
   5  -6   1        494.61        488.90        54.00 o                         
   6  -6   1       1938.23       1822.12       100.60 o                         
   7  -6   1        127.27        119.29        39.83 o                         
 -11  -5   1         48.99         27.06        25.83 o                         
 -10  -5   1         49.44         74.61        25.91 o                         
  -9  -5   1         85.94        135.62        23.96 o                         
  -8  -5   1        370.43        369.30        27.08 o                         
  -7  -5   1       1221.35       1177.02        49.15 o                         
  -6  -5   1       2925.06       2879.72        56.27 o                         
  -5  -5   1        419.82        436.27        23.01 o                         
  -4  -5   1        711.38        731.20        35.39 o                         
  -3  -5   1       1473.73       1482.34        42.05 o                         
  -2  -5   1         19.45         24.20         5.68 o                         
  -1  -5   1       9289.98       9241.28       116.38 o                         
   0  -5   1       5323.76       5136.41        78.16 o                         
   1  -5   1      13034.98      12953.71       125.90 o                         
   2  -5   1       6510.10       6462.59        84.47 o                         
   3  -5   1       3787.90       3873.64        72.08 o                         
   4  -5   1       3260.18       3248.62        69.38 o                         
   5  -5   1        599.74        559.54        34.79 o                         
   6  -5   1         57.75         20.08        23.50 o                         
   7  -5   1         19.05         31.86        29.97 o                         
   8  -5   1          4.45         -0.87        26.39 o                         
 -11  -4   1        361.65        371.38        41.74 o                         
 -10  -4   1        485.48        540.48        43.53 o                         
  -9  -4   1          2.01         30.35        15.82 o                         
  -8  -4   1       1009.57       1015.67        54.84 o                         
  -7  -4   1       2983.08       3013.86        58.79 o                         
  -6  -4   1        618.60        606.67        25.23 o                         
  -5  -4   1      13049.58      12529.88       134.40 o                         
  -4  -4   1        466.55        410.78        20.56 o                         
  -3  -4   1      15847.14      15674.34       148.60 o                         
  -2  -4   1        138.89        135.11         7.86 o                         
  -1  -4   1       5887.24       5870.16        79.84 o                         
   0  -4   1        931.99        995.82        40.40 o                         
   1  -4   1        109.43        118.17         8.68 o                         
   2  -4   1       3296.71       3241.23        47.09 o                         
   3  -4   1        537.20        558.74        30.95 o                         
   4  -4   1       1796.47       1747.22        46.70 o                         
   5  -4   1        532.80        520.48        41.76 o                         
   6  -4   1         47.07         12.82        13.49 o                         
   7  -4   1        487.35        554.76        68.53 o                         
   8  -4   1        725.73        735.79        55.80 o                         
 -11  -3   1        340.15        339.48        40.19 o                         
 -10  -3   1        300.73        318.17        40.34 o                         
  -9  -3   1        645.11        630.10        41.23 o                         
  -8  -3   1        435.28        439.83        28.33 o                         
  -7  -3   1        179.80        181.12        16.51 o                         
  -6  -3   1       1904.52       1888.03        41.54 o                         
  -5  -3   1        898.92        902.04        47.37 o                         
  -4  -3   1       7255.88       7185.15        85.16 o                         
  -3  -3   1       3459.10       3364.30        48.39 o                         
  -2  -3   1       8222.22       8103.72        74.41 o                         
  -1  -3   1         40.80         44.09         5.29 o                         
   0  -3   1       7057.97       7260.23       125.65 o                         
   1  -3   1       2685.92       2777.17        33.11 o                         
   2  -3   1       1020.97       1007.92        18.18 o                         
   3  -3   1       9613.38       9545.93        85.58 o                         
   4  -3   1       4177.42       4220.63        72.14 o                         
   5  -3   1       6488.28       6454.99        98.71 o                         
   6  -3   1       4713.56       4863.30       112.18 o                         
   7  -3   1        897.80       1021.72        55.07 o                         
   8  -3   1        708.32        768.03        59.13 o                         
   9  -3   1          5.22         11.66        21.79 o                         
 -11  -2   1        673.47        674.20        60.80 o                         
 -10  -2   1         78.90        120.16        25.39 o                         
  -9  -2   1       2423.85       2497.15        74.05 o                         
  -8  -2   1       1435.27       1393.19        74.93 o                         
  -7  -2   1       1231.55       1271.91        55.52 o                         
  -6  -2   1       3853.48       3861.20        58.30 o                         
  -5  -2   1         90.77         78.18        14.00 o                         
  -4  -2   1       2241.62       2211.57        44.15 o                         
  -3  -2   1      12712.89      12353.51       117.78 o                         
  -2  -2   1        205.90        212.69        10.30 o                         
  -1  -2   1      32402.70      31159.30       268.28 o                         
   0  -2   1       2137.94       2112.47        27.96 o                         
   1  -2   1      21205.41      21283.72       144.27 o                         
   2  -2   1        117.48        131.88         8.14 o                         
   3  -2   1       1919.17       1920.56        29.91 o                         
   4  -2   1       1386.93       1411.50        28.46 o                         
   5  -2   1        204.90        223.68        12.51 o                         
   6  -2   1       2487.42       2528.99        75.55 o                         
   7  -2   1        347.80        421.02        45.57 o                         
   8  -2   1        748.17        791.48        52.03 o                         
   9  -2   1        432.17        448.38        50.05 o                         
  10  -2   1         27.46         12.66        22.33 o                         
 -11  -1   1         94.64         75.85        30.86 o                         
 -10  -1   1        342.85        326.78        45.78 o                         
  -9  -1   1        139.75        146.97        25.48 o                         
  -8  -1   1        726.72        644.80        36.48 o                         
  -7  -1   1       2871.66       2703.48        67.89 o                         
  -6  -1   1        768.08        732.16        31.61 o                         
  -5  -1   1       2601.49       2498.02        41.05 o                         
  -4  -1   1       2650.73       2575.45        34.50 o                         
  -3  -1   1        176.83        196.52         8.91 o                         
  -2  -1   1       8527.17       8317.31        78.57 o                         
  -1  -1   1        773.58        823.30        12.63 o                         
   0  -1   1      22137.30      22232.51       146.68 o                         
   1  -1   1       4509.66       4635.80        34.55 o                         
   2  -1   1      34025.23      33151.10       323.67 o                         
   3  -1   1          5.65         13.78         4.03 o                         
   4  -1   1       2780.23       2893.11        37.11 o                         
   5  -1   1       4895.71       4998.56        53.06 o                         
   6  -1   1        387.27        446.38        32.59 o                         
   7  -1   1       3752.19       3657.41        96.28 o                         
   8  -1   1       2198.86       2268.81        81.42 o                         
   9  -1   1        631.02        664.98        61.62 o                         
  10  -1   1        844.16        914.83        63.88 o                         
 -10   0   1        107.71        103.26        31.40 o                         
  -9   0   1        869.22        851.46        56.72 o                         
  -8   0   1        301.37        286.54        29.70 o                         
  -7   0   1       4467.13       4537.01        88.90 o                         
  -6   0   1       2649.95       2545.24        53.71 o                         
  -5   0   1       7834.14       7779.05       108.36 o                         
  -4   0   1      13304.37      13450.37       111.13 o                         
  -3   0   1       9527.83       9684.20        82.77 o                         
  -2   0   1       7825.69       7803.32        66.24 o                         
  -1   0   1       3486.31       3547.53        28.83 o                         
   0   0   1       1374.76       1422.31        15.90 o                         
   1   0   1       7033.73       7392.56        49.10 o                         
   2   0   1        707.49        737.83        10.73 o                         
   3   0   1      22786.02      23082.45       156.81 o                         
   4   0   1       2817.37       2831.68        65.43 o                         
   5   0   1       3730.83       3606.26        61.51 o                         
   6   0   1         35.11         44.89        10.43 o                         
   7   0   1        708.47        758.33        32.10 o                         
   8   0   1       1008.77        986.16        52.95 o                         
   9   0   1        219.47        231.29        37.98 o                         
  10   0   1        609.78        656.02        56.94 o                         
  11   0   1        273.17        228.30        42.83 o                         
 -10   1   1         26.22          1.07        21.95 o                         
  -9   1   1       1419.84       1488.82        73.65 o                         
  -8   1   1        295.83        297.35        52.43 o                         
  -7   1   1        271.17        296.77        30.42 o                         
  -6   1   1        564.18        606.01        29.63 o                         
  -5   1   1       2436.76       2365.06        48.32 o                         
  -4   1   1        814.78        855.90        17.52 o                         
  -3   1   1       5028.53       4956.31        54.09 o                         
  -2   1   1         51.04         51.14         5.08 o                         
  -1   1   1       6960.40       7239.14        58.79 o                         
   0   1   1        266.27        292.28         5.54 o                         
   1   1   1          6.32         20.89         2.67 o                         
   2   1   1      29420.78      29786.71       181.79 o                         
   3   1   1       1566.44       1587.50        20.46 o                         
   4   1   1      28691.46      28078.82       264.60 o                         
   5   1   1        304.90        247.63        15.86 o                         
   6   1   1      10566.55      10246.63       131.56 o                         
   7   1   1       1413.84       1436.63        44.56 o                         
   8   1   1        706.65        743.15        44.48 o                         
   9   1   1       1490.42       1495.59        68.69 o                         
  10   1   1        324.72        419.07        58.58 o                         
  11   1   1        277.31        272.30        55.03 o                         
  -9   2   1         77.40        106.18        49.15 o                         
  -8   2   1         59.16         42.41        22.05 o                         
  -7   2   1        189.53        201.59        26.36 o                         
  -6   2   1        296.01        318.83        24.01 o                         
  -5   2   1       2850.14       2877.85        47.52 o                         
  -4   2   1       3238.96       3237.97        49.98 o                         
  -3   2   1      11598.82      11260.83       110.65 o                         
  -2   2   1      20077.87      20388.74       173.25 o                         
  -1   2   1      38881.22      38092.65       415.11 o                         
   0   2   1      18233.33      18058.68       123.05 o                         
   1   2   1       2463.20       2485.40        19.84 o                         
   2   2   1      27555.53      27533.83       178.65 o                         
   3   2   1         17.61         44.00         4.85 o                         
   4   2   1         40.48         54.46         8.24 o                         
   5   2   1       6755.61       6769.29        65.74 o                         
   6   2   1       1920.46       1878.74        47.11 o                         
   7   2   1       1990.85       2039.47        53.83 o                         
   8   2   1        672.19        688.24        49.88 o                         
   9   2   1        379.89        402.44        33.14 o                         
  10   2   1         27.11         16.70        19.71 o                         
  11   2   1         26.11         42.06        26.04 o                         
  -9   3   1       1623.93       1678.04        83.07 o                         
  -8   3   1          1.45         -0.11        16.78 o                         
  -7   3   1       5144.92       5103.33       125.64 o                         
  -6   3   1        183.15        224.21        22.45 o                         
  -5   3   1       4215.31       4183.77        68.32 o                         
  -4   3   1        640.00        648.39        22.14 o                         
  -3   3   1         11.11         29.07         6.63 o                         
  -2   3   1        211.81        235.43        10.96 o                         
  -1   3   1        461.26        416.41        19.53 o                         
   0   3   1       1009.63       1059.63        17.50 o                         
   1   3   1      10937.64      11122.38        81.19 o                         
   2   3   1       1461.99       1545.76        33.58 o                         
   3   3   1       1373.12       1400.29        25.15 o                         
   4   3   1       4006.86       4017.67        53.06 o                         
   5   3   1        372.44        380.65        15.92 o                         
   6   3   1      10140.78       9919.14       124.82 o                         
   7   3   1         36.31         28.11        11.76 o                         
   8   3   1       8203.69       7741.04       124.45 o                         
   9   3   1        264.47        259.88        28.26 o                         
  10   3   1       1463.16       1417.21        69.32 o                         
  11   3   1        355.39        320.74        60.81 o                         
  -8   4   1          1.70         10.71        21.93 o                         
  -7   4   1         65.53         83.20        24.46 o                         
  -6   4   1         14.07         18.62        20.73 o                         
  -5   4   1        250.72        298.04        19.23 o                         
  -4   4   1          2.28         30.14         8.53 o                         
  -3   4   1         59.65         59.59         9.31 o                         
  -2   4   1        356.79        395.42        28.27 o                         
  -1   4   1       7728.14       7525.97        81.87 o                         
   0   4   1      13773.66      13995.50       130.87 o                         
   1   4   1      25187.21      24788.39       184.72 o                         
   2   4   1      15825.74      15517.84       159.40 o                         
   3   4   1       8110.18       7905.43       109.52 o                         
   4   4   1      32538.04      31894.96       240.56 o                         
   5   4   1       2616.99       2612.13        44.89 o                         
   6   4   1       1329.56       1322.95        32.83 o                         
   7   4   1       1181.67       1253.25        33.69 o                         
   8   4   1        162.76        190.96        23.33 o                         
   9   4   1        323.13        349.18        30.82 o                         
  10   4   1        483.73        524.41        38.64 o                         
  11   4   1         41.75         56.78        21.90 o                         
  12   4   1         17.04         35.95        27.25 o                         
  -8   5   1        116.62         79.79        31.07 o                         
  -7   5   1       1338.58       1293.18        68.04 o                         
  -6   5   1         36.47         40.57        19.27 o                         
  -5   5   1       6275.66       6310.77       132.31 o                         
  -4   5   1         57.50         75.64        12.21 o                         
  -3   5   1      10129.38      10115.49       116.07 o                         
  -2   5   1        879.92        880.86        26.03 o                         
  -1   5   1       7129.63       7338.57        85.22 o                         
   0   5   1        866.82        917.38        28.79 o                         
   1   5   1        451.52        491.62        18.58 o                         
   2   5   1       1427.05       1435.73        62.40 o                         
   3   5   1       2178.21       2163.43        64.21 o                         
   4   5   1       1837.69       1887.35        67.32 o                         
   5   5   1        711.48        684.27        22.19 o                         
   6   5   1        106.65         88.55        11.97 o                         
   7   5   1          0.34         -2.45         7.32 o                         
   8   5   1        809.84        817.33        37.97 o                         
   9   5   1         37.85         37.45        20.55 o                         
  10   5   1       2650.48       2692.04        94.09 o                         
  11   5   1         13.27         26.25        20.17 o                         
  12   5   1        855.86        863.95        89.34 o                         
  -7   6   1        315.48        259.24        67.90 o                         
  -6   6   1         71.23         61.19        28.80 o                         
  -5   6   1          1.25          0.25        15.56 o                         
  -4   6   1        473.31        503.64        47.52 o                         
  -3   6   1        683.73        673.73        25.97 o                         
  -2   6   1        418.70        440.30        20.97 o                         
  -1   6   1        450.50        460.47        18.32 o                         
   0   6   1        673.42        668.93        29.47 o                         
   1   6   1        713.39        695.19        25.15 o                         
   2   6   1       1200.69       1187.02        28.67 o                         
   3   6   1       7869.49       8011.00       109.16 o                         
   4   6   1       7590.16       7361.23       106.57 o                         
   5   6   1       4277.43       4140.07        85.12 o                         
   6   6   1      16008.55      15628.23       193.51 o                         
   7   6   1       1921.71       1886.23        44.77 o                         
   8   6   1       1938.68       1994.65        48.93 o                         
   9   6   1         28.96         11.51        13.00 o                         
  10   6   1        186.77        181.06        34.85 o                         
  11   6   1         25.94         70.98        27.79 o                         
  12   6   1        101.83        129.15        44.39 o                         
  -6   7   1        163.49         98.39        36.41 o                         
  -5   7   1        146.24        127.53        36.64 o                         
  -4   7   1        320.41        361.48        38.15 o                         
  -3   7   1       3314.78       3329.28        91.08 o                         
  -2   7   1         18.63         24.62        10.20 o                         
  -1   7   1       8749.74       8760.19        99.07 o                         
   0   7   1        906.58        902.23        34.80 o                         
   1   7   1      11332.25      11508.84       142.41 o                         
   2   7   1       1522.30       1435.03        36.61 o                         
   3   7   1       2438.08       2413.90        57.71 o                         
   4   7   1          6.09          7.23         8.92 o                         
   5   7   1         50.38         53.66        13.33 o                         
   6   7   1        914.05        890.69        42.09 o                         
   7   7   1         60.65         35.08        14.75 o                         
   8   7   1       1124.69       1195.86        65.02 o                         
   9   7   1          0.57         -7.65        15.94 o                         
  10   7   1          2.53         27.98        22.84 o                         
  11   7   1         36.56         49.28        25.75 o                         
  -5   8   1        784.34        913.84       192.00 o                         
  -4   8   1        201.42        194.08        41.29 o                         
  -3   8   1        417.51        360.48        35.41 o                         
  -2   8   1        343.55        325.67        31.43 o                         
  -1   8   1        251.10        259.21        24.12 o                         
   0   8   1       1063.17       1092.43        43.52 o                         
   1   8   1        420.35        401.92        24.22 o                         
   2   8   1       2358.94       2293.98        72.06 o                         
   3   8   1         37.21         41.58        17.09 o                         
   4   8   1        263.03        262.92        24.13 o                         
   5   8   1        864.53        862.42        38.52 o                         
   6   8   1        562.35        553.03        46.49 o                         
   7   8   1       1396.29       1432.87        52.64 o                         
   8   8   1       3883.56       3877.70        91.11 o                         
   9   8   1        739.59        684.74        52.34 o                         
  10   8   1       1101.17       1097.26        66.43 o                         
  11   8   1          2.38        -23.25        23.25 o                         
  -4   9   1        288.02        234.54        54.89 o                         
  -3   9   1        152.93        203.18        45.89 o                         
  -2   9   1        578.22        519.35        58.95 o                         
  -1   9   1        278.01        276.80        86.63 o                         
   0   9   1        140.10        158.03        26.67 o                         
   1   9   1       3709.09       3664.37       125.59 o                         
   2   9   1        324.86        314.25        40.72 o                         
   3   9   1       5775.01       5396.91       124.56 o                         
   4   9   1       1490.63       1337.40       118.71 o                         
   5   9   1       1631.24       1536.03        69.15 o                         
   6   9   1        340.78        290.84        36.31 o                         
   7   9   1        160.45        146.02        23.23 o                         
   8   9   1         26.63         41.73        21.76 o                         
   9   9   1          0.53         -4.74        16.70 o                         
  10   9   1        565.77        577.89        54.67 o                         
  11   9   1          1.78         -8.98        24.86 o                         
  -2  10   1        133.85         98.77        47.77 o                         
  -1  10   1        766.51        706.93       105.36 o                         
   0  10   1         54.43         42.78        27.19 o                         
   1  10   1         56.99         38.46        19.33 o                         
   2  10   1        373.60        424.45        41.19 o                         
   3  10   1        138.28        138.70        28.27 o                         
   4  10   1       1338.31       1564.00        71.55 o                         
   5  10   1        170.66        161.57        37.41 o                         
   6  10   1       1103.91       1187.98        64.56 o                         
   7  10   1         84.68         39.22        22.01 o                         
   8  10   1         40.48         57.37        26.16 o                         
   9  10   1        231.46        239.77        63.14 o                         
  10  10   1        298.28        284.24        56.55 o                         
  -1  11   1        494.83        565.60       113.33 o                         
   0  11   1        597.20        682.61        84.76 o                         
   1  11   1         37.69         15.11        29.01 o                         
   2  11   1        429.89        382.92        43.78 o                         
   3  11   1        486.91        502.44        59.01 o                         
   4  11   1          4.05          3.03        21.63 o                         
   5  11   1       1398.90       1429.19        74.47 o                         
   6  11   1        433.63        395.94        52.81 o                         
   7  11   1        639.61        533.36        60.56 o                         
   8  11   1        348.73        291.99        43.40 o                         
   9  11   1         83.50        115.60        34.66 o                         
   2  12   1         18.60          2.49        31.63 o                         
   3  12   1        185.43        171.11        37.22 o                         
   4  12   1         38.14         58.47        29.85 o                         
   5  12   1          9.35        -10.55        23.08 o                         
   6  12   1        160.65        155.96        66.77 o                         
   7  12   1         66.06         72.12        39.07 o                         
  -6 -11   2        323.27        343.81        64.54 o                         
  -5 -11   2        468.06        497.69        57.54 o                         
  -4 -11   2         24.35         20.70        28.08 o                         
  -3 -11   2         43.02        100.37        43.37 o                         
  -2 -11   2          6.62         -6.99        29.71 o                         
  -8 -10   2         12.03         37.48        57.62 o                         
  -7 -10   2        264.17        245.90        51.56 o                         
  -6 -10   2          4.74          0.77        24.02 o                         
  -5 -10   2       1111.94       1040.31        67.54 o                         
  -4 -10   2        153.75        183.51        36.76 o                         
  -3 -10   2        808.13        722.86        56.75 o                         
  -2 -10   2        428.29        402.70        61.21 o                         
  -1 -10   2          3.31         13.98        25.99 o                         
   0 -10   2        362.00        305.22        92.72 o                         
   1 -10   2        810.75        882.16        81.06 o                         
  -9  -9   2        554.91        537.95        79.56 o                         
  -8  -9   2         75.42         79.65        29.29 o                         
  -7  -9   2        269.88        220.96        38.57 o                         
  -6  -9   2        446.82        449.64        77.86 o                         
  -5  -9   2        333.23        341.13        44.82 o                         
  -4  -9   2       1208.61       1233.05        89.33 o                         
  -3  -9   2       1432.60       1521.43        81.14 o                         
  -2  -9   2         92.60         89.99        24.58 o                         
  -1  -9   2        796.72        902.91        72.80 o                         
   0  -9   2        129.92        161.20        40.63 o                         
   1  -9   2          2.48         19.96        31.38 o                         
   2  -9   2        235.73        260.19        51.52 o                         
   3  -9   2        216.32        363.82        60.91 o                         
 -10  -8   2        388.75        412.43        92.21 o                         
  -9  -8   2         27.98         -0.08        30.66 o                         
  -8  -8   2        426.18        434.42        47.76 o                         
  -7  -8   2         83.88         78.50        24.90 o                         
  -6  -8   2         10.14         12.05        17.69 o                         
  -5  -8   2        118.07         83.97        25.40 o                         
  -4  -8   2         74.75         79.03        24.81 o                         
  -3  -8   2       2891.05       2930.76        91.99 o                         
  -2  -8   2        169.31        240.05        32.61 o                         
  -1  -8   2       4756.37       4603.45       112.69 o                         
   0  -8   2       1334.61       1389.90        82.43 o                         
   1  -8   2        823.43        742.29        48.24 o                         
   2  -8   2        971.78        988.21        57.31 o                         
   3  -8   2        147.24        165.97        27.62 o                         
   4  -8   2        220.67        310.03        45.74 o                         
 -10  -7   2        298.40        252.42        41.61 o                         
  -9  -7   2        786.36        821.88        58.30 o                         
  -8  -7   2        472.19        502.15        38.71 o                         
  -7  -7   2       3255.15       3398.90        84.41 o                         
  -6  -7   2         64.58         95.21        19.08 o                         
  -5  -7   2       3579.00       3679.49       130.01 o                         
  -4  -7   2        292.45        204.56        28.64 o                         
  -3  -7   2         66.45         69.33        25.42 o                         
  -2  -7   2       1529.63       1464.26        47.20 o                         
  -1  -7   2        733.66        745.84        34.31 o                         
   0  -7   2        163.87        195.39        47.04 o                         
   1  -7   2       3194.47       3155.93        89.19 o                         
   2  -7   2        250.74        254.37        29.13 o                         
   3  -7   2        434.15        452.19        38.61 o                         
   4  -7   2        202.80        243.57        34.99 o                         
   5  -7   2         26.85         20.39        25.60 o                         
 -10  -6   2         50.44         28.06        26.04 o                         
  -9  -6   2        153.77        148.34        33.42 o                         
  -8  -6   2        419.29        379.81        43.10 o                         
  -7  -6   2         33.14         35.67        13.38 o                         
  -6  -6   2       1216.42       1195.34        38.73 o                         
  -5  -6   2       1147.37       1093.53        49.05 o                         
  -4  -6   2         84.46         68.51        11.68 o                         
  -3  -6   2        397.60        377.38        18.25 o                         
  -2  -6   2        662.19        660.38        30.19 o                         
  -1  -6   2       3892.05       3951.02        75.58 o                         
   0  -6   2        415.37        455.55        29.73 o                         
   1  -6   2       7302.27       7152.81        98.61 o                         
   2  -6   2       2790.42       2897.07        82.16 o                         
   3  -6   2       4176.32       4082.17       102.96 o                         
   4  -6   2       1977.82       1898.45        70.75 o                         
   5  -6   2        335.52        310.29        48.35 o                         
   6  -6   2        665.58        744.63        69.15 o                         
 -11  -5   2          8.12        -17.26        25.44 o                         
 -10  -5   2         12.88         15.08        17.98 o                         
  -9  -5   2          1.55         -2.36        14.05 o                         
  -8  -5   2        220.14        206.68        27.51 o                         
  -7  -5   2       1303.89       1380.18        42.96 o                         
  -6  -5   2       1187.92       1187.75        37.74 o                         
  -5  -5   2       8364.94       8154.02       105.38 o                         
  -4  -5   2       1571.52       1538.55        88.69 o                         
  -3  -5   2      19705.67      19669.26       225.37 o                         
  -2  -5   2        113.89        133.76        16.21 o                         
  -1  -5   2       7070.27       7018.44       101.68 o                         
   0  -5   2       1192.03       1188.53        36.18 o                         
   1  -5   2        371.47        349.83        18.28 o                         
   2  -5   2         15.69         18.11         6.31 o                         
   3  -5   2       2960.96       2937.08        79.76 o                         
   4  -5   2        270.45        281.19        62.97 o                         
   5  -5   2        886.95        938.39        50.32 o                         
   6  -5   2         16.21          5.44        20.40 o                         
   7  -5   2         86.97         85.18        34.40 o                         
 -11  -4   2        180.19        215.38        51.50 o                         
 -10  -4   2       1381.73       1325.73        61.50 o                         
  -9  -4   2       1212.43       1332.12        50.13 o                         
  -8  -4   2       1290.24       1212.88        62.86 o                         
  -7  -4   2       2033.85       1933.55        49.11 o                         
  -6  -4   2         22.30         33.90        10.42 o                         
  -5  -4   2         36.26         52.65        10.86 o                         
  -4  -4   2        162.62        155.12        14.66 o                         
  -3  -4   2       1845.29       1826.18        60.41 o                         
  -2  -4   2        102.37         94.50         9.66 o                         
  -1  -4   2       5257.60       5208.16        78.95 o                         
   0  -4   2        721.00        757.74        26.50 o                         
   1  -4   2        974.60       1034.96        29.99 o                         
   2  -4   2        135.72        155.80        16.36 o                         
   3  -4   2       3959.76       3903.29       109.77 o                         
   4  -4   2       3917.42       3871.88        73.48 o                         
   5  -4   2       5519.90       5628.38        97.30 o                         
   6  -4   2       1967.96       2101.87        73.39 o                         
   7  -4   2       1590.91       1648.95        80.86 o                         
   8  -4   2        988.62       1069.82       129.25 o                         
 -11  -3   2          4.28        -11.31        18.61 o                         
 -10  -3   2          7.32         20.89        19.41 o                         
  -9  -3   2        165.63        185.30        24.49 o                         
  -8  -3   2        198.66        182.46        30.28 o                         
  -7  -3   2        898.50        907.35        44.38 o                         
  -6  -3   2         17.25          8.89         8.46 o                         
  -5  -3   2        141.92        155.26        15.57 o                         
  -4  -3   2       2790.65       2817.27        66.09 o                         
  -3  -3   2      10733.54      10161.61       109.01 o                         
  -2  -3   2       1809.40       1781.73        33.54 o                         
  -1  -3   2      43141.10      42561.98       356.97 o                         
   0  -3   2          2.05          9.92         4.88 o                         
   1  -3   2      31281.59      31694.19       233.10 o                         
   2  -3   2        606.26        608.77        13.50 o                         
   3  -3   2       8432.33       8446.36       109.50 o                         
   4  -3   2         71.53         66.90        15.01 o                         
   5  -3   2        430.95        422.16        24.41 o                         
   6  -3   2         66.07         51.93        16.43 o                         
   7  -3   2        239.39        255.21        33.87 o                         
   8  -3   2         25.19         29.73        19.41 o                         
   9  -3   2        199.38        206.68        38.52 o                         
 -11  -2   2        135.10        104.33        32.62 o                         
 -10  -2   2        460.16        526.76        44.77 o                         
  -9  -2   2        143.62        123.91        27.13 o                         
  -8  -2   2       3358.68       3452.93        97.32 o                         
  -7  -2   2       2263.94       2189.96        81.23 o                         
  -6  -2   2       6472.74       6405.30        87.05 o                         
  -5  -2   2      11626.47      11293.24       123.72 o                         
  -4  -2   2       4202.84       4099.66        60.29 o                         
  -3  -2   2       3570.23       3563.59        54.20 o                         
  -2  -2   2       1093.45       1135.07        25.45 o                         
  -1  -2   2        294.99        301.84        14.26 o                         
   0  -2   2        675.68        772.41        25.27 o                         
   1  -2   2       7167.44       7507.54        60.65 o                         
   2  -2   2         36.01         68.71        19.16 o                         
   3  -2   2        403.93        412.27        22.71 o                         
   4  -2   2         60.47         99.69        15.82 o                         
   5  -2   2         74.68         84.01        12.59 o                         
   6  -2   2       1220.24       1308.25       101.54 o                         
   7  -2   2       3806.42       3808.76       101.71 o                         
   8  -2   2        985.73       1051.01        58.63 o                         
   9  -2   2       1533.87       1562.29        75.80 o                         
  10  -2   2        812.53        828.24        78.93 o                         
 -10  -1   2        761.14        804.40       103.31 o                         
  -9  -1   2         46.73         52.24        19.16 o                         
  -8  -1   2        189.02        130.30        20.15 o                         
  -7  -1   2        799.78        852.04        46.37 o                         
  -6  -1   2         15.74         27.66        11.76 o                         
  -5  -1   2       4126.58       4137.04        61.88 o                         
  -4  -1   2          2.04         24.40         6.57 o                         
  -3  -1   2       3880.58       4002.06        54.74 o                         
  -2  -1   2       5642.06       5656.01        81.07 o                         
  -1  -1   2       1502.03       1513.73        26.31 o                         
   0  -1   2       1582.12       1628.72        19.24 o                         
   1  -1   2      46955.02      46047.04       416.97 o                         
   2  -1   2          3.37         25.87        11.22 o                         
   3  -1   2      36821.02      36117.38       330.15 o                         
   4  -1   2        410.82        443.05        21.48 o                         
   5  -1   2      16053.63      16275.07       178.48 o                         
   6  -1   2        173.62        161.09        26.23 o                         
   7  -1   2        911.25       1039.27        51.01 o                         
   8  -1   2        111.37        105.77        24.37 o                         
   9  -1   2          2.23          9.35        18.49 o                         
  10  -1   2         35.35         56.01        27.25 o                         
 -10   0   2         15.33        -14.68        20.49 o                         
  -9   0   2       1115.60       1155.09        54.44 o                         
  -8   0   2         60.99         77.76        16.93 o                         
  -7   0   2        302.77        295.59        25.49 o                         
  -6   0   2       4174.20       4183.57        82.05 o                         
  -5   0   2       2287.70       2288.40        34.79 o                         
  -4   0   2      11092.33      11208.45       115.43 o                         
  -3   0   2      23259.53      22862.94       197.51 o                         
  -2   0   2      18028.04      18155.08       156.69 o                         
  -1   0   2      21684.18      21513.85       266.03 o                         
   0   0   2       6757.48       6805.10        61.92 o                         
   1   0   2       8303.80       8482.07        56.50 o                         
   2   0   2       1509.99       1572.57        30.62 o                         
   3   0   2       2421.36       2601.96        27.40 o                         
   4   0   2       2572.60       2653.55        29.73 o                         
   5   0   2       1727.27       1709.72        26.60 o                         
   6   0   2        932.17        925.63        29.81 o                         
   7   0   2        373.04        387.49        23.01 o                         
   8   0   2          1.88          8.43        12.74 o                         
   9   0   2       1012.58       1039.83        59.02 o                         
  10   0   2         67.49         55.17        23.94 o                         
  11   0   2        763.42        765.74        88.90 o                         
 -10   1   2        692.77        685.80        60.18 o                         
  -9   1   2         32.78         52.60        23.92 o                         
  -8   1   2       2662.77       2538.91        72.67 o                         
  -7   1   2        241.51        290.88        26.23 o                         
  -6   1   2       2205.94       2178.61        58.03 o                         
  -5   1   2        287.98        293.72        14.11 o                         
  -4   1   2        774.73        767.94        22.49 o                         
  -3   1   2       7081.68       7110.42        79.16 o                         
  -2   1   2       1332.77       1363.11        28.13 o                         
  -1   1   2      17481.47      17782.77       146.68 o                         
   0   1   2       6632.18       6509.63        53.29 o                         
   1   1   2       3020.58       3170.98        29.62 o                         
   2   1   2        659.27        688.06        12.63 o                         
   3   1   2       6372.25       6462.79        54.48 o                         
   4   1   2       1760.17       1825.33        31.07 o                         
   5   1   2      15666.18      15470.51       126.50 o                         
   6   1   2        152.33        142.38        15.21 o                         
   7   1   2      11546.19      11032.16       143.72 o                         
   8   1   2        203.16        215.39        23.11 o                         
   9   1   2       2358.02       2270.98       135.50 o                         
  10   1   2        126.21        135.62        30.51 o                         
  11   1   2        171.77        162.28        36.42 o                         
  -9   2   2        555.51        645.25        55.13 o                         
  -8   2   2         68.80        118.71        38.69 o                         
  -7   2   2       4040.56       3936.32        87.55 o                         
  -6   2   2        222.41        258.37        23.02 o                         
  -5   2   2       5343.30       5245.68        68.26 o                         
  -4   2   2       1697.04       1704.74        35.72 o                         
  -3   2   2          1.02          5.71         4.34 o                         
  -2   2   2      12414.99      12876.90       121.01 o                         
  -1   2   2      16477.26      16447.49       140.93 o                         
   0   2   2      13688.01      13670.94       115.69 o                         
   1   2   2      30476.96      29658.42       338.29 o                         
   2   2   2       5200.85       5233.30        48.90 o                         
   3   2   2      17129.61      17250.56       163.38 o                         
   4   2   2       2612.05       2607.84        41.40 o                         
   5   2   2        651.58        651.28        15.95 o                         
   6   2   2       1802.59       1791.28        44.46 o                         
   7   2   2        638.39        631.28        29.12 o                         
   8   2   2       1226.20       1180.27        42.72 o                         
   9   2   2        363.49        411.31        33.45 o                         
  10   2   2        342.44        444.76        49.16 o                         
  11   2   2        148.78        128.79        32.85 o                         
  -9   3   2        300.47        249.90        41.45 o                         
  -8   3   2        473.47        543.88        51.51 o                         
  -7   3   2          2.67          1.14        14.76 o                         
  -6   3   2       3255.16       3288.80        75.87 o                         
  -5   3   2        480.37        492.27        20.59 o                         
  -4   3   2       4830.98       4737.12        63.85 o                         
  -3   3   2        531.87        510.63        17.12 o                         
  -2   3   2       5592.71       5575.84        61.53 o                         
  -1   3   2       1568.83       1610.06        32.72 o                         
   0   3   2       2595.39       2610.09        36.37 o                         
   1   3   2      20290.55      20071.19       190.17 o                         
   2   3   2       6026.24       6132.51        62.01 o                         
   3   3   2       9263.57       9036.38        85.02 o                         
   4   3   2       3010.08       2967.08        43.51 o                         
   5   3   2        669.27        664.71        17.84 o                         
   6   3   2       3080.10       3088.25        49.76 o                         
   7   3   2       1424.88       1480.98        39.29 o                         
   8   3   2        126.89        108.94        17.87 o                         
   9   3   2       3962.75       3989.18       122.87 o                         
  10   3   2         29.54          2.37        17.72 o                         
  11   3   2       1574.43       1664.79        80.55 o                         
  12   3   2        117.80        137.75        61.35 o                         
  -8   4   2          0.65          8.03        20.50 o                         
  -7   4   2        508.75        484.78        46.92 o                         
  -6   4   2         42.14         62.41        20.45 o                         
  -5   4   2       7443.50       7212.62       115.58 o                         
  -4   4   2        585.12        573.37        32.60 o                         
  -3   4   2      14312.04      14189.08       133.35 o                         
  -2   4   2        307.75        324.54        14.54 o                         
  -1   4   2       4123.95       3987.17        61.19 o                         
   0   4   2       4781.73       4997.49        61.22 o                         
   1   4   2         28.85         66.24        10.75 o                         
   2   4   2       5386.20       5422.69        73.10 o                         
   3   4   2      14769.68      14696.43       134.61 o                         
   4   4   2       1869.03       1840.08        29.08 o                         
   5   4   2       9487.55       9447.48       121.31 o                         
   6   4   2        647.54        680.89        24.83 o                         
   7   4   2       2389.99       2378.75        46.93 o                         
   8   4   2        394.09        375.89        28.06 o                         
   9   4   2          5.74         -8.23        10.09 o                         
  10   4   2        373.44        418.98        48.75 o                         
  11   4   2         85.55        105.81        30.40 o                         
  12   4   2        255.29        349.29        50.33 o                         
  -7   5   2       1059.83        978.70        61.56 o                         
  -6   5   2          0.20         -5.69        14.91 o                         
  -5   5   2        441.11        487.00        68.41 o                         
  -4   5   2       1423.33       1471.36        40.19 o                         
  -3   5   2        379.93        376.28        20.35 o                         
  -2   5   2       3458.09       3410.72        58.44 o                         
  -1   5   2       3644.34       3658.08        62.85 o                         
   0   5   2       4857.70       4760.60        71.11 o                         
   1   5   2          7.98         12.92         6.76 o                         
   2   5   2       2566.33       2577.95        49.07 o                         
   3   5   2       2555.93       2459.47        49.70 o                         
   4   5   2       1570.17       1512.66        39.61 o                         
   5   5   2       6363.20       6090.06        76.72 o                         
   6   5   2       3831.35       3702.84        59.70 o                         
   7   5   2       3370.38       3259.17        58.57 o                         
   8   5   2       2954.21       2843.06        49.01 o                         
   9   5   2          3.29         12.64        12.81 o                         
  10   5   2        536.58        534.63        67.56 o                         
  11   5   2        542.71        532.17        42.04 o                         
  12   5   2         18.99         14.45        29.08 o                         
  -7   6   2          0.03        -12.67        24.40 o                         
  -6   6   2        107.43        175.00        32.38 o                         
  -5   6   2        119.20        138.63        27.91 o                         
  -4   6   2         29.10         26.23        11.86 o                         
  -3   6   2       4263.73       4070.57        69.58 o                         
  -2   6   2        391.38        388.51        20.16 o                         
  -1   6   2      13345.46      13352.16       129.34 o                         
   0   6   2         15.68         13.84         7.13 o                         
   1   6   2      12493.96      12032.57       138.87 o                         
   2   6   2       1760.91       1826.06        53.21 o                         
   3   6   2       6487.91       6348.00        93.56 o                         
   4   6   2        909.45        879.74        32.54 o                         
   5   6   2        627.67        585.01        28.02 o                         
   6   6   2       1734.17       1744.60        41.67 o                         
   7   6   2       1702.48       1667.03        41.27 o                         
   8   6   2         69.46         59.65        12.79 o                         
   9   6   2       1788.90       1767.53        62.18 o                         
  10   6   2          0.04         -9.64        16.15 o                         
  11   6   2         79.66        115.19        32.07 o                         
  12   6   2         25.45         10.48        26.50 o                         
  -6   7   2       1087.56       1194.69       107.24 o                         
  -5   7   2       2081.89       2039.19       102.49 o                         
  -4   7   2        402.33        371.81        37.14 o                         
  -3   7   2       1970.88       1983.64        57.59 o                         
  -2   7   2          3.40         10.39         7.93 o                         
  -1   7   2         67.87         88.31        18.89 o                         
   0   7   2        997.01        988.69        34.53 o                         
   1   7   2       2255.38       2256.15        49.85 o                         
   2   7   2       1274.15       1271.30        31.86 o                         
   3   7   2        845.78        839.32        50.29 o                         
   4   7   2        251.06        266.98        22.55 o                         
   5   7   2         13.61         13.59         9.66 o                         
   6   7   2        330.26        297.11        27.85 o                         
   7   7   2        981.29       1062.29        50.15 o                         
   8   7   2       1230.57       1281.40        48.50 o                         
   9   7   2       1475.59       1444.73        83.57 o                         
  10   7   2       1080.01       1045.14        62.11 o                         
  11   7   2        161.29        157.16        63.09 o                         
  12   7   2        546.19        468.19        54.75 o                         
  -5   8   2         55.20         59.87        39.80 o                         
  -4   8   2        153.76        120.51        36.09 o                         
  -3   8   2         69.74         49.91        19.87 o                         
  -2   8   2         30.22         44.31        12.62 o                         
  -1   8   2        562.23        558.85        30.65 o                         
   0   8   2          8.16          3.53         9.40 o                         
   1   8   2       3814.43       3769.28        71.87 o                         
   2   8   2         23.45         27.54        12.66 o                         
   3   8   2       9084.25       8569.48       152.81 o                         
   4   8   2        458.10        485.74        36.47 o                         
   5   8   2       7992.62       7674.45       122.65 o                         
   6   8   2        626.77        592.56        33.91 o                         
   7   8   2        348.63        427.31        31.46 o                         
   8   8   2       1133.97       1154.42        62.45 o                         
   9   8   2          1.29        -10.21        14.96 o                         
  10   8   2         15.56         -4.58        20.77 o                         
  11   8   2        486.02        491.84        55.77 o                         
  -4   9   2        849.26        839.50        80.06 o                         
  -3   9   2       1934.71       2038.07       102.99 o                         
  -2   9   2        875.35        865.23        67.73 o                         
  -1   9   2       3207.53       2943.31        96.46 o                         
   0   9   2        354.63        370.24        35.86 o                         
   1   9   2        898.30        926.20        49.09 o                         
   2   9   2         11.60         15.51        14.93 o                         
   3   9   2         19.12         38.93        16.59 o                         
   4   9   2         92.57         79.92        36.28 o                         
   5   9   2        421.46        410.49        31.79 o                         
   6   9   2          0.27         25.63        14.00 o                         
   7   9   2        523.01        491.25        35.25 o                         
   8   9   2         13.55        -11.04        14.29 o                         
   9   9   2         38.18         37.63        18.53 o                         
  10   9   2         95.00         98.71        30.44 o                         
  11   9   2        203.43        203.06        40.18 o                         
  -2  10   2         28.69         47.71        32.37 o                         
  -1  10   2        299.38        386.30        99.75 o                         
   0  10   2          1.17          0.68        15.27 o                         
   1  10   2        172.76        196.91        38.02 o                         
   2  10   2          7.39         26.98        16.71 o                         
   3  10   2        265.57        238.43        32.78 o                         
   4  10   2         61.81         96.15        25.45 o                         
   5  10   2       2185.98       2306.76        97.93 o                         
   6  10   2         71.40         95.78        26.64 o                         
   7  10   2       2979.56       3183.60       103.64 o                         
   8  10   2        218.42        157.33        43.05 o                         
   9  10   2        736.51        838.37        75.11 o                         
  10  10   2        694.84        682.03       135.80 o                         
  11  10   2        101.25         81.48        62.75 o                         
  -1  11   2        580.82        532.46        89.40 o                         
   0  11   2        672.15        680.73        71.28 o                         
   1  11   2       1951.95       2045.29       111.88 o                         
   2  11   2        393.18        492.47        54.96 o                         
   3  11   2       1581.28       1595.91        74.49 o                         
   4  11   2          6.66         18.18        18.00 o                         
   5  11   2        332.02        332.68        50.82 o                         
   6  11   2          2.13         10.54        21.80 o                         
   7  11   2         15.30          4.55        21.48 o                         
   8  11   2         12.85         10.01        23.30 o                         
   9  11   2        217.01        225.07        40.66 o                         
  10  11   2         43.37         90.86        48.23 o                         
   1  12   2        120.59        198.55        80.55 o                         
   2  12   2          7.79         20.41        32.18 o                         
   3  12   2        365.94        367.82        48.04 o                         
   4  12   2          9.00         13.59        24.38 o                         
   5  12   2         85.07         86.67        32.56 o                         
   6  12   2        138.28        131.61        35.44 o                         
   7  12   2        163.94        144.66        37.19 o                         
   8  12   2          0.13         -4.94        26.23 o                         
  -7 -10   3         83.01        133.93        71.18 o                         
  -6 -10   3        210.99        258.17        59.97 o                         
  -5 -10   3          2.23        -20.56        22.24 o                         
  -4 -10   3       1304.61       1351.35        77.30 o                         
  -3 -10   3        302.08        214.04        43.97 o                         
  -2 -10   3       1627.56       1714.46       109.27 o                         
  -1 -10   3        814.10        963.01       105.36 o                         
   0 -10   3        422.00        476.52        72.04 o                         
  -8  -9   3       1036.39       1138.84        72.79 o                         
  -7  -9   3          0.41          2.42        22.94 o                         
  -6  -9   3        786.16        789.28        59.51 o                         
  -5  -9   3         25.95         63.44        27.91 o                         
  -4  -9   3         20.51          7.34        19.74 o                         
  -3  -9   3          4.71         16.00        20.59 o                         
  -2  -9   3         89.55        126.26        28.24 o                         
  -1  -9   3        236.99        263.75        52.65 o                         
   0  -9   3        304.76        414.65       103.91 o                         
   1  -9   3        258.27        311.83        54.29 o                         
   2  -9   3         30.80         32.31        31.60 o                         
  -9  -8   3         35.05         10.05        33.59 o                         
  -8  -8   3        339.94        350.37        44.95 o                         
  -7  -8   3        175.89        187.81        36.03 o                         
  -6  -8   3        400.95        374.92        44.95 o                         
  -5  -8   3        548.73        539.12        50.27 o                         
  -4  -8   3          6.16         17.24        19.82 o                         
  -3  -8   3        244.06        249.60        35.59 o                         
  -2  -8   3       1815.21       1886.02        75.21 o                         
  -1  -8   3        246.02        261.36        33.94 o                         
   0  -8   3       2988.57       2783.75       119.50 o                         
   1  -8   3       1154.19       1122.44       203.24 o                         
   2  -8   3       1776.26       1639.91       134.67 o                         
   3  -8   3       1237.80       1381.66        73.08 o                         
   4  -8   3        168.85        222.00        42.44 o                         
 -10  -7   3        145.82        201.36        77.74 o                         
  -9  -7   3        154.12         89.21        39.81 o                         
  -8  -7   3        231.16        184.45        35.66 o                         
  -7  -7   3        354.86        353.84        41.83 o                         
  -6  -7   3       2932.63       3140.20       126.43 o                         
  -5  -7   3         86.32        105.68        28.73 o                         
  -4  -7   3       4499.31       4539.52       116.69 o                         
  -3  -7   3        123.37        145.51        21.30 o                         
  -2  -7   3       2129.22       2067.94        73.27 o                         
  -1  -7   3         72.34         91.83        17.57 o                         
   0  -7   3         21.72         18.55        11.71 o                         
   1  -7   3        610.12        624.19        44.07 o                         
   2  -7   3        198.32        235.40        34.12 o                         
   3  -7   3        873.50        922.54        49.16 o                         
   4  -7   3          5.63         35.52        18.13 o                         
   5  -7   3        204.51        224.55        56.66 o                         
 -10  -6   3        291.01        243.63        41.01 o                         
  -9  -6   3        105.43        154.66        34.99 o                         
  -8  -6   3        279.97        270.28        48.47 o                         
  -7  -6   3        327.38        342.27        27.46 o                         
  -6  -6   3        165.80        156.22        23.58 o                         
  -5  -6   3       1103.89       1145.89        39.37 o                         
  -4  -6   3       1509.00       1474.27        40.21 o                         
  -3  -6   3       2015.41       2216.70        61.10 o                         
  -2  -6   3       1224.56       1220.11        43.76 o                         
  -1  -6   3       2565.59       2571.19        63.33 o                         
   0  -6   3        442.54        413.73        26.83 o                         
   1  -6   3        331.90        340.98        25.05 o                         
   2  -6   3       3006.48       3050.99        77.37 o                         
   3  -6   3        702.74        770.48        47.16 o                         
   4  -6   3       2595.36       2716.10        89.94 o                         
   5  -6   3       1814.64       1738.55        96.36 o                         
   6  -6   3        655.56        663.06        73.00 o                         
 -10  -5   3        817.75        775.80        64.44 o                         
  -9  -5   3        206.59        195.93        30.44 o                         
  -8  -5   3       2047.37       2151.06        76.65 o                         
  -7  -5   3        507.75        504.78        29.63 o                         
  -6  -5   3        172.64        215.70        31.84 o                         
  -5  -5   3       1899.01       1961.80        48.42 o                         
  -4  -5   3       2996.30       2903.60        56.62 o                         
  -3  -5   3        292.58        293.89        18.29 o                         
  -2  -5   3       8247.74       8132.97       118.88 o                         
  -1  -5   3        353.56        371.76        29.89 o                         
   0  -5   3      10021.25       9797.03       132.08 o                         
   1  -5   3        516.75        513.17        23.63 o                         
   2  -5   3       1129.13       1215.30        51.52 o                         
   3  -5   3        104.99        115.99        21.75 o                         
   4  -5   3          1.73          7.46        12.34 o                         
   5  -5   3       1124.02       1209.16        58.27 o                         
   6  -5   3         55.88         23.35        32.78 o                         
   7  -5   3        684.49        749.11        76.74 o                         
 -10  -4   3         27.84         15.96        19.08 o                         
  -9  -4   3        577.70        568.07        45.23 o                         
  -8  -4   3        653.27        691.00        41.46 o                         
  -7  -4   3        435.34        450.84        33.26 o                         
  -6  -4   3       2764.90       2667.09        72.96 o                         
  -5  -4   3       1085.10       1104.31        35.49 o                         
  -4  -4   3        898.15        917.87        41.76 o                         
  -3  -4   3       1888.69       1874.21        41.36 o                         
  -2  -4   3       2724.32       2696.63        46.99 o                         
  -1  -4   3       4902.25       4793.62        80.12 o                         
   0  -4   3       2343.65       2341.74        51.78 o                         
   1  -4   3      10865.09      10881.47       121.59 o                         
   2  -4   3        235.49        236.28        12.76 o                         
   3  -4   3       4904.23       4834.09        80.14 o                         
   4  -4   3       1152.86       1183.47        39.53 o                         
   5  -4   3         73.16         74.47        20.01 o                         
   6  -4   3       2379.54       2359.92       104.89 o                         
   7  -4   3        973.43       1083.03        79.04 o                         
   8  -4   3        729.64        824.91        94.59 o                         
 -10  -3   3         77.89        101.16        23.93 o                         
  -9  -3   3         89.48         75.31        22.41 o                         
  -8  -3   3       1900.83       1982.25        66.61 o                         
  -7  -3   3        636.59        533.11        38.19 o                         
  -6  -3   3       7669.70       7627.91       105.55 o                         
  -5  -3   3       1685.91       1653.02        46.25 o                         
  -4  -3   3       6133.40       6125.36        84.82 o                         
  -3  -3   3       6750.87       6532.29        84.61 o                         
  -2  -3   3        258.93        237.09        13.98 o                         
  -1  -3   3       3086.07       3226.02        48.39 o                         
   0  -3   3       6053.96       6019.58        69.87 o                         
   1  -3   3        238.63        293.30        12.26 o                         
   2  -3   3      13965.23      13853.70       116.90 o                         
   3  -3   3        895.21        888.33        34.85 o                         
   4  -3   3       2112.32       2128.61        51.70 o                         
   5  -3   3        267.27        212.55        21.58 o                         
   6  -3   3        661.84        678.69        41.76 o                         
   7  -3   3        266.07        285.75        54.72 o                         
   8  -3   3         73.57         67.02        28.60 o                         
   9  -3   3        609.08        505.91        72.77 o                         
 -10  -2   3       1218.02       1302.07        55.88 o                         
  -9  -2   3         12.24         17.95        15.10 o                         
  -8  -2   3        709.24        711.06        42.22 o                         
  -7  -2   3        741.68        770.23        39.68 o                         
  -6  -2   3        342.97        380.44        22.08 o                         
  -5  -2   3        395.21        401.19        21.16 o                         
  -4  -2   3       6695.38       6701.95        87.88 o                         
  -3  -2   3       1297.25       1267.22        31.93 o                         
  -2  -2   3       8255.03       8184.04        92.45 o                         
  -1  -2   3        767.35        741.67        27.04 o                         
   0  -2   3        488.67        562.50        17.19 o                         
   1  -2   3       2657.94       2538.83        37.91 o                         
   2  -2   3        998.69        981.39        21.09 o                         
   3  -2   3      19659.16      19775.49       205.65 o                         
   4  -2   3       1501.21       1477.70        40.37 o                         
   5  -2   3      11092.61      10971.99       142.19 o                         
   6  -2   3        446.53        461.91        25.98 o                         
   7  -2   3       1718.39       1683.38       144.88 o                         
   8  -2   3        969.47        984.58        62.77 o                         
   9  -2   3         10.32          8.29        20.07 o                         
 -10  -1   3         34.61         12.40        19.97 o                         
  -9  -1   3         76.19         78.22        20.16 o                         
  -8  -1   3         10.38         25.02        15.29 o                         
  -7  -1   3        299.81        343.60        31.38 o                         
  -6  -1   3        872.19        911.55        35.81 o                         
  -5  -1   3        561.32        549.79        30.98 o                         
  -4  -1   3      13332.65      13173.65       137.16 o                         
  -3  -1   3       6033.24       5857.64        74.75 o                         
  -2  -1   3      23426.19      22637.67       274.65 o                         
  -1  -1   3      15439.86      15281.80       158.67 o                         
   0  -1   3      16000.36      16375.51       164.31 o                         
   1  -1   3      13430.17      13786.66       124.51 o                         
   2  -1   3         13.61         24.92         4.44 o                         
   3  -1   3       1405.39       1425.32        44.58 o                         
   4  -1   3       6676.87       6747.57        94.25 o                         
   5  -1   3        273.84        301.81        19.53 o                         
   6  -1   3       1352.82       1449.55        51.59 o                         
   7  -1   3       1405.52       1508.54        60.80 o                         
   8  -1   3        789.18        832.75        50.61 o                         
   9  -1   3          1.44          8.11        18.07 o                         
  10  -1   3         46.30         53.10        24.10 o                         
 -10   0   3        927.84        872.10        65.68 o                         
  -9   0   3        189.64        185.63        27.16 o                         
  -8   0   3       3988.81       3866.34        83.90 o                         
  -7   0   3          1.38         -2.39        10.97 o                         
  -6   0   3       7348.03       7052.05       115.51 o                         
  -5   0   3        175.04        203.29        16.11 o                         
  -4   0   3       1603.39       1589.00        35.82 o                         
  -3   0   3        927.24        978.08        29.46 o                         
  -2   0   3       4992.68       5064.45        69.22 o                         
  -1   0   3          3.29         42.13         5.72 o                         
   0   0   3      11158.40      11215.70       100.29 o                         
   1   0   3        731.98        764.32        15.35 o                         
   2   0   3        218.99        210.81        11.10 o                         
   3   0   3        185.00        153.54         6.97 o                         
   4   0   3         87.10         94.85        11.58 o                         
   5   0   3      10543.14      10500.57       128.89 o                         
   6   0   3       1352.01       1353.49        37.59 o                         
   7   0   3       8243.00       8192.31       150.62 o                         
   8   0   3        167.96        198.38        30.24 o                         
   9   0   3       3266.30       3284.86       103.44 o                         
  10   0   3        274.21        302.91        43.17 o                         
  11   0   3        228.05        240.70        43.94 o                         
  -9   1   3          3.24         -1.84        24.05 o                         
  -8   1   3         24.48         14.74        14.18 o                         
  -7   1   3         10.27         58.25        26.90 o                         
  -6   1   3        463.87        484.39        40.53 o                         
  -5   1   3         13.00         11.56         7.07 o                         
  -4   1   3        229.77        284.83        15.95 o                         
  -3   1   3         33.45         61.33        10.81 o                         
  -2   1   3       5513.02       5391.37        71.46 o                         
  -1   1   3       5264.34       5191.52        55.20 o                         
   0   1   3      42509.79      42928.25       439.81 o                         
   1   1   3      19985.40      20361.77       152.37 o                         
   2   1   3      33508.41      33812.62       269.02 o                         
   3   1   3      32063.21      32872.59       240.72 o                         
   4   1   3       2403.67       2384.87        38.04 o                         
   5   1   3       6589.96       6686.12        77.75 o                         
   6   1   3        268.23        281.70        16.04 o                         
   7   1   3        250.49        288.54        44.45 o                         
   8   1   3        326.44        392.58        40.67 o                         
   9   1   3        896.69        837.53        69.90 o                         
  10   1   3        310.64        378.35        46.33 o                         
  11   1   3         50.80         26.71        29.02 o                         
  -9   2   3        135.77        121.28        32.59 o                         
  -8   2   3        576.34        571.76        52.95 o                         
  -7   2   3        557.03        583.16        33.01 o                         
  -6   2   3       6253.64       6196.75       109.75 o                         
  -5   2   3          0.29         -2.62         6.34 o                         
  -4   2   3      20771.81      20572.10       194.98 o                         
  -3   2   3         17.50         26.75         6.31 o                         
  -2   2   3      15091.45      15060.53       157.31 o                         
  -1   2   3       1893.90       1812.94        27.12 o                         
   0   2   3       1732.18       1778.34        25.77 o                         
   1   2   3         26.22        121.78        12.03 o                         
   2   2   3       3748.84       3781.96        43.25 o                         
   3   2   3       2904.23       2940.36        41.00 o                         
   4   2   3       1409.05       1434.77        30.88 o                         
   5   2   3       1477.18       1552.97        32.04 o                         
   6   2   3        124.45        149.37        14.28 o                         
   7   2   3       1432.41       1373.68        72.57 o                         
   8   2   3        353.11        373.37        26.73 o                         
   9   2   3       2053.24       2148.68        94.17 o                         
  10   2   3         29.99         51.33        30.51 o                         
  11   2   3       2121.13       2229.98        95.10 o                         
  -9   3   3        282.01        327.02        60.25 o                         
  -8   3   3        795.24        802.43        58.69 o                         
  -7   3   3        243.26        247.62        29.42 o                         
  -6   3   3        315.37        300.32        28.50 o                         
  -5   3   3         92.11        104.43        22.99 o                         
  -4   3   3        823.20        829.05        27.80 o                         
  -3   3   3       1157.31       1138.49        41.80 o                         
  -2   3   3       4032.39       4068.68        63.75 o                         
  -1   3   3       1995.40       1982.62        34.75 o                         
   0   3   3        256.12        289.12        11.04 o                         
   1   3   3        773.38        849.83        20.37 o                         
   2   3   3      17532.92      17525.06       141.19 o                         
   3   3   3       5997.40       6003.79        62.32 o                         
   4   3   3      18865.38      18855.74       168.93 o                         
   5   3   3      23811.74      23865.42       210.75 o                         
   6   3   3       4863.59       4819.85        80.06 o                         
   7   3   3       8871.60       8725.01       103.64 o                         
   8   3   3        148.85        121.73        17.67 o                         
   9   3   3       1149.86       1143.49        45.83 o                         
  10   3   3          2.82         13.71        20.17 o                         
  11   3   3         73.17         79.88        27.97 o                         
  12   3   3         37.38         85.94        32.38 o                         
  -8   4   3        342.82        270.75        41.75 o                         
  -7   4   3        193.78        214.45        44.37 o                         
  -6   4   3          0.02          0.58        12.12 o                         
  -5   4   3        931.51        857.12        51.67 o                         
  -4   4   3       2422.51       2450.42        51.02 o                         
  -3   4   3        236.68        276.62        17.49 o                         
  -2   4   3      21954.57      21585.05       179.71 o                         
  -1   4   3         40.75         42.00         8.38 o                         
   0   4   3      32869.51      32731.08       270.60 o                         
   1   4   3       5454.36       5643.81        73.64 o                         
   2   4   3      12826.33      12771.90       109.20 o                         
   3   4   3          1.11         49.21         8.17 o                         
   4   4   3        286.66        329.45        14.91 o                         
   5   4   3        527.71        516.08        20.79 o                         
   6   4   3        352.22        349.72        22.07 o                         
   7   4   3       2150.58       2111.32        44.51 o                         
   8   4   3         28.83         20.83        11.53 o                         
   9   4   3        108.22        111.30        29.74 o                         
  10   4   3        160.74        163.00        24.33 o                         
  11   4   3        116.35        129.05        38.90 o                         
  12   4   3          0.88         27.87        28.87 o                         
  -7   5   3        490.03        468.38        75.06 o                         
  -6   5   3       1835.99       1909.71        77.32 o                         
  -5   5   3        484.45        444.71        32.23 o                         
  -4   5   3       2391.71       2343.26        48.91 o                         
  -3   5   3        779.65        798.22        24.38 o                         
  -2   5   3          0.44          0.85         6.64 o                         
  -1   5   3       3050.87       3175.24        58.77 o                         
   0   5   3       3306.59       3258.48        57.21 o                         
   1   5   3       5192.70       4977.92        87.58 o                         
   2   5   3        979.46        994.99        20.69 o                         
   3   5   3       2984.00       2986.86        39.23 o                         
   4   5   3       2884.78       2873.67        39.22 o                         
   5   5   3        358.00        352.12        17.06 o                         
   6   5   3       3892.84       3916.01        62.10 o                         
   7   5   3       5883.67       5740.84        73.30 o                         
   8   5   3       2669.59       2634.40        54.29 o                         
   9   5   3       3971.71       3830.22        85.62 o                         
  10   5   3        371.33        395.83        36.21 o                         
  11   5   3       1272.68       1460.19        75.48 o                         
  12   5   3          7.22         22.48        24.70 o                         
  -7   6   3        272.22        292.64        78.91 o                         
  -6   6   3       1069.62       1150.27        64.67 o                         
  -5   6   3        353.15        405.45        43.92 o                         
  -4   6   3       1016.83        998.73        32.75 o                         
  -3   6   3       2311.41       2167.27        50.72 o                         
  -2   6   3         10.93          4.16         7.06 o                         
  -1   6   3       1039.95       1087.80        29.27 o                         
   0   6   3       7098.73       7211.16        95.02 o                         
   1   6   3         33.16         44.62         8.90 o                         
   2   6   3      22257.41      21741.62       191.69 o                         
   3   6   3       3308.50       3258.95        87.57 o                         
   4   6   3      13095.58      12965.28       157.52 o                         
   5   6   3       1384.99       1400.78        52.56 o                         
   6   6   3       1360.02       1376.80        34.93 o                         
   7   6   3          7.76         25.81         9.14 o                         
   8   6   3         15.53          5.46         7.89 o                         
   9   6   3        788.97        735.66        82.60 o                         
  10   6   3          8.31          4.31        14.15 o                         
  11   6   3        290.61        329.68       100.42 o                         
  12   6   3         56.53         27.19        35.78 o                         
  -6   7   3          8.88          7.41        25.49 o                         
  -5   7   3        460.97        513.48        45.91 o                         
  -4   7   3       1784.99       2058.37        82.77 o                         
  -3   7   3        440.74        427.82        26.62 o                         
  -2   7   3       4924.46       4903.99        74.32 o                         
  -1   7   3        381.66        367.36        19.58 o                         
   0   7   3        814.57        832.98        37.17 o                         
   1   7   3       1844.70       1859.60        50.02 o                         
   2   7   3        139.34        178.95        19.76 o                         
   3   7   3       3851.08       3921.35        88.64 o                         
   4   7   3        899.59        881.36        35.07 o                         
   5   7   3       5142.26       5189.07       120.69 o                         
   6   7   3          1.99          2.55         9.92 o                         
   7   7   3        704.09        757.97        37.45 o                         
   8   7   3        743.61        690.87        36.72 o                         
   9   7   3        211.76        218.86        58.43 o                         
  10   7   3        866.48        853.40        56.81 o                         
  11   7   3        854.49        840.45        60.47 o                         
  12   7   3        191.85        187.73        43.34 o                         
  -5   8   3        300.86        264.98        74.46 o                         
  -4   8   3        766.29        756.49        65.31 o                         
  -3   8   3        493.55        554.78        37.74 o                         
  -2   8   3       1816.13       1824.85        46.00 o                         
  -1   8   3       2993.25       2879.38        84.88 o                         
   0   8   3       2406.92       2320.10        58.18 o                         
   1   8   3       2860.03       2852.71        61.62 o                         
   2   8   3        477.38        471.57        39.58 o                         
   3   8   3         59.55         60.18        17.99 o                         
   4   8   3       5531.89       5373.33        96.78 o                         
   5   8   3        444.09        431.13        43.38 o                         
   6   8   3       4321.89       4198.01        97.82 o                         
   7   8   3       1254.84       1184.03        47.57 o                         
   8   8   3       1271.72       1362.63        52.49 o                         
   9   8   3        255.29        291.27        40.83 o                         
  10   8   3         47.97         17.21        22.04 o                         
  11   8   3         51.68        103.51        32.70 o                         
  12   8   3          8.62         31.44        27.80 o                         
  -4   9   3        285.24        288.39        80.56 o                         
  -3   9   3        248.04        243.51        40.12 o                         
  -2   9   3        454.55        503.42        81.44 o                         
  -1   9   3        240.01        250.43        32.87 o                         
   0   9   3       2877.54       2826.92        85.02 o                         
   1   9   3         41.91         60.05        19.19 o                         
   2   9   3       2171.20       1943.09       104.61 o                         
   3   9   3         37.32         34.83        17.70 o                         
   4   9   3        146.42        110.50        22.76 o                         
   5   9   3       1058.60       1018.04        46.66 o                         
   6   9   3        203.39        224.54        26.16 o                         
   7   9   3       2318.21       2244.43        82.70 o                         
   8   9   3         50.29         29.94        17.80 o                         
   9   9   3        816.39        840.08        46.51 o                         
  10   9   3         92.14        106.00        30.57 o                         
  11   9   3        160.47        208.24        39.98 o                         
  -2  10   3        124.18         77.24        34.11 o                         
  -1  10   3        380.45        360.96        54.21 o                         
   0  10   3        881.05        883.17        96.93 o                         
   1  10   3       2018.74       1913.67        74.57 o                         
   2  10   3       2420.81       2374.06        83.02 o                         
   3  10   3       2245.47       2369.55        82.69 o                         
   4  10   3        259.38        298.69        37.26 o                         
   5  10   3        754.92        780.24        51.37 o                         
   6  10   3        525.68        582.00        96.78 o                         
   7  10   3         53.68         46.74        26.09 o                         
   8  10   3        751.35        774.99        58.80 o                         
   9  10   3        367.11        466.49        41.49 o                         
  10  10   3        436.29        413.50        51.27 o                         
  11  10   3         88.71        106.15        34.45 o                         
  -1  11   3        252.33        281.52        56.66 o                         
   0  11   3          1.72          5.89        25.95 o                         
   1  11   3        134.70        190.14        40.39 o                         
   2  11   3        480.94        535.59        49.62 o                         
   3  11   3         10.42         30.24        19.16 o                         
   4  11   3       1095.86       1065.97        62.44 o                         
   5  11   3         54.97         47.11        24.33 o                         
   6  11   3        287.56        300.07        41.45 o                         
   7  11   3         22.49          9.05        21.78 o                         
   8  11   3         26.53         19.41        22.38 o                         
   9  11   3        327.64        342.26        53.55 o                         
  10  11   3         38.49         32.46        40.19 o                         
   1  12   3         32.24         41.55        33.98 o                         
   2  12   3        161.80        178.41        35.17 o                         
   3  12   3        519.19        436.89        55.93 o                         
   4  12   3        887.58        912.78        63.63 o                         
   5  12   3        988.08        993.62        66.43 o                         
   6  12   3        343.61        388.28        68.10 o                         
   7  12   3        630.07        606.40        86.00 o                         
   8  12   3          0.09         -4.63        22.20 o                         
   9  12   3        324.46        327.46        48.92 o                         
   5  13   3          0.15         -9.37        67.43 o                         
   6  13   3        266.78        177.01        89.91 o                         
  -4 -10   4        116.49         74.25        31.64 o                         
  -3 -10   4        230.28        231.62        54.49 o                         
  -2 -10   4         76.41        189.19        70.24 o                         
  -7  -9   4        257.32        217.13        59.79 o                         
  -6  -9   4        132.89        142.23        35.63 o                         
  -5  -9   4        249.65        231.42        40.55 o                         
  -4  -9   4         75.60         81.12        41.59 o                         
  -3  -9   4          6.93          9.15        21.53 o                         
  -2  -9   4         88.35         80.87        35.74 o                         
  -1  -9   4          6.30         -1.54        28.80 o                         
   0  -9   4       1061.00       1379.66       147.00 o                         
   1  -9   4        193.79        180.19        49.86 o                         
  -8  -8   4         32.17          1.88        31.50 o                         
  -7  -8   4        301.01        277.09        43.61 o                         
  -6  -8   4        908.61       1014.53        72.11 o                         
  -5  -8   4        586.02        623.62        69.08 o                         
  -4  -8   4       2903.82       3051.12       103.77 o                         
  -3  -8   4        152.94        148.52        31.13 o                         
  -2  -8   4       1797.81       1848.92        78.03 o                         
  -1  -8   4         64.92         78.69        32.85 o                         
   0  -8   4        350.72        357.11        55.26 o                         
   1  -8   4        444.03        479.38        68.79 o                         
   2  -8   4        143.65        208.65        45.60 o                         
   3  -8   4         40.14         38.81        33.03 o                         
  -9  -7   4        482.23        499.96        72.50 o                         
  -8  -7   4        618.10        669.27        84.76 o                         
  -7  -7   4         77.49         77.31        27.32 o                         
  -6  -7   4        123.46         98.17        28.83 o                         
  -5  -7   4        107.34        118.33        29.17 o                         
  -4  -7   4        144.33        175.67        31.02 o                         
  -3  -7   4        221.77        253.15        44.21 o                         
  -2  -7   4        789.42        807.10        49.21 o                         
  -1  -7   4         94.83        102.31        22.98 o                         
   0  -7   4         18.59         16.15        29.09 o                         
   1  -7   4         12.61         49.57        20.52 o                         
   2  -7   4        444.04        464.77        74.65 o                         
   3  -7   4        105.12        154.79        28.31 o                         
   4  -7   4       1792.62       1777.10        99.22 o                         
   5  -7   4        243.09        218.01        50.79 o                         
  -9  -6   4         57.51         36.32        28.41 o                         
  -8  -6   4        152.95        161.23        33.31 o                         
  -7  -6   4         14.64         13.98        16.46 o                         
  -6  -6   4        175.34        146.04        20.66 o                         
  -5  -6   4        142.90        196.55        41.50 o                         
  -4  -6   4        922.46        992.03        44.02 o                         
  -3  -6   4       1535.14       1538.68        53.06 o                         
  -2  -6   4       6142.41       6339.91       112.38 o                         
  -1  -6   4        625.21        618.79        34.45 o                         
   0  -6   4       7589.06       7457.27       122.61 o                         
   1  -6   4          0.30         17.67        14.44 o                         
   2  -6   4       3693.94       3801.06        91.27 o                         
   3  -6   4        250.04        269.44        30.92 o                         
   4  -6   4        170.25        172.51        31.18 o                         
   5  -6   4         81.97        102.31        33.05 o                         
   6  -6   4        233.17        293.14        73.05 o                         
 -10  -5   4          3.30          0.94        43.08 o                         
  -9  -5   4        894.71        981.33        54.60 o                         
  -8  -5   4        278.84        333.57        37.48 o                         
  -7  -5   4       1902.64       2018.77        57.32 o                         
  -6  -5   4       2289.01       2305.30        58.51 o                         
  -5  -5   4       1956.02       2101.66        61.51 o                         
  -4  -5   4       1909.18       1967.85        76.45 o                         
  -3  -5   4        760.01        744.01        28.50 o                         
  -2  -5   4        266.70        280.63        25.56 o                         
  -1  -5   4          0.41          7.41         9.69 o                         
   0  -5   4       1521.87       1557.70        50.69 o                         
   1  -5   4         50.99         71.18        14.67 o                         
   2  -5   4        506.31        491.27        31.80 o                         
   3  -5   4         11.01         -6.05        12.47 o                         
   4  -5   4         15.09         34.15        17.22 o                         
   5  -5   4          7.00          9.33        17.01 o                         
   6  -5   4        825.61        828.81        71.85 o                         
   7  -5   4         87.57         68.84        35.60 o                         
 -10  -4   4        133.74        138.85        30.79 o                         
  -9  -4   4        304.27        313.26        37.15 o                         
  -8  -4   4         56.65         37.94        27.98 o                         
  -7  -4   4          4.88         -1.38        12.08 o                         
  -6  -4   4       1051.99       1089.50        40.13 o                         
  -5  -4   4         28.68         23.15        10.85 o                         
  -4  -4   4       2847.88       2777.15        57.74 o                         
  -3  -4   4         76.93        100.49        13.22 o                         
  -2  -4   4         10.12          9.85         7.44 o                         
  -1  -4   4       1221.88       1246.93        34.14 o                         
   0  -4   4       3156.73       3104.91        65.58 o                         
   1  -4   4       1151.43       1127.11        33.87 o                         
   2  -4   4      12896.37      13042.23       157.35 o                         
   3  -4   4         53.41         58.54        17.01 o                         
   4  -4   4       8901.21       9082.52       164.27 o                         
   5  -4   4        137.94        132.66        37.89 o                         
   6  -4   4       1515.11       1531.41        87.75 o                         
   7  -4   4        103.78        108.97        38.87 o                         
   8  -4   4         10.63          3.73        29.12 o                         
 -10  -3   4        492.50        502.27        42.65 o                         
  -9  -3   4         26.37         41.19        20.82 o                         
  -8  -3   4        376.34        357.87        35.80 o                         
  -7  -3   4        844.55        793.74        61.78 o                         
  -6  -3   4          0.29         -8.13         9.12 o                         
  -5  -3   4       3326.99       3206.61        86.63 o                         
  -4  -3   4       5219.36       5143.30        80.43 o                         
  -3  -3   4       7604.09       7691.01        99.34 o                         
  -2  -3   4       9930.86       9598.41       111.17 o                         
  -1  -3   4       5715.54       5677.28        74.94 o                         
   0  -3   4       4096.40       4129.33        77.43 o                         
   1  -3   4       1239.77       1239.27        38.37 o                         
   2  -3   4         12.09         20.16         6.01 o                         
   3  -3   4         24.02         36.87        10.58 o                         
   4  -3   4        777.85        800.11        32.26 o                         
   5  -3   4        306.32        335.05        26.36 o                         
   6  -3   4        768.25        793.13        74.16 o                         
   7  -3   4        204.94        171.55        39.59 o                         
   8  -3   4        169.53        251.70        50.79 o                         
   9  -3   4          0.71          1.03        36.99 o                         
 -10  -2   4         19.47         27.40        20.79 o                         
  -9  -2   4        727.75        784.25        49.48 o                         
  -8  -2   4        376.72        349.88        35.87 o                         
  -7  -2   4       2419.64       2448.59        71.12 o                         
  -6  -2   4         47.41         38.31        12.27 o                         
  -5  -2   4       1014.34        979.33        44.42 o                         
  -4  -2   4       1375.14       1343.92        37.39 o                         
  -3  -2   4        163.26        193.74        16.66 o                         
  -2  -2   4       9339.74       9336.07       107.37 o                         
  -1  -2   4        616.61        631.99        25.47 o                         
   0  -2   4       4755.71       4695.83        74.09 o                         
   1  -2   4        873.82        883.36        28.45 o                         
   2  -2   4         11.62         14.78         6.44 o                         
   3  -2   4       1257.70       1220.76        35.74 o                         
   4  -2   4       6429.15       6325.82       129.36 o                         
   5  -2   4        464.93        514.60        27.59 o                         
   6  -2   4       7721.93       7625.19       119.17 o                         
   7  -2   4         11.98         11.74        13.99 o                         
   8  -2   4       2996.84       2937.47        96.36 o                         
   9  -2   4        186.66        197.55        36.60 o                         
 -10  -1   4        216.40        229.28        33.88 o                         
  -9  -1   4        109.90        116.45        26.86 o                         
  -8  -1   4       1811.37       1736.47        64.27 o                         
  -7  -1   4        443.98        402.44        33.93 o                         
  -6  -1   4       3962.77       3993.26        71.77 o                         
  -5  -1   4        226.13        247.73        19.99 o                         
  -4  -1   4       2351.09       2412.50        49.42 o                         
  -3  -1   4        814.02        776.17        36.04 o                         
  -2  -1   4       2580.51       2540.23        56.10 o                         
  -1  -1   4      14360.21      14401.98       158.73 o                         
   0  -1   4      17718.03      17505.84       181.46 o                         
   1  -1   4      10233.32      10563.56       121.06 o                         
   2  -1   4      13376.27      13160.28       126.69 o                         
   3  -1   4       1947.10       1956.10        44.21 o                         
   4  -1   4       2508.87       2452.05        66.88 o                         
   5  -1   4        575.79        568.10        28.48 o                         
   6  -1   4        120.74        112.27        19.97 o                         
   7  -1   4        515.53        457.30        36.61 o                         
   8  -1   4        627.95        622.82        45.06 o                         
   9  -1   4        474.42        479.35        51.45 o                         
  10  -1   4          0.04         11.19        22.65 o                         
  -9   0   4         75.22         37.21        18.58 o                         
  -8   0   4        177.65        214.81        29.59 o                         
  -7   0   4       1001.90       1070.29        47.99 o                         
  -6   0   4        543.33        589.47        33.71 o                         
  -5   0   4       7002.12       6833.68       130.74 o                         
  -4   0   4        212.08        206.33        16.75 o                         
  -3   0   4       4959.13       4907.87        69.22 o                         
  -2   0   4        156.04        163.14        14.68 o                         
  -1   0   4       5990.99       6207.52        68.90 o                         
   0   0   4       6532.69       6602.47        69.72 o                         
   1   0   4       2352.22       2430.91        88.25 o                         
   2   0   4      17141.10      17536.38       157.31 o                         
   3   0   4        403.25        396.03        13.33 o                         
   4   0   4       5179.42       5303.24        68.61 o                         
   5   0   4       3338.05       3393.90        89.46 o                         
   6   0   4        324.46        328.38        23.33 o                         
   7   0   4       1136.57       1212.04        54.08 o                         
   8   0   4       2584.93       2654.61       128.19 o                         
   9   0   4         42.94         29.21        19.19 o                         
  10   0   4       2135.27       2144.47        89.70 o                         
  -9   1   4         45.70         51.74        20.58 o                         
  -8   1   4        346.48        372.22        37.12 o                         
  -7   1   4         18.91         11.34        13.95 o                         
  -6   1   4       3480.85       3450.16        79.89 o                         
  -5   1   4        648.40        607.80        26.04 o                         
  -4   1   4      13552.35      13598.25       145.48 o                         
  -3   1   4        137.26        136.01        12.85 o                         
  -2   1   4      17723.19      17619.09       182.52 o                         
  -1   1   4         45.94         83.62        12.57 o                         
   0   1   4        373.58        357.28        20.53 o                         
   1   1   4       8196.98       8200.75        72.63 o                         
   2   1   4       5020.80       5248.12        61.68 o                         
   3   1   4       6434.70       6693.60        77.49 o                         
   4   1   4      11280.31      11124.96       112.30 o                         
   5   1   4       1975.25       1987.64        37.05 o                         
   6   1   4       7390.82       7361.09        88.00 o                         
   7   1   4        393.63        384.97        25.41 o                         
   8   1   4         30.33         19.42        16.35 o                         
   9   1   4        194.79        209.29        33.72 o                         
  10   1   4         54.49        101.84        28.41 o                         
  11   1   4        342.49        323.39        48.28 o                         
  -9   2   4        696.28        622.24        63.23 o                         
  -8   2   4       1098.82       1041.66        48.30 o                         
  -7   2   4        292.95        294.00        32.26 o                         
  -6   2   4        841.89        790.68        39.34 o                         
  -5   2   4         87.00        105.81        21.35 o                         
  -4   2   4          6.65         24.06         8.22 o                         
  -3   2   4       6592.47       6602.07        85.07 o                         
  -2   2   4       1685.35       1675.17        37.78 o                         
  -1   2   4       8069.53       8027.27        81.99 o                         
   0   2   4       3356.37       3415.58        59.07 o                         
   1   2   4      10902.80      11260.65       101.51 o                         
   2   2   4        909.57        927.89        19.47 o                         
   3   2   4       3642.72       3619.91        49.76 o                         
   4   2   4      13323.49      13355.08       129.48 o                         
   5   2   4        744.02        752.59        22.97 o                         
   6   2   4       6199.78       6025.87        78.64 o                         
   7   2   4       3743.66       3747.59        60.15 o                         
   8   2   4       1074.24       1019.91        51.32 o                         
   9   2   4       1798.14       1724.39        71.45 o                         
  10   2   4        357.07        330.61        42.20 o                         
  11   2   4        221.13        177.61        37.62 o                         
  -8   3   4         16.20          8.44        21.36 o                         
  -7   3   4        215.65        206.60        25.74 o                         
  -6   3   4         43.84         65.67        17.81 o                         
  -5   3   4        105.72        116.47        15.59 o                         
  -4   3   4       3379.87       3363.54        61.24 o                         
  -3   3   4          4.60         -0.47         5.88 o                         
  -2   3   4      16168.63      16063.69       174.43 o                         
  -1   3   4        721.36        638.53        25.96 o                         
   0   3   4      31810.47      30809.71       252.22 o                         
   1   3   4        679.31        778.33        18.71 o                         
   2   3   4      17563.22      17362.73       157.27 o                         
   3   3   4       2830.79       2734.50        50.39 o                         
   4   3   4        565.91        566.13        19.44 o                         
   5   3   4       2401.19       2457.35        43.79 o                         
   6   3   4       2707.91       2604.65        47.62 o                         
   7   3   4        972.92        994.47        30.56 o                         
   8   3   4       4136.24       4350.33        83.76 o                         
   9   3   4        176.90        161.50        29.29 o                         
  10   3   4        256.93        300.38        40.68 o                         
  11   3   4          3.11        -18.84        18.84 o                         
  12   3   4         14.22         29.88        27.87 o                         
  -8   4   4        330.22        363.12        47.62 o                         
  -7   4   4       1685.93       1589.44        91.33 o                         
  -6   4   4       2323.09       2304.72        62.59 o                         
  -5   4   4       2654.91       2614.93        69.09 o                         
  -4   4   4       3744.68       3736.69        67.32 o                         
  -3   4   4        545.46        508.05        23.22 o                         
  -2   4   4       1501.89       1476.58        40.54 o                         
  -1   4   4        477.14        486.22        21.82 o                         
   0   4   4       1262.14       1263.36        32.38 o                         
   1   4   4       3720.23       3816.12        54.24 o                         
   2   4   4       5863.82       6000.57        67.30 o                         
   3   4   4       6572.18       6623.05        79.40 o                         
   4   4   4       1350.42       1411.39        32.17 o                         
   5   4   4        692.56        729.79        33.09 o                         
   6   4   4       2938.84       2947.56        52.35 o                         
   7   4   4        531.89        525.98        23.13 o                         
   8   4   4       2580.50       2505.01        56.81 o                         
   9   4   4       2201.34       2244.31       120.30 o                         
  10   4   4       1382.65       1316.07        66.14 o                         
  11   4   4       1035.82        967.20        63.45 o                         
  12   4   4          0.37        -12.74        23.92 o                         
  -7   5   4         10.52         15.87        21.17 o                         
  -6   5   4          2.20         16.34        18.26 o                         
  -5   5   4        157.21        182.02        22.04 o                         
  -4   5   4        125.18        148.76        18.37 o                         
  -3   5   4        735.91        735.01        29.26 o                         
  -2   5   4        260.30        243.58        18.49 o                         
  -1   5   4        138.63        160.01        16.00 o                         
   0   5   4       5704.26       5460.91        96.91 o                         
   1   5   4        358.42        374.57        18.69 o                         
   2   5   4      21157.77      20744.93       210.23 o                         
   3   5   4         99.43        128.54        24.23 o                         
   4   5   4      24266.84      23680.29       214.96 o                         
   5   5   4        215.81        222.42        14.73 o                         
   6   5   4       7239.31       7097.53        91.81 o                         
   7   5   4       1862.64       1853.98        43.86 o                         
   8   5   4          0.01          0.24         8.16 o                         
   9   5   4        586.42        613.16        35.22 o                         
  10   5   4        883.82        934.38        45.88 o                         
  11   5   4         36.66         53.11        25.20 o                         
  12   5   4        121.75        150.24        35.32 o                         
  -6   6   4        161.38        148.19        32.30 o                         
  -5   6   4       1366.39       1314.32        64.51 o                         
  -4   6   4       2277.60       2430.18        53.93 o                         
  -3   6   4       4048.73       3909.71        66.75 o                         
  -2   6   4       6099.86       6002.31        74.24 o                         
  -1   6   4       3123.21       3181.72        57.86 o                         
   0   6   4       7749.84       7406.24       103.98 o                         
   1   6   4        783.29        829.43        29.04 o                         
   2   6   4         68.76         89.58        11.56 o                         
   3   6   4        369.25        370.43        16.62 o                         
   4   6   4       1654.23       1700.61        39.93 o                         
   5   6   4        670.41        691.66        25.23 o                         
   6   6   4       1813.94       1822.21        42.30 o                         
   7   6   4         48.73         43.95         9.35 o                         
   8   6   4          1.41         37.29        11.20 o                         
   9   6   4         13.98         28.18        14.47 o                         
  10   6   4        356.59        386.81        33.85 o                         
  11   6   4        404.03        412.10        53.84 o                         
  12   6   4        613.64        670.28        83.25 o                         
  -6   7   4         50.35          0.48        22.43 o                         
  -5   7   4        371.55        376.73        44.33 o                         
  -4   7   4          0.64          7.53        15.75 o                         
  -3   7   4         11.74         13.41        10.15 o                         
  -2   7   4        376.00        402.85        20.56 o                         
  -1   7   4        244.38        269.51        20.98 o                         
   0   7   4        448.93        437.41        21.47 o                         
   1   7   4        199.02        196.59        18.11 o                         
   2   7   4         24.92         36.15         8.67 o                         
   3   7   4        234.15        270.22        15.23 o                         
   4   7   4       5447.33       5325.88        92.27 o                         
   5   7   4         16.70         36.08        11.54 o                         
   6   7   4      11718.44      11435.42       236.65 o                         
   7   7   4         51.09         37.17        13.32 o                         
   8   7   4       5341.04       5319.51        88.10 o                         
   9   7   4        928.02        928.27        56.12 o                         
  10   7   4        544.96        580.84        70.68 o                         
  11   7   4        364.49        391.60        47.72 o                         
  12   7   4         25.74         -0.79        25.84 o                         
  -5   8   4        128.76        145.33        38.53 o                         
  -4   8   4         57.27         42.90        27.42 o                         
  -3   8   4        419.39        418.10        28.77 o                         
  -2   8   4        715.90        674.39        29.29 o                         
  -1   8   4       2616.94       2562.16        57.55 o                         
   0   8   4       4406.13       4485.81        85.62 o                         
   1   8   4       2637.69       2581.09        59.81 o                         
   2   8   4       7652.08       7610.81       150.72 o                         
   3   8   4       2045.55       2077.78        67.38 o                         
   4   8   4       3203.82       3222.91        73.02 o                         
   5   8   4          4.24          1.33         9.86 o                         
   6   8   4          0.60          4.91        10.40 o                         
   7   8   4          3.17         -3.03        11.03 o                         
   8   8   4        667.01        670.27        38.72 o                         
   9   8   4         20.97         34.24        13.81 o                         
  10   8   4        116.65         85.37        31.38 o                         
  11   8   4         46.85         58.22        27.05 o                         
  12   8   4          2.67         11.15        26.50 o                         
  -4   9   4         66.06         80.60        29.02 o                         
  -3   9   4        987.10        908.69        72.80 o                         
  -2   9   4        119.39        119.65        21.53 o                         
  -1   9   4        331.54        334.55        42.21 o                         
   0   9   4         54.80         39.19        17.87 o                         
   1   9   4         13.04         25.20        20.73 o                         
   2   9   4       1273.16       1274.85        56.42 o                         
   3   9   4         19.13         17.19        18.84 o                         
   4   9   4       1115.09       1100.33        77.72 o                         
   5   9   4         84.45        113.86        20.04 o                         
   6   9   4        109.06        103.15        19.75 o                         
   7   9   4        127.49        175.21        25.10 o                         
   8   9   4       2071.74       2002.98        66.26 o                         
   9   9   4          0.20         -2.86        14.67 o                         
  10   9   4       1883.81       1945.15        85.53 o                         
  11   9   4        299.55        309.95        44.68 o                         
  -2  10   4        564.03        592.17        81.95 o                         
  -1  10   4          2.23         30.19        20.66 o                         
   0  10   4         30.70         27.12        18.24 o                         
   1  10   4       1034.93       1025.05       102.53 o                         
   2  10   4        740.90        740.77        48.65 o                         
   3  10   4       1227.32       1198.40        59.78 o                         
   4  10   4       3718.62       3478.27       101.74 o                         
   5  10   4        698.75        677.03        63.57 o                         
   6  10   4       3175.45       3248.99        84.77 o                         
   7  10   4         17.40          6.07        15.53 o                         
   8  10   4        403.17        352.45        36.25 o                         
   9  10   4          0.03         -0.50        20.54 o                         
  10  10   4         33.11         85.76        61.27 o                         
  11  10   4          4.44         11.43        27.06 o                         
  -1  11   4        651.19        721.09        71.04 o                         
   0  11   4        250.14        254.74        49.73 o                         
   1  11   4        668.87        734.83        53.84 o                         
   2  11   4        142.94        113.15        30.20 o                         
   3  11   4        142.48        188.22        33.78 o                         
   4  11   4        348.74        370.94        44.23 o                         
   5  11   4         71.02        113.15        31.83 o                         
   6  11   4        908.61        958.62        60.01 o                         
   7  11   4        110.45        109.80        30.24 o                         
   8  11   4        135.66        167.57        34.80 o                         
   9  11   4        161.12        108.32        31.68 o                         
  10  11   4         70.53         55.84        33.14 o                         
   1  12   4          2.53         21.77        30.79 o                         
   2  12   4        402.31        394.15        97.96 o                         
   3  12   4        237.69        190.52        37.40 o                         
   4  12   4         49.81         91.45        28.25 o                         
   5  12   4        347.85        382.52        85.32 o                         
   6  12   4        603.64        658.91        57.09 o                         
   7  12   4        200.07        220.71        39.94 o                         
   8  12   4       1329.63       1449.57        79.18 o                         
   9  12   4          4.24         -7.04        24.53 o                         
   4  13   4        255.11        310.94       102.09 o                         
   5  13   4         87.63         69.66        38.11 o                         
   6  13   4          0.00        -23.36        23.36 o                         
   7  13   4         36.39         12.18        72.12 o                         
  -5  -9   5        224.45        260.85        45.44 o                         
  -4  -9   5        420.77        390.70        50.15 o                         
  -3  -9   5        590.12        537.53        73.95 o                         
  -2  -9   5        492.44        520.64       106.77 o                         
  -1  -9   5         11.01        -10.95        27.86 o                         
   0  -9   5        124.78        115.20        64.62 o                         
  -7  -8   5        460.95        501.62        57.88 o                         
  -6  -8   5        219.87        199.53        37.07 o                         
  -5  -8   5        122.77        114.10        33.08 o                         
  -4  -8   5        187.71        187.09        36.18 o                         
  -3  -8   5       1728.47       1615.61        88.57 o                         
  -2  -8   5          0.86          0.10        25.14 o                         
  -1  -8   5       2057.97       1977.34       108.90 o                         
   0  -8   5        201.04        180.25        45.27 o                         
   1  -8   5        384.96        295.17        73.99 o                         
   2  -8   5          0.23         -0.53        27.63 o                         
  -8  -7   5        112.42         96.13        41.33 o                         
  -7  -7   5        682.93        703.88        57.99 o                         
  -6  -7   5        209.56        228.11        38.73 o                         
  -5  -7   5        328.60        449.12        67.87 o                         
  -4  -7   5         57.76         38.79        23.22 o                         
  -3  -7   5         44.08         72.23        35.74 o                         
  -2  -7   5        996.88       1033.70        53.85 o                         
  -1  -7   5       1507.68       1514.45        61.76 o                         
   0  -7   5       1479.77       1574.29        72.95 o                         
   1  -7   5        555.69        563.05        50.03 o                         
   2  -7   5       1216.23       1218.15       132.04 o                         
   3  -7   5        201.40        217.51        38.83 o                         
   4  -7   5        283.49        314.27        48.26 o                         
  -8  -6   5          1.85        -15.78        26.94 o                         
  -7  -6   5       1810.14       1863.92        81.31 o                         
  -6  -6   5        339.65        411.20        51.87 o                         
  -5  -6   5       3036.28       3093.34        82.69 o                         
  -4  -6   5        822.42        926.26        63.38 o                         
  -3  -6   5        396.42        444.28        36.28 o                         
  -2  -6   5        908.53        896.44        43.95 o                         
  -1  -6   5        678.35        786.85        49.48 o                         
   0  -6   5         42.49         61.66        24.20 o                         
   1  -6   5       2951.22       3038.17       146.83 o                         
   2  -6   5        304.39        293.65        39.05 o                         
   3  -6   5       1586.20       1468.73        61.24 o                         
   4  -6   5         54.80         52.03        20.33 o                         
   5  -6   5        148.45        110.49        49.17 o                         
  -9  -5   5        418.30        517.28        66.76 o                         
  -8  -5   5        127.55        120.39        27.46 o                         
  -7  -5   5          1.48         12.85        14.74 o                         
  -6  -5   5        385.88        352.21        30.10 o                         
  -5  -5   5       1497.16       1517.73        47.96 o                         
  -4  -5   5        192.26        188.67        20.68 o                         
  -3  -5   5       2909.71       2921.36        87.19 o                         
  -2  -5   5         20.43         32.70        14.19 o                         
  -1  -5   5        151.72        181.87        30.77 o                         
   0  -5   5       1259.50       1281.31        65.60 o                         
   1  -5   5        935.07        851.36        88.55 o                         
   2  -5   5       2348.64       2353.57       109.07 o                         
   3  -5   5       1178.46       1225.59        52.64 o                         
   4  -5   5       3263.97       2971.65        97.13 o                         
   5  -5   5          1.03          4.49        16.80 o                         
   6  -5   5       1530.96       1627.30       141.89 o                         
  -9  -4   5         20.10          7.46        23.44 o                         
  -8  -4   5         18.62         31.62        19.35 o                         
  -7  -4   5         28.10         66.46        19.40 o                         
  -6  -4   5         65.80         88.54        17.58 o                         
  -5  -4   5       2989.78       2983.44        66.22 o                         
  -4  -4   5        477.91        482.59        41.22 o                         
  -3  -4   5       8295.47       8284.19       111.71 o                         
  -2  -4   5       2732.81       2729.64        54.97 o                         
  -1  -4   5       7332.03       7064.47        92.81 o                         
   0  -4   5       4487.67       4545.79        86.63 o                         
   1  -4   5        279.17        281.10        24.26 o                         
   2  -4   5        541.20        582.29        32.95 o                         
   3  -4   5       1041.47       1025.56        58.30 o                         
   4  -4   5          7.51          6.69        14.32 o                         
   5  -4   5       1746.90       1551.96        78.29 o                         
   6  -4   5         98.85         77.73        30.66 o                         
   7  -4   5        328.97        423.33        63.12 o                         
  -9  -3   5       1224.34       1284.42        93.47 o                         
  -8  -3   5         55.65         47.68        20.32 o                         
  -7  -3   5       3214.34       3218.11        85.38 o                         
  -6  -3   5         73.72         63.65        15.45 o                         
  -5  -3   5       1647.21       1734.44        71.28 o                         
  -4  -3   5        363.18        337.11        23.26 o                         
  -3  -3   5        396.32        355.74        25.96 o                         
  -2  -3   5         18.83         32.23         9.66 o                         
  -1  -3   5       5031.32       4844.63        86.23 o                         
   0  -3   5         16.16         43.24        12.10 o                         
   1  -3   5       1537.17       1523.66        44.61 o                         
   2  -3   5         27.87         28.76        12.38 o                         
   3  -3   5         48.57         49.59        11.56 o                         
   4  -3   5       2013.84       1937.21        52.70 o                         
   5  -3   5        655.59        690.04        60.96 o                         
   6  -3   5       3281.22       3247.83       107.12 o                         
   7  -3   5         36.86         57.81        50.57 o                         
   8  -3   5       2087.83       2072.60       112.58 o                         
  -9  -2   5          0.08          0.86        23.36 o                         
  -8  -2   5        104.46        110.19        24.62 o                         
  -7  -2   5        183.08        180.37        26.61 o                         
  -6  -2   5          1.68          3.77        10.73 o                         
  -5  -2   5        576.86        546.09        29.80 o                         
  -4  -2   5          0.12          5.78         8.47 o                         
  -3  -2   5       1693.16       1664.54        64.01 o                         
  -2  -2   5        306.62        298.58        19.23 o                         
  -1  -2   5       8649.24       8426.66       117.56 o                         
   0  -2   5       5674.23       5638.22        89.03 o                         
   1  -2   5      19764.09      19729.67       189.44 o                         
   2  -2   5       8970.05       8773.78       116.45 o                         
   3  -2   5       5177.52       5213.95        69.04 o                         
   4  -2   5       3867.92       4052.51        77.56 o                         
   5  -2   5          2.38         10.97        10.01 o                         
   6  -2   5        526.87        559.90        32.48 o                         
   7  -2   5        559.79        548.12        42.77 o                         
   8  -2   5         27.86         29.67        21.14 o                         
   9  -2   5        172.34        171.84        51.98 o                         
  -9  -1   5        131.39        110.20        32.72 o                         
  -8  -1   5        648.48        768.99        48.19 o                         
  -7  -1   5       1748.77       1739.46        79.89 o                         
  -6  -1   5        193.23        207.52        21.18 o                         
  -5  -1   5      10198.17      10075.42       128.05 o                         
  -4  -1   5          3.45         16.54         9.33 o                         
  -3  -1   5      12851.68      12849.23       141.48 o                         
  -2  -1   5        881.99        928.09        42.71 o                         
  -1  -1   5       1369.19       1351.18        38.46 o                         
   0  -1   5         57.06         60.13        11.90 o                         
   1  -1   5        687.54        723.34        22.68 o                         
   2  -1   5        262.57        286.81        15.09 o                         
   3  -1   5       1351.64       1335.63        32.47 o                         
   4  -1   5        688.81        793.92        31.97 o                         
   5  -1   5        475.63        482.91        27.45 o                         
   6  -1   5        212.10        213.40        23.63 o                         
   7  -1   5        215.23        203.13        28.60 o                         
   8  -1   5       1041.90       1070.47        57.67 o                         
   9  -1   5         67.73         71.15        24.86 o                         
  10  -1   5       1354.64       1262.52        74.33 o                         
  -9   0   5        755.62        778.80        61.18 o                         
  -8   0   5        382.71        451.11        46.15 o                         
  -7   0   5        151.21        193.45        26.83 o                         
  -6   0   5          6.68         13.76        12.81 o                         
  -5   0   5         64.99         88.03        14.32 o                         
  -4   0   5        502.91        499.80        24.13 o                         
  -3   0   5       2690.11       2710.92        71.26 o                         
  -2   0   5        897.12        841.80        30.82 o                         
  -1   0   5        292.31        320.92        13.11 o                         
   0   0   5        765.23        804.95        19.85 o                         
   1   0   5       4259.84       4345.06        88.08 o                         
   2   0   5       4629.63       4519.52        61.01 o                         
   3   0   5      17771.79      18120.72       169.77 o                         
   4   0   5       8654.51       8855.10        86.48 o                         
   5   0   5       6921.51       6855.26       105.21 o                         
   6   0   5       6358.51       6108.76       101.99 o                         
   7   0   5       1102.32       1142.10        85.53 o                         
   8   0   5       2060.25       2080.40        76.80 o                         
   9   0   5         21.05         18.62        18.47 o                         
  10   0   5         39.91         -7.49        26.49 o                         
  -9   1   5        226.92        216.00        36.02 o                         
  -8   1   5        120.73         75.60        28.11 o                         
  -7   1   5        131.26        124.33        41.64 o                         
  -6   1   5       1188.22       1293.85        50.49 o                         
  -5   1   5        469.63        459.23        24.91 o                         
  -4   1   5        353.90        342.27        20.51 o                         
  -3   1   5      13695.94      13323.56       183.48 o                         
  -2   1   5        239.37        249.10        14.61 o                         
  -1   1   5      24761.49      24072.15       289.08 o                         
   0   1   5       1933.28       1984.38        86.63 o                         
   1   1   5      17290.36      17554.07       154.47 o                         
   2   1   5        443.11        453.69        16.70 o                         
   3   1   5       2241.68       2260.36        35.42 o                         
   4   1   5        148.01        172.98        17.58 o                         
   5   1   5        205.07        240.29        15.03 o                         
   6   1   5       1497.72       1538.40        34.47 o                         
   7   1   5        287.05        317.15        25.62 o                         
   8   1   5         98.99        122.43        24.98 o                         
   9   1   5         20.70         30.62        19.31 o                         
  10   1   5          2.12         -0.99        17.82 o                         
  11   1   5         90.74         92.94        31.72 o                         
  -8   2   5        657.25        767.47        61.09 o                         
  -7   2   5       1850.99       1886.65        66.72 o                         
  -6   2   5       1437.39       1452.40        54.63 o                         
  -5   2   5       1814.01       1815.10        47.84 o                         
  -4   2   5         19.65         27.20         9.83 o                         
  -3   2   5        605.51        615.34        26.44 o                         
  -2   2   5       3939.49       4052.22        66.57 o                         
  -1   2   5       1990.85       1999.24        37.49 o                         
   0   2   5       5238.19       5016.73        92.48 o                         
   1   2   5       2652.79       2622.19        51.38 o                         
   2   2   5       5043.56       5049.08        56.12 o                         
   3   2   5         82.43         89.46         9.78 o                         
   4   2   5          1.70         12.74         6.55 o                         
   5   2   5       4974.63       4911.49        68.50 o                         
   6   2   5       2239.77       2237.18        44.65 o                         
   7   2   5       4366.44       4324.16        67.69 o                         
   8   2   5       4443.27       4503.95       110.67 o                         
   9   2   5       1318.36       1297.71       103.44 o                         
  10   2   5       1699.71       1585.83        74.83 o                         
  11   2   5         62.78        103.15        31.21 o                         
  -8   3   5         94.05        116.07        33.58 o                         
  -7   3   5        680.86        712.99        75.84 o                         
  -6   3   5        378.93        416.51        35.49 o                         
  -5   3   5       1923.24       2047.23        95.71 o                         
  -4   3   5       1709.97       1729.69        44.48 o                         
  -3   3   5       1348.71       1340.09        41.48 o                         
  -2   3   5       2216.54       2240.37        49.08 o                         
  -1   3   5       6131.56       6192.32        85.73 o                         
   0   3   5        943.38        968.29        19.17 o                         
   1   3   5      15847.63      15438.32       181.43 o                         
   2   3   5       3236.38       3325.00        43.69 o                         
   3   3   5      25418.95      25454.95       222.94 o                         
   4   3   5       1565.34       1529.81        37.33 o                         
   5   3   5       8797.37       8702.48       101.13 o                         
   6   3   5        165.88        175.38        20.63 o                         
   7   3   5        137.71        130.06        14.35 o                         
   8   3   5        309.24        273.96        23.27 o                         
   9   3   5         11.26         24.27        17.04 o                         
  10   3   5        448.13        418.72        45.98 o                         
  11   3   5         13.96         14.64        24.22 o                         
  -7   4   5          0.97         11.30        21.49 o                         
  -6   4   5        769.66        720.51        42.01 o                         
  -5   4   5       1697.06       1664.71        57.21 o                         
  -4   4   5       1461.79       1537.55        44.13 o                         
  -3   4   5       3921.81       4014.79        69.57 o                         
  -2   4   5        190.13        196.18        18.06 o                         
  -1   4   5       6865.92       6851.68        90.97 o                         
   0   4   5       4256.30       4282.25        68.39 o                         
   1   4   5         13.55         12.00         6.26 o                         
   2   4   5       5851.95       5582.88       107.88 o                         
   3   4   5       1226.33       1134.37        29.34 o                         
   4   4   5       9070.68       8926.02       102.24 o                         
   5   4   5        141.58        171.42        14.92 o                         
   6   4   5       2372.42       2323.88        47.21 o                         
   7   4   5         97.61        108.32        14.22 o                         
   8   4   5         17.83         39.10        15.52 o                         
   9   4   5       1582.14       1658.21        70.49 o                         
  10   4   5        817.14        805.46        53.72 o                         
  11   4   5        846.38        761.55        57.52 o                         
  12   4   5        717.92        673.23        61.12 o                         
  -7   5   5         13.30         13.51        31.87 o                         
  -6   5   5        265.92        271.04        34.52 o                         
  -5   5   5        738.08        769.67        53.80 o                         
  -4   5   5        873.82        883.81        35.55 o                         
  -3   5   5       3982.92       3922.71        71.44 o                         
  -2   5   5       3422.28       3382.80        69.00 o                         
  -1   5   5       5687.22       5641.67        71.85 o                         
   0   5   5       5508.58       5502.14       125.72 o                         
   1   5   5         82.96        104.19        33.73 o                         
   2   5   5       2997.84       2973.88        58.13 o                         
   3   5   5       2450.92       2404.33        46.44 o                         
   4   5   5        739.38        773.23        26.26 o                         
   5   5   5      13505.75      13292.83       141.34 o                         
   6   5   5       1787.21       1691.68        44.24 o                         
   7   5   5       5236.85       5056.55        78.47 o                         
   8   5   5        475.06        504.45        26.29 o                         
   9   5   5        586.13        610.18        35.18 o                         
  10   5   5         23.11         13.14        15.90 o                         
  11   5   5         38.32         56.63        24.11 o                         
  12   5   5        186.35        236.34        42.05 o                         
  -6   6   5         52.92         80.10        30.70 o                         
  -5   6   5        888.58        876.14        53.50 o                         
  -4   6   5        668.79        683.62        35.01 o                         
  -3   6   5        144.16        164.43        19.64 o                         
  -2   6   5        692.87        739.61        34.16 o                         
  -1   6   5       3391.93       3569.91        71.74 o                         
   0   6   5         44.74         49.39        10.09 o                         
   1   6   5       8580.10       8705.05       105.61 o                         
   2   6   5       1204.29       1150.06        32.16 o                         
   3   6   5       1830.60       1771.49        37.01 o                         
   4   6   5       1209.72       1237.06        36.65 o                         
   5   6   5          9.07         14.31         7.46 o                         
   6   6   5       4625.37       4642.60        74.60 o                         
   7   6   5        338.61        340.65        21.98 o                         
   8   6   5       3764.01       3708.68        81.93 o                         
   9   6   5         37.44         58.12        16.89 o                         
  10   6   5        614.15        647.07        39.60 o                         
  11   6   5        419.68        464.77       113.28 o                         
  12   6   5          0.57         -4.86        29.61 o                         
  -5   7   5        136.27        171.97        31.92 o                         
  -4   7   5        412.71        414.00        52.45 o                         
  -3   7   5         60.87         47.46        12.79 o                         
  -2   7   5        700.57        712.23        26.91 o                         
  -1   7   5       2054.99       2096.33        50.91 o                         
   0   7   5       3380.29       3352.98        63.10 o                         
   1   7   5       6067.21       6175.96       113.80 o                         
   2   7   5       7742.40       7657.08       108.58 o                         
   3   7   5       2907.11       2939.88        58.51 o                         
   4   7   5       3644.74       3626.69        59.92 o                         
   5   7   5        165.03        175.29        24.83 o                         
   6   7   5        322.16        358.41        21.04 o                         
   7   7   5       2247.50       2214.23        47.43 o                         
   8   7   5        220.63        218.93        24.80 o                         
   9   7   5       1823.33       1909.21        60.50 o                         
  10   7   5        344.83        350.45        42.20 o                         
  11   7   5        343.24        402.63        46.24 o                         
  12   7   5        136.73        101.82        43.95 o                         
  -4   8   5         15.74         37.36        20.14 o                         
  -3   8   5       2666.28       2711.10        75.32 o                         
  -2   8   5        340.34        349.52        23.89 o                         
  -1   8   5        921.88        904.71        32.64 o                         
   0   8   5        329.19        321.13        23.01 o                         
   1   8   5        371.81        365.17        24.26 o                         
   2   8   5         67.46         79.99        14.08 o                         
   3   8   5       4124.12       4147.52        88.48 o                         
   4   8   5         48.46         60.22        18.13 o                         
   5   8   5       1815.36       1785.88        55.08 o                         
   6   8   5          6.05         30.81        13.50 o                         
   7   8   5        474.89        525.84        33.82 o                         
   8   8   5        751.70        736.83        35.01 o                         
   9   8   5         89.02        136.75        22.59 o                         
  10   8   5       1334.57       1340.80        69.70 o                         
  11   8   5         62.75         78.85        28.30 o                         
  12   8   5        516.86        534.77        57.28 o                         
  -3   9   5        208.49        125.82        38.47 o                         
  -2   9   5         92.54        117.91        16.87 o                         
  -1   9   5         95.94         92.50        17.50 o                         
   0   9   5        197.55        221.66        30.89 o                         
   1   9   5         90.34        138.03        24.45 o                         
   2   9   5       1349.57       1241.91        60.02 o                         
   3   9   5       1782.10       1795.22        67.34 o                         
   4   9   5       3220.54       3354.75        94.04 o                         
   5   9   5       3163.71       3399.60       104.48 o                         
   6   9   5       3230.27       3306.34        95.14 o                         
   7   9   5        692.93        731.39        41.23 o                         
   8   9   5       1266.07       1354.90        79.05 o                         
   9   9   5         44.94         25.81        15.69 o                         
  10   9   5         32.56         50.05        25.04 o                         
  11   9   5        348.66        322.70        46.24 o                         
  -2  10   5          0.16         16.50        23.35 o                         
  -1  10   5       2944.69       2858.63        94.43 o                         
   0  10   5        293.90        230.21        34.38 o                         
   1  10   5       2292.30       2162.42        79.99 o                         
   2  10   5        243.49        198.77        31.36 o                         
   3  10   5        304.84        270.84        34.76 o                         
   4  10   5        111.47         77.85        23.18 o                         
   5  10   5        331.76        369.06        43.48 o                         
   6  10   5         97.53        100.52        26.09 o                         
   7  10   5        739.87        783.61        45.04 o                         
   8  10   5        145.79        140.22        26.40 o                         
   9  10   5        261.33        216.22        31.53 o                         
  10  10   5          4.05         32.84        25.77 o                         
  11  10   5         12.74         53.83        31.50 o                         
  -1  11   5         27.10         21.62        47.77 o                         
   0  11   5          0.70         18.62        33.58 o                         
   1  11   5        342.02        363.60       154.96 o                         
   2  11   5         17.14         12.41        18.93 o                         
   3  11   5         58.01         29.33        34.37 o                         
   4  11   5         90.24         73.85        25.77 o                         
   5  11   5        132.29        170.89        33.26 o                         
   6  11   5        457.35        487.47        50.63 o                         
   7  11   5        917.78       1044.42        53.80 o                         
   8  11   5       1065.47       1120.90        60.16 o                         
   9  11   5        470.05        465.90        43.55 o                         
  10  11   5        914.13       1045.02        70.48 o                         
   1  12   5       1050.29       1243.91        89.13 o                         
   2  12   5         78.44        100.97        29.94 o                         
   3  12   5       1981.85       2093.67        89.55 o                         
   4  12   5        278.39        283.04        41.67 o                         
   5  12   5        706.35        654.24        56.39 o                         
   6  12   5        175.46        153.49        34.96 o                         
   7  12   5         27.09         36.94        25.13 o                         
   8  12   5          1.02          0.33        23.49 o                         
   9  12   5         75.28        112.15        35.41 o                         
   4  13   5         41.47         85.91        41.33 o                         
   5  13   5        119.27        151.74        43.71 o                         
   6  13   5         60.05        112.86        34.25 o                         
   7  13   5          0.97        -19.40        24.37 o                         
  -5  -8   6        489.69        526.08        66.16 o                         
  -4  -8   6        113.24        149.70        37.57 o                         
  -3  -8   6        237.13        220.12        43.49 o                         
  -2  -8   6          4.17         27.36        35.02 o                         
  -1  -8   6         38.07         78.01        37.68 o                         
   0  -8   6         27.42         43.89        40.27 o                         
   1  -8   6        347.28        310.94        86.16 o                         
  -6  -7   6          5.98         18.98        30.83 o                         
  -5  -7   6        841.85        831.03        62.04 o                         
  -4  -7   6         46.75         52.56        26.89 o                         
  -3  -7   6        235.28        234.68        37.51 o                         
  -2  -7   6        256.93        190.93        35.44 o                         
  -1  -7   6         40.30         60.37        32.38 o                         
   0  -7   6        567.33        585.51        55.07 o                         
   1  -7   6       1780.42       1740.17       126.88 o                         
   2  -7   6        213.98        197.73        38.32 o                         
   3  -7   6       2180.71       2441.93       101.18 o                         
  -7  -6   6         24.09         21.77        51.51 o                         
  -6  -6   6        662.08        648.51        64.20 o                         
  -5  -6   6         87.23         88.84        25.43 o                         
  -4  -6   6       1690.96       1805.40        65.98 o                         
  -3  -6   6       1809.06       1795.80        65.16 o                         
  -2  -6   6       1349.84       1331.87        55.98 o                         
  -1  -6   6       2309.68       2239.46        70.78 o                         
   0  -6   6        296.44        269.25        68.54 o                         
   1  -6   6        122.48        106.00        26.55 o                         
   2  -6   6          1.54          0.53        19.02 o                         
   3  -6   6        334.73        367.47        67.39 o                         
   4  -6   6          0.96          6.64        18.94 o                         
  -8  -5   6        658.65        383.99        85.23 o                         
  -7  -5   6         24.37         -6.09        22.02 o                         
  -6  -5   6        172.67        224.30        35.13 o                         
  -5  -5   6          0.39         14.31        17.29 o                         
  -4  -5   6        178.73        160.87        25.59 o                         
  -3  -5   6       2007.16       1998.88        65.05 o                         
  -2  -5   6        101.64         88.78        19.58 o                         
  -1  -5   6       1597.87       1518.93        55.38 o                         
   0  -5   6        208.31        193.77        25.39 o                         
   1  -5   6       1070.99       1179.33        59.98 o                         
   2  -5   6        752.15        776.07        72.57 o                         
   3  -5   6        694.67        719.34        43.73 o                         
   4  -5   6        295.61        296.42        36.11 o                         
   5  -5   6       2461.20       2360.18        93.49 o                         
   6  -5   6         33.98         39.34        31.13 o                         
  -8  -4   6        275.07        313.21        43.66 o                         
  -7  -4   6       1088.52       1042.98        61.96 o                         
  -6  -4   6        149.85        126.99        24.29 o                         
  -5  -4   6       1165.56       1182.33        44.67 o                         
  -4  -4   6        417.64        448.63        39.23 o                         
  -3  -4   6        171.52        157.47        19.42 o                         
  -2  -4   6       2246.94       2154.24        56.56 o                         
  -1  -4   6       3025.08       2901.33        72.47 o                         
   0  -4   6       3172.95       3227.63        76.04 o                         
   1  -4   6       5863.24       5857.89       105.70 o                         
   2  -4   6       1761.44       1784.80        70.04 o                         
   3  -4   6       2073.31       1942.95        63.95 o                         
   4  -4   6         22.85         19.36        16.69 o                         
   5  -4   6         10.37          5.43        17.44 o                         
   6  -4   6         52.88         79.31        33.70 o                         
   7  -4   6        278.92        326.02        58.38 o                         
  -8  -3   6        259.26        270.92        42.51 o                         
  -7  -3   6          0.66        -12.86        17.73 o                         
  -6  -3   6       2075.99       2142.54        67.47 o                         
  -5  -3   6        162.02        196.21        22.69 o                         
  -4  -3   6       2412.12       2579.71        60.78 o                         
  -3  -3   6        245.18        231.30        21.84 o                         
  -2  -3   6       1792.71       1847.75        47.18 o                         
  -1  -3   6       1438.75       1413.49        47.41 o                         
   0  -3   6          8.75         15.68        10.30 o                         
   1  -3   6       3981.60       3890.15       117.88 o                         
   2  -3   6        632.13        639.74        27.97 o                         
   3  -3   6       5426.68       5244.27       119.60 o                         
   4  -3   6        577.77        596.93        42.13 o                         
   5  -3   6        199.35        200.44        31.39 o                         
   6  -3   6        678.26        620.73        48.99 o                         
   7  -3   6       1057.81        917.37        76.44 o                         
   8  -3   6        259.57        302.19       134.40 o                         
  -8  -2   6          2.02        -22.47        22.47 o                         
  -7  -2   6        764.37        765.32        54.61 o                         
  -6  -2   6        497.67        520.72        37.42 o                         
  -5  -2   6       3232.37       3167.81        68.22 o                         
  -4  -2   6        842.82        885.30        34.85 o                         
  -3  -2   6       7551.05       7618.04       106.16 o                         
  -2  -2   6        113.29        137.80        19.00 o                         
  -1  -2   6       5290.33       5379.64       127.75 o                         
   0  -2   6       1284.83       1261.88        41.29 o                         
   1  -2   6        772.89        785.92        32.65 o                         
   2  -2   6       3478.92       3505.83        71.09 o                         
   3  -2   6       5833.93       5506.79        82.14 o                         
   4  -2   6       1794.30       1881.56        77.05 o                         
   5  -2   6       4045.56       3916.12       123.95 o                         
   6  -2   6        125.35        167.57        23.36 o                         
   7  -2   6        430.11        459.61        59.60 o                         
   8  -2   6        106.18        113.04        52.45 o                         
   9  -2   6         51.92         54.55        33.53 o                         
  -8  -1   6        605.60        675.21        56.23 o                         
  -7  -1   6        638.22        664.48        52.27 o                         
  -6  -1   6          7.97         26.99        16.95 o                         
  -5  -1   6        158.94        155.78        19.31 o                         
  -4  -1   6       2380.58       2273.70        53.32 o                         
  -3  -1   6        334.48        311.55        21.24 o                         
  -2  -1   6       5309.22       5324.98        89.98 o                         
  -1  -1   6       1588.44       1617.09        55.24 o                         
   0  -1   6       5845.93       5944.42        92.51 o                         
   1  -1   6        272.56        250.88        19.08 o                         
   2  -1   6        536.87        582.02        25.84 o                         
   3  -1   6       3499.28       3416.61        57.02 o                         
   4  -1   6        970.85        941.20        36.66 o                         
   5  -1   6       8210.88       7982.03       123.67 o                         
   6  -1   6        882.50        949.59        41.76 o                         
   7  -1   6       1756.54       1743.50        68.29 o                         
   8  -1   6       1000.08        912.01        54.99 o                         
   9  -1   6         38.50         63.84        25.90 o                         
  -8   0   6        237.76        192.96        38.57 o                         
  -7   0   6         28.70         11.07        19.89 o                         
  -6   0   6        289.50        306.66        39.13 o                         
  -5   0   6        741.80        700.85        31.81 o                         
  -4   0   6        124.27        137.52        16.50 o                         
  -3   0   6       4449.45       4353.86        70.51 o                         
  -2   0   6       1002.94       1035.07        32.28 o                         
  -1   0   6      20967.19      20371.59       184.20 o                         
   0   0   6       1309.64       1381.77        37.31 o                         
   1   0   6      16827.24      16355.64       180.67 o                         
   2   0   6         48.96         55.33        10.11 o                         
   3   0   6       2932.24       2968.62        51.28 o                         
   4   0   6       2160.67       2125.20        42.63 o                         
   5   0   6        877.17        818.91        35.20 o                         
   6   0   6       1126.84       1113.26        56.24 o                         
   7   0   6       3271.09       3159.88       124.35 o                         
   8   0   6        114.59        157.14        29.15 o                         
   9   0   6        784.72        772.86        54.50 o                         
  10   0   6         62.27         70.47        26.84 o                         
  -8   1   6       1139.65       1063.08        69.83 o                         
  -7   1   6        888.13        953.19        61.21 o                         
  -6   1   6       3429.80       3208.83       101.65 o                         
  -5   1   6       2225.36       2225.76        54.92 o                         
  -4   1   6       2191.97       2238.37        51.41 o                         
  -3   1   6       2549.44       2575.39        78.54 o                         
  -2   1   6        315.73        304.11        16.50 o                         
  -1   1   6          3.12         21.48        11.23 o                         
   0   1   6       3537.90       3487.01        86.63 o                         
   1   1   6       4007.64       4130.93        61.96 o                         
   2   1   6       4083.23       3975.89        99.36 o                         
   3   1   6       3645.67       3773.55        60.92 o                         
   4   1   6       1380.37       1352.73        33.72 o                         
   5   1   6        514.95        565.79        23.39 o                         
   6   1   6        585.05        615.65        37.26 o                         
   7   1   6       3716.05       3656.12        81.08 o                         
   8   1   6        683.12        687.00        46.52 o                         
   9   1   6       2279.93       2154.51        83.43 o                         
  10   1   6        970.36       1065.12        65.49 o                         
  -8   2   6         27.80         51.65        29.11 o                         
  -7   2   6         31.18         26.92        24.05 o                         
  -6   2   6        101.08        106.85        26.94 o                         
  -5   2   6         72.14         79.36        18.03 o                         
  -4   2   6       1097.07       1132.30        47.40 o                         
  -3   2   6         99.47        124.97        25.53 o                         
  -2   2   6        417.68        448.39        26.82 o                         
  -1   2   6        931.85       1064.49        44.33 o                         
   0   2   6        478.06        477.89        35.44 o                         
   1   2   6      20171.46      19466.27       414.16 o                         
   2   2   6       2093.70       2206.86        41.61 o                         
   3   2   6      24536.50      24582.33       221.61 o                         
   4   2   6         17.91         33.22         8.12 o                         
   5   2   6      13468.17      13369.14       141.81 o                         
   6   2   6        811.81        863.12        28.72 o                         
   7   2   6        581.41        634.88        33.93 o                         
   8   2   6        607.78        533.44        41.61 o                         
   9   2   6        612.83        583.29        46.11 o                         
  10   2   6        178.75        187.84        33.68 o                         
  11   2   6        521.24        516.80        69.87 o                         
  -7   3   6         30.55         26.24        23.61 o                         
  -6   3   6       1185.90       1331.86       138.87 o                         
  -5   3   6       1172.37       1323.38        63.94 o                         
  -4   3   6       7038.13       7086.54       103.28 o                         
  -3   3   6       4894.53       4843.72        84.61 o                         
  -2   3   6       5739.25       5590.83        86.96 o                         
  -1   3   6       8899.53       8784.29       132.32 o                         
   0   3   6       2271.00       2248.43        63.45 o                         
   1   3   6       3170.55       2919.44        60.10 o                         
   2   3   6        282.92        324.25        13.56 o                         
   3   3   6       1312.56       1377.64        32.26 o                         
   4   3   6       1042.04       1049.27        29.62 o                         
   5   3   6       4370.06       4317.15        66.80 o                         
   6   3   6        288.21        305.73        19.50 o                         
   7   3   6         96.38         98.58        14.23 o                         
   8   3   6         78.49         93.36        22.06 o                         
   9   3   6        438.09        399.13        43.06 o                         
  10   3   6        240.53        227.31        58.66 o                         
  11   3   6        941.42        848.43        61.22 o                         
  -7   4   6          0.28         -7.56        19.03 o                         
  -6   4   6        869.39        796.89        74.16 o                         
  -5   4   6        127.18        129.98        27.95 o                         
  -4   4   6        277.23        289.56        28.49 o                         
  -3   4   6        371.82        363.24        26.41 o                         
  -2   4   6       1441.38       1408.69        42.31 o                         
  -1   4   6        680.12        668.66        27.25 o                         
   0   4   6        409.17        379.62        14.69 o                         
   1   4   6        519.15        525.75        16.60 o                         
   2   4   6         56.31         69.97        10.20 o                         
   3   4   6       4214.78       4309.25        74.22 o                         
   4   4   6       1061.11       1113.60        31.16 o                         
   5   4   6      12869.85      12733.14       138.20 o                         
   6   4   6          6.68         11.56         8.02 o                         
   7   4   6      14416.29      14264.39       157.48 o                         
   8   4   6        482.59        485.98        25.73 o                         
   9   4   6       1987.99       1930.52        75.01 o                         
  10   4   6        403.65        426.84        46.31 o                         
  11   4   6          4.68         14.48        21.96 o                         
  -6   5   6         11.42         15.88        27.70 o                         
  -5   5   6         42.12         59.37        25.25 o                         
  -4   5   6        246.60        290.83        25.38 o                         
  -3   5   6        192.81        194.42        20.55 o                         
  -2   5   6       5273.39       5122.08       100.41 o                         
  -1   5   6       3217.50       3100.42        94.17 o                         
   0   5   6       6639.48       6350.93        95.63 o                         
   1   5   6      15059.79      14903.63       191.42 o                         
   2   5   6       6122.91       6078.62        91.45 o                         
   3   5   6       8194.51       8076.94       129.99 o                         
   4   5   6        234.71        230.61        17.16 o                         
   5   5   6        389.61        405.19        21.39 o                         
   6   5   6          0.76          6.55         7.87 o                         
   7   5   6        588.52        608.92        27.41 o                         
   8   5   6         18.34         18.32        10.71 o                         
   9   5   6        635.79        637.41        36.24 o                         
  10   5   6         29.46         44.08        19.78 o                         
  11   5   6          0.30          4.57        26.02 o                         
  12   5   6          3.36          7.51        24.79 o                         
  -6   6   6       1685.34       1686.89        85.75 o                         
  -5   6   6         26.22         44.91        19.99 o                         
  -4   6   6       2344.82       2288.24        84.18 o                         
  -3   6   6        319.73        325.08        25.82 o                         
  -2   6   6       2655.53       2642.72        69.21 o                         
  -1   6   6        142.90        174.55        18.04 o                         
   0   6   6        187.23        161.38        18.30 o                         
   1   6   6        829.70        880.82        33.20 o                         
   2   6   6          0.40         -1.60         7.38 o                         
   3   6   6       4054.44       4107.63        74.90 o                         
   4   6   6        167.30        156.39        16.42 o                         
   5   6   6         37.86         58.32        12.34 o                         
   6   6   6        549.58        560.49        26.64 o                         
   7   6   6       2462.46       2566.39        56.60 o                         
   8   6   6         24.78         18.77        11.43 o                         
   9   6   6       4684.66       4672.90       106.76 o                         
  10   6   6         77.60         61.88        18.98 o                         
  11   6   6       1556.75       1732.32        92.02 o                         
  12   6   6        222.94        271.80        55.82 o                         
  -5   7   6        357.17        326.97        82.89 o                         
  -4   7   6        146.68        103.12        35.55 o                         
  -3   7   6        920.69        916.86        36.35 o                         
  -2   7   6          0.48         10.39        12.42 o                         
  -1   7   6        455.30        447.73        26.78 o                         
   0   7   6       1335.95       1349.16        44.84 o                         
   1   7   6        228.33        223.63        22.20 o                         
   2   7   6       3230.89       3263.24        61.43 o                         
   3   7   6       7333.23       7370.48        99.45 o                         
   4   7   6       5067.00       5137.82        93.03 o                         
   5   7   6       7988.35       7958.27       106.57 o                         
   6   7   6        176.88        182.39        18.91 o                         
   7   7   6       2527.18       2617.41        64.75 o                         
   8   7   6         28.62         39.84        14.47 o                         
   9   7   6         33.32         25.84        14.82 o                         
  10   7   6          7.94        -14.61        14.61 o                         
  11   7   6        236.25        241.84        61.54 o                         
  12   7   6         33.88          5.33        31.26 o                         
  -4   8   6        912.32        948.83        76.15 o                         
  -3   8   6         12.57         37.33        15.99 o                         
  -2   8   6       2811.86       2683.70        60.98 o                         
  -1   8   6        708.12        767.11        54.12 o                         
   0   8   6       3412.06       3486.32        70.12 o                         
   1   8   6         80.69         63.83        20.43 o                         
   2   8   6        163.73        179.70        17.51 o                         
   3   8   6         54.41         51.49        13.08 o                         
   4   8   6        667.12        658.09        34.76 o                         
   5   8   6       2349.33       2426.71        80.37 o                         
   6   8   6         98.84        112.03        17.25 o                         
   7   8   6       1197.27       1341.75        51.45 o                         
   8   8   6        581.05        542.65        44.60 o                         
   9   8   6         16.25         14.82        16.49 o                         
  10   8   6        128.71        123.20        30.43 o                         
  11   8   6        609.50        582.49        53.90 o                         
  12   8   6          0.11         34.69        35.73 o                         
  -3   9   6        301.94        326.43        56.66 o                         
  -2   9   6         36.05         40.13        16.77 o                         
  -1   9   6       1528.24       1560.80        45.80 o                         
   0   9   6        108.66         81.90        18.35 o                         
   1   9   6       2562.69       2548.00        74.49 o                         
   2   9   6        161.83        159.86        27.05 o                         
   3   9   6        645.35        675.16        43.28 o                         
   4   9   6       1252.50       1302.98        58.74 o                         
   5   9   6        916.07        838.80        47.78 o                         
   6   9   6       1392.29       1474.35        49.14 o                         
   7   9   6       2362.28       2263.51        65.93 o                         
   8   9   6        106.09         79.18        20.62 o                         
   9   9   6       2106.31       1949.64        67.57 o                         
  10   9   6          0.82         -5.60        19.81 o                         
  11   9   6        250.41        222.53        39.38 o                         
  -2  10   6         79.22         48.70        44.96 o                         
  -1  10   6         26.99         32.84        19.57 o                         
   0  10   6       1088.43       1066.91        51.85 o                         
   1  10   6        289.80        251.06        31.05 o                         
   2  10   6       2048.30       1960.72        83.73 o                         
   3  10   6        683.66        670.43        57.63 o                         
   4  10   6        348.46        288.42        37.33 o                         
   5  10   6        268.74        232.78        34.54 o                         
   6  10   6        480.60        501.61        45.66 o                         
   7  10   6        423.99        468.51        39.49 o                         
   8  10   6         70.28         70.73        19.07 o                         
   9  10   6        516.71        485.16        37.20 o                         
  10  10   6        301.94        308.75        45.65 o                         
  11  10   6        150.87        159.57        38.49 o                         
   0  11   6          9.04         25.75        20.40 o                         
   1  11   6        947.83        971.04        60.71 o                         
   2  11   6         10.81         18.57        19.60 o                         
   3  11   6       1868.69       1885.82        84.39 o                         
   4  11   6          1.12         13.61        19.07 o                         
   5  11   6       1668.32       1649.75        75.47 o                         
   6  11   6        455.95        460.74        48.74 o                         
   7  11   6         79.12         68.64        21.95 o                         
   8  11   6        330.02        402.43        40.34 o                         
   9  11   6        231.95        247.83        30.84 o                         
  10  11   6         43.77         49.52        27.76 o                         
   1  12   6        303.38        307.16        59.87 o                         
   2  12   6        168.48        173.39        35.20 o                         
   3  12   6         20.84         21.81        23.77 o                         
   4  12   6        383.41        529.85        54.25 o                         
   5  12   6        319.39        282.93        41.76 o                         
   6  12   6        202.29        202.61        69.39 o                         
   7  12   6        501.91        421.06        50.04 o                         
   8  12   6         82.35        132.64        35.28 o                         
   9  12   6          0.01        -10.75        22.46 o                         
   4  13   6          0.11        -10.30        60.88 o                         
   5  13   6        610.37        651.25        70.74 o                         
   6  13   6          2.99         -6.36        25.88 o                         
   7  13   6        802.17       1031.66        98.81 o                         
  -5  -7   7          0.21         -9.90        30.38 o                         
  -4  -7   7       1112.53       1341.71        94.82 o                         
  -3  -7   7        125.56         95.82        45.89 o                         
  -2  -7   7       1687.82       1649.86       119.04 o                         
  -1  -7   7        486.15        521.23        69.60 o                         
   0  -7   7        355.08        420.28        64.15 o                         
   1  -7   7        376.91        356.16        62.81 o                         
  -6  -6   7        564.95        656.74        73.07 o                         
  -5  -6   7        168.16        132.62        39.37 o                         
  -4  -6   7          2.74         15.10        24.76 o                         
  -3  -6   7         79.46         68.48        25.90 o                         
  -2  -6   7        589.55        646.11        44.82 o                         
  -1  -6   7          0.11        -12.46        18.41 o                         
   0  -6   7        846.58        977.21        74.50 o                         
   1  -6   7          0.92          7.21        20.51 o                         
   2  -6   7         35.13         22.84        23.49 o                         
   3  -6   7         62.65         69.30        29.34 o                         
  -7  -5   7          2.29        -30.05        33.24 o                         
  -6  -5   7        309.88        279.25        53.61 o                         
  -5  -5   7         66.61         72.00        27.39 o                         
  -4  -5   7         74.40         51.00        23.99 o                         
  -3  -5   7         61.77         63.33        24.45 o                         
  -2  -5   7       1174.93       1141.58        57.32 o                         
  -1  -5   7        196.20        200.21        28.52 o                         
   0  -5   7       4041.56       4003.15       116.68 o                         
   1  -5   7       1094.88       1156.70        63.03 o                         
   2  -5   7       2191.90       2337.24       150.69 o                         
   3  -5   7       1202.70       1103.02        65.75 o                         
   4  -5   7        423.95        390.90        42.11 o                         
   5  -5   7        382.66        439.64        45.63 o                         
  -7  -4   7        318.98        322.45        44.75 o                         
  -6  -4   7       1747.97       1817.40        78.68 o                         
  -5  -4   7         74.12        110.08        24.43 o                         
  -4  -4   7       3413.01       3565.05       105.93 o                         
  -3  -4   7         28.86         26.06        19.82 o                         
  -2  -4   7       1327.44       1350.62        53.87 o                         
  -1  -4   7         55.15         60.78        24.33 o                         
   0  -4   7         12.81         14.52        13.48 o                         
   1  -4   7          6.96         24.62        20.47 o                         
   2  -4   7        880.81        940.36        67.52 o                         
   3  -4   7        109.98         87.94        20.59 o                         
   4  -4   7        183.85        216.35        34.74 o                         
   5  -4   7         11.62          7.22        20.02 o                         
   6  -4   7          0.14         13.50        43.55 o                         
  -8  -3   7        217.91        209.64        41.16 o                         
  -7  -3   7          4.45         14.68        31.94 o                         
  -6  -3   7          5.89         22.40        17.80 o                         
  -5  -3   7         61.55         69.76        19.33 o                         
  -4  -3   7       1126.97       1137.84        49.11 o                         
  -3  -3   7         13.45         29.15        14.03 o                         
  -2  -3   7         97.14        129.92        17.74 o                         
  -1  -3   7        733.14        703.09        43.39 o                         
   0  -3   7         36.08         54.66        15.06 o                         
   1  -3   7         63.40         69.87        16.49 o                         
   2  -3   7       3894.93       3841.01       103.83 o                         
   3  -3   7        825.26        819.61        41.93 o                         
   4  -3   7       4341.80       4578.86       120.31 o                         
   5  -3   7       2291.72       2356.49        93.71 o                         
   6  -3   7       1305.24       1220.95        70.01 o                         
   7  -3   7       1058.63       1115.92       187.78 o                         
  -8  -2   7        165.47        160.48        38.32 o                         
  -7  -2   7         83.15         92.59        29.73 o                         
  -6  -2   7         22.34          5.36        16.81 o                         
  -5  -2   7        685.56        661.21        40.81 o                         
  -4  -2   7       1956.56       2034.02        64.01 o                         
  -3  -2   7        158.26        226.26        26.30 o                         
  -2  -2   7       9034.08       8928.64       136.08 o                         
  -1  -2   7          2.84         17.39        11.77 o                         
   0  -2   7       6911.12       6944.92       113.52 o                         
   1  -2   7         87.25        110.63        17.41 o                         
   2  -2   7       2127.39       2116.58        49.97 o                         
   3  -2   7        215.24        247.78        30.40 o                         
   4  -2   7          1.29          2.34        10.88 o                         
   5  -2   7        147.34        162.53        28.31 o                         
   6  -2   7        270.08        218.92        34.61 o                         
   7  -2   7        298.64        316.98        52.21 o                         
   8  -2   7         44.27         15.94        27.86 o                         
  -8  -1   7        590.15        544.19        57.38 o                         
  -7  -1   7        690.17        838.58        60.40 o                         
  -6  -1   7       1149.65       1281.46        68.26 o                         
  -5  -1   7        437.03        457.66        37.05 o                         
  -4  -1   7        491.23        530.21        48.83 o                         
  -3  -1   7        689.38        682.47        44.88 o                         
  -2  -1   7        663.36        737.02        44.25 o                         
  -1  -1   7        216.57        206.63        20.88 o                         
   0  -1   7        786.46        741.54        43.39 o                         
   1  -1   7       4312.25       4143.93       135.70 o                         
   2  -1   7        752.72        780.90        28.05 o                         
   3  -1   7         88.73         85.37        14.84 o                         
   4  -1   7       1170.99       1149.35        43.13 o                         
   5  -1   7          4.56         18.58        12.30 o                         
   6  -1   7       2787.55       2912.11        75.60 o                         
   7  -1   7       1357.97       1318.33       101.46 o                         
   8  -1   7       1528.53       1447.81        90.66 o                         
   9  -1   7       1369.37       1293.72        92.69 o                         
  -8   0   7        326.22        448.30        68.14 o                         
  -7   0   7         62.95         55.77        27.89 o                         
  -6   0   7       1256.89       1340.98        69.91 o                         
  -5   0   7        280.93        302.72        31.92 o                         
  -4   0   7       1173.93       1235.55        49.92 o                         
  -3   0   7        996.21       1007.55        43.93 o                         
  -2   0   7        104.76        117.88        22.29 o                         
  -1   0   7        504.42        456.62        43.81 o                         
   0   0   7       7569.92       7603.67       106.61 o                         
   1   0   7        341.42        411.11        22.60 o                         
   2   0   7      12748.81      12834.62       157.46 o                         
   3   0   7        961.00        905.83        33.24 o                         
   4   0   7       6940.26       6956.24        93.06 o                         
   5   0   7        776.91        804.03        49.07 o                         
   6   0   7       1053.94       1055.94        44.26 o                         
   7   0   7          6.74         39.04        20.90 o                         
   8   0   7         29.06         49.39        32.73 o                         
   9   0   7        254.22        257.33        49.18 o                         
  -7   1   7        355.96        474.86        55.07 o                         
  -6   1   7        579.09        615.28        55.40 o                         
  -5   1   7       1172.84       1182.43        51.53 o                         
  -4   1   7       2685.28       2669.00        73.15 o                         
  -3   1   7        950.18        980.75        50.45 o                         
  -2   1   7       3691.68       3810.07        97.24 o                         
  -1   1   7       1977.27       1861.15        64.24 o                         
   0   1   7        435.64        425.24        30.89 o                         
   1   1   7       1346.54       1284.61        50.41 o                         
   2   1   7        124.28        140.77        13.89 o                         
   3   1   7       5565.75       5517.21        78.31 o                         
   4   1   7       2351.19       2238.68        47.01 o                         
   5   1   7       1917.20       1989.12        44.90 o                         
   6   1   7         35.24         36.94        16.61 o                         
   7   1   7       1073.17        985.00        46.37 o                         
   8   1   7        685.27        720.44        49.74 o                         
   9   1   7        156.54        178.68        32.97 o                         
  10   1   7        800.93        785.91        59.42 o                         
  -7   2   7        327.84        282.32        44.12 o                         
  -6   2   7        185.17        177.89        33.89 o                         
  -5   2   7        452.28        410.27        59.72 o                         
  -4   2   7       2480.43       2342.27        68.76 o                         
  -3   2   7        997.92       1155.77        54.08 o                         
  -2   2   7       7338.10       7442.04       151.69 o                         
  -1   2   7       2542.83       2540.41        75.39 o                         
   0   2   7       1720.38       1636.98        58.54 o                         
   1   2   7       2136.38       2142.23        93.03 o                         
   2   2   7        536.43        547.17        22.33 o                         
   3   2   7       1089.59       1094.73        30.42 o                         
   4   2   7       6403.86       6412.22        77.78 o                         
   5   2   7        768.28        782.61        24.63 o                         
   6   2   7       7778.47       7750.88       102.84 o                         
   7   2   7       1179.48       1174.66        46.82 o                         
   8   2   7       1783.42       1748.77        70.61 o                         
   9   2   7        158.41        153.56        31.21 o                         
  10   2   7         25.81         33.21        21.42 o                         
  -7   3   7          0.08        -11.21        24.56 o                         
  -6   3   7       1114.44       1165.45        89.73 o                         
  -5   3   7         96.89        155.64        43.31 o                         
  -4   3   7         21.11         42.34        16.00 o                         
  -3   3   7        698.06        674.73        42.90 o                         
  -2   3   7       1280.85       1367.04        98.69 o                         
  -1   3   7       1028.76        984.81        55.76 o                         
   0   3   7       9101.67       9065.88       155.26 o                         
   1   3   7       1032.63       1077.53        46.42 o                         
   2   3   7       4238.15       4266.54        86.91 o                         
   3   3   7       1078.75       1127.72        30.25 o                         
   4   3   7        463.33        479.53        38.10 o                         
   5   3   7       2810.48       2716.35        53.57 o                         
   6   3   7        742.20        776.17        33.83 o                         
   7   3   7       2771.51       2791.98        57.82 o                         
   8   3   7        148.85        139.47        29.61 o                         
   9   3   7       2561.83       2438.74        86.87 o                         
  10   3   7         56.43         38.81        22.29 o                         
  11   3   7        110.29         68.03        27.99 o                         
  -6   4   7        168.60        138.63        31.85 o                         
  -5   4   7        522.48        509.21        50.18 o                         
  -4   4   7          1.80         14.13        14.95 o                         
  -3   4   7       1118.76       1160.02        56.22 o                         
  -2   4   7       1414.41       1423.83        63.23 o                         
  -1   4   7       2595.33       2426.66       103.89 o                         
   0   4   7       7927.70       7559.85       139.27 o                         
   1   4   7       3351.72       3227.37        69.99 o                         
   2   4   7       7479.98       7316.70       174.12 o                         
   3   4   7       6371.13       6328.83        91.88 o                         
   4   4   7       1847.74       1861.68        42.46 o                         
   5   4   7       2510.90       2496.89        51.74 o                         
   6   4   7        729.68        730.83        29.17 o                         
   7   4   7         33.25         52.84        12.59 o                         
   8   4   7       2635.13       2636.30        78.40 o                         
   9   4   7        338.13        333.34        56.27 o                         
  10   4   7       1182.67       1309.36        67.89 o                         
  11   4   7        366.63        361.75        48.31 o                         
  -6   5   7       1577.98       1676.67        83.30 o                         
  -5   5   7         36.38         33.69        22.28 o                         
  -4   5   7       4133.09       4133.60       100.97 o                         
  -3   5   7         45.27         36.08        15.89 o                         
  -2   5   7       2947.43       2858.54       101.86 o                         
  -1   5   7        156.92        199.62        26.86 o                         
   0   5   7         48.78         51.58        11.42 o                         
   1   5   7        379.62        435.30        38.92 o                         
   2   5   7       4756.81       4714.19        77.36 o                         
   3   5   7        262.36        270.30        24.06 o                         
   4   5   7       5745.30       5703.69       114.30 o                         
   5   5   7          2.88         17.88         8.42 o                         
   6   5   7       1595.48       1702.90        47.63 o                         
   7   5   7        173.78        203.92        20.66 o                         
   8   5   7         46.73         28.52        12.30 o                         
   9   5   7       1664.00       1779.21        59.83 o                         
  10   5   7         76.51         64.59        24.77 o                         
  11   5   7       1490.26       1354.85        73.55 o                         
  -5   6   7          1.51         16.02        23.00 o                         
  -4   6   7        182.08        205.99        55.86 o                         
  -3   6   7        442.23        472.51        39.05 o                         
  -2   6   7        475.64        505.87        61.82 o                         
  -1   6   7        488.16        508.26        52.57 o                         
   0   6   7          0.33         15.54         8.98 o                         
   1   6   7       2062.82       2031.88        52.23 o                         
   2   6   7       2559.26       2534.09        58.59 o                         
   3   6   7       2677.95       2739.87        81.17 o                         
   4   6   7       5982.90       5749.96        88.03 o                         
   5   6   7       5493.75       5532.89        85.84 o                         
   6   6   7       4586.23       4540.81        78.24 o                         
   7   6   7       3413.44       3491.51        68.90 o                         
   8   6   7        132.26        149.06        19.19 o                         
   9   6   7        566.15        604.63        45.54 o                         
  10   6   7        436.10        448.33        57.72 o                         
  11   6   7         12.08         38.48        24.80 o                         
  12   6   7        336.47        361.52        91.78 o                         
  -4   7   7       1213.69       1231.25        68.28 o                         
  -3   7   7          1.64         -7.01        14.11 o                         
  -2   7   7       4755.01       4638.23       115.83 o                         
  -1   7   7         11.12          7.17        12.39 o                         
   0   7   7       8984.29       8737.50       131.75 o                         
   1   7   7         84.18         94.47        16.70 o                         
   2   7   7       2350.86       2273.64        66.75 o                         
   3   7   7        417.24        432.70        26.60 o                         
   4   7   7        199.42        204.16        32.58 o                         
   5   7   7          3.61          3.44         9.85 o                         
   6   7   7       1711.80       1803.09        48.76 o                         
   7   7   7        110.09        119.62        19.27 o                         
   8   7   7       1213.93       1197.06        42.84 o                         
   9   7   7         89.76         89.96        20.12 o                         
  10   7   7         21.15         46.81        23.40 o                         
  11   7   7        210.23        203.43        47.86 o                         
  12   7   7         27.52         12.39        33.75 o                         
  -4   8   7        454.54        478.43        45.26 o                         
  -3   8   7        210.96        180.35        33.02 o                         
  -2   8   7          7.73         22.22        15.92 o                         
  -1   8   7         20.48         12.48        14.37 o                         
   0   8   7        303.74        343.49        31.16 o                         
   1   8   7          8.17         -6.43        11.01 o                         
   2   8   7       1158.29       1152.95        52.32 o                         
   3   8   7        338.23        342.40        26.05 o                         
   4   8   7         43.50         60.48        14.60 o                         
   5   8   7        329.86        362.76        31.92 o                         
   6   8   7       2218.60       2177.51       107.46 o                         
   7   8   7       2257.60       2128.52        64.01 o                         
   8   8   7       2172.19       2242.07       109.47 o                         
   9   8   7       1920.56       1925.82        64.41 o                         
  10   8   7        458.56        544.65        50.47 o                         
  11   8   7        945.76        902.31        61.20 o                         
  -3   9   7         20.44          5.10        23.56 o                         
  -2   9   7        168.27        212.97        26.81 o                         
  -1   9   7          0.45          4.00        14.94 o                         
   0   9   7       2378.38       2386.61       112.22 o                         
   1   9   7         27.26         17.95        17.30 o                         
   2   9   7       6851.84       6778.36       141.78 o                         
   3   9   7         37.22         25.55        15.48 o                         
   4   9   7       3834.12       3953.40       112.05 o                         
   5   9   7        558.44        627.11        85.80 o                         
   6   9   7        809.33        789.49        42.88 o                         
   7   9   7         78.53         70.47        19.57 o                         
   8   9   7        190.39        175.03        26.89 o                         
   9   9   7         62.54         86.22        22.15 o                         
  10   9   7        249.15        225.34        36.13 o                         
  11   9   7        111.92         90.89        31.22 o                         
  -1  10   7        307.39        322.91        58.26 o                         
   0  10   7        277.08        224.77        66.50 o                         
   1  10   7         20.48         22.90        20.80 o                         
   2  10   7         12.92         59.35        18.41 o                         
   3  10   7        229.44        288.48        32.83 o                         
   4  10   7       1041.65       1057.58        50.46 o                         
   5  10   7          1.18          5.23        14.69 o                         
   6  10   7         96.58         56.26        24.45 o                         
   7  10   7         59.98         71.27        22.55 o                         
   8  10   7        222.96        235.49        31.09 o                         
   9  10   7        187.73        150.40        27.98 o                         
  10  10   7        633.22        758.44        64.92 o                         
  11  10   7        547.16        545.51        56.70 o                         
   0  11   7         90.41         79.71        34.42 o                         
   1  11   7         12.69         -8.91        19.53 o                         
   2  11   7        203.09        213.87        30.72 o                         
   3  11   7         22.05         38.34        19.37 o                         
   4  11   7       2411.96       2499.37        80.39 o                         
   5  11   7         30.72         23.73        18.52 o                         
   6  11   7       1962.89       2035.14        90.44 o                         
   7  11   7        321.87        316.18        45.56 o                         
   8  11   7       1143.32       1134.40        58.57 o                         
   9  11   7        163.83        171.76        31.42 o                         
  10  11   7          2.38         17.82        23.70 o                         
   2  12   7        684.08        546.22        98.28 o                         
   3  12   7         40.38         51.52        23.92 o                         
   4  12   7        174.31        164.71        33.35 o                         
   5  12   7         97.02        158.22        29.93 o                         
   6  12   7        361.04        403.45        45.68 o                         
   7  12   7         51.92         74.02        26.36 o                         
   8  12   7         32.47         18.29        20.84 o                         
   9  12   7        206.43        222.99        50.99 o                         
   5  13   7        105.21        141.42        77.74 o                         
   6  13   7        218.35        259.70       105.83 o                         
  -4  -6   8         56.09        105.70        42.15 o                         
  -3  -6   8        329.53        272.49        97.40 o                         
  -2  -6   8         10.13         18.48        33.40 o                         
  -1  -6   8          6.15         15.03        31.77 o                         
   0  -6   8        655.35        786.57        94.59 o                         
   1  -6   8          0.12          5.93        31.45 o                         
   2  -6   8       1116.81       1069.20        93.87 o                         
  -5  -5   8        568.44        510.05        54.23 o                         
  -4  -5   8       1461.14       1498.69        76.33 o                         
  -3  -5   8        157.21        173.90        34.05 o                         
  -2  -5   8       1331.37       1221.38        70.60 o                         
  -1  -5   8        129.14        117.97        30.11 o                         
   0  -5   8         61.51         61.92        34.10 o                         
   1  -5   8        843.07        800.15        89.91 o                         
   2  -5   8        648.51        518.32        52.57 o                         
   3  -5   8        520.13        682.62        59.72 o                         
   4  -5   8       1601.49       1689.37        86.05 o                         
  -6  -4   8        181.38        180.89        38.12 o                         
  -5  -4   8        308.67        273.71        60.10 o                         
  -4  -4   8         21.09         31.72        24.93 o                         
  -3  -4   8       1663.33       1697.39        77.57 o                         
  -2  -4   8        450.98        496.24        48.27 o                         
  -1  -4   8       1500.59       1488.77        70.44 o                         
   0  -4   8        122.22        136.11        28.54 o                         
   1  -4   8         96.53        112.48        27.53 o                         
   2  -4   8        263.03        266.53        39.04 o                         
   3  -4   8         59.85         42.71        23.58 o                         
   4  -4   8       1461.23       1378.02        85.27 o                         
   5  -4   8        118.77         98.15        26.47 o                         
  -7  -3   8        188.36        192.93        67.43 o                         
  -6  -3   8         85.97         37.60        20.95 o                         
  -5  -3   8          4.91         12.92        16.94 o                         
  -4  -3   8        436.16        372.17        37.70 o                         
  -3  -3   8        604.77        551.94        44.60 o                         
  -2  -3   8       3900.80       3718.39       107.72 o                         
  -1  -3   8        923.80        877.46        52.48 o                         
   0  -3   8       5386.24       5431.43       155.64 o                         
   1  -3   8         25.99         27.74        15.14 o                         
   2  -3   8       1951.15       1950.66        76.81 o                         
   3  -3   8        361.20        432.49        56.22 o                         
   4  -3   8         24.42          8.26        15.10 o                         
   5  -3   8        507.02        537.59        52.68 o                         
   6  -3   8        722.75        728.87        74.38 o                         
  -7  -2   8       1284.54       1313.79        90.30 o                         
  -6  -2   8        912.62        880.03        62.63 o                         
  -5  -2   8       1441.74       1440.32        65.13 o                         
  -4  -2   8        896.63        938.15        48.14 o                         
  -3  -2   8         51.95         40.13        17.02 o                         
  -2  -2   8         90.10        114.04        21.03 o                         
  -1  -2   8       1395.30       1403.18        63.83 o                         
   0  -2   8        624.75        595.11        50.66 o                         
   1  -2   8       2277.15       2331.43       105.01 o                         
   2  -2   8       1307.16       1321.31        48.00 o                         
   3  -2   8        289.04        288.79        29.47 o                         
   4  -2   8         33.06         61.23        22.04 o                         
   5  -2   8        180.67        169.41        30.96 o                         
   6  -2   8        891.55        887.06        75.77 o                         
   7  -2   8        124.59        146.25        42.38 o                         
  -7  -1   8         26.42         15.76        27.31 o                         
  -6  -1   8         10.78         17.29        23.40 o                         
  -5  -1   8        721.97        689.78        44.19 o                         
  -4  -1   8          7.09         43.41        17.73 o                         
  -3  -1   8        152.67        171.69        25.37 o                         
  -2  -1   8         16.64         -2.06        14.86 o                         
  -1  -1   8         15.71         34.48        17.91 o                         
   0  -1   8       5095.23       5075.87       118.33 o                         
   1  -1   8       1304.66       1378.56        66.43 o                         
   2  -1   8       7565.17       7425.75       117.89 o                         
   3  -1   8        514.55        514.82        33.26 o                         
   4  -1   8       7336.69       7433.18       150.07 o                         
   5  -1   8        105.63         77.23        18.51 o                         
   6  -1   8        908.15        813.88        53.02 o                         
   7  -1   8        369.22        366.90        59.94 o                         
   8  -1   8         14.50         -3.56        37.46 o                         
  -7   0   8        214.93        205.03        40.80 o                         
  -6   0   8         98.75         73.62        43.62 o                         
  -5   0   8       2315.40       2230.46        73.80 o                         
  -4   0   8       2268.55       2304.27        81.49 o                         
  -3   0   8       5867.53       5752.07       114.00 o                         
  -2   0   8       3457.22       3339.83        96.51 o                         
  -1   0   8       1898.80       1938.69       149.63 o                         
   0   0   8       2106.00       2066.93        71.87 o                         
   1   0   8         31.64         49.35        17.75 o                         
   2   0   8        107.66        115.56        15.89 o                         
   3   0   8        452.66        494.07        27.93 o                         
   4   0   8       1254.97       1231.18        85.46 o                         
   5   0   8        445.07        433.10        36.61 o                         
   6   0   8        651.78        615.01        37.25 o                         
   7   0   8         72.00         82.23        20.82 o                         
   8   0   8         92.43         82.92        25.16 o                         
   9   0   8         26.78         38.47        38.87 o                         
  -7   1   8        964.80        903.10       123.32 o                         
  -6   1   8          8.55        -18.77        18.77 o                         
  -5   1   8        304.30        334.61        35.89 o                         
  -4   1   8         33.69         54.32        18.85 o                         
  -3   1   8        391.48        375.43        40.16 o                         
  -2   1   8        457.90        423.18        51.82 o                         
  -1   1   8        615.80        642.18        46.41 o                         
   0   1   8       1475.10       1396.14        58.51 o                         
   1   1   8        356.29        381.69        33.26 o                         
   2   1   8       1833.30       1826.07        64.36 o                         
   3   1   8       1548.74       1566.27        44.43 o                         
   4   1   8       4557.61       4526.98        74.19 o                         
   5   1   8        258.30        269.30        27.17 o                         
   6   1   8       8052.66       8164.39       134.39 o                         
   7   1   8          0.04         -0.93        13.02 o                         
   8   1   8       2833.28       2965.10        95.76 o                         
   9   1   8        234.49        272.71        42.12 o                         
  10   1   8        261.08        200.73        38.65 o                         
  -6   2   8        275.05        345.50        47.85 o                         
  -5   2   8          3.23        -17.21        17.32 o                         
  -4   2   8          0.17        -11.32        13.68 o                         
  -3   2   8       1623.39       1613.12        68.16 o                         
  -2   2   8       2350.31       2375.47       101.60 o                         
  -1   2   8       7314.93       7010.19       142.55 o                         
   0   2   8       5099.49       5316.67       128.75 o                         
   1   2   8       5563.50       5668.72       121.29 o                         
   2   2   8       8615.72       8281.25       149.69 o                         
   3   2   8       1235.53       1177.22        35.81 o                         
   4   2   8        821.60        879.80        30.61 o                         
   5   2   8          8.52          7.58         7.93 o                         
   6   2   8        171.60        183.79        23.17 o                         
   7   2   8        112.31        123.87        21.39 o                         
   8   2   8        423.03        453.28        44.79 o                         
   9   2   8          1.37         10.36        20.31 o                         
  10   2   8         45.67         44.61        24.12 o                         
  -6   3   8          1.08        -20.49        20.49 o                         
  -5   3   8       2844.53       2587.61        97.76 o                         
  -4   3   8        219.47        237.45        30.39 o                         
  -3   3   8       2750.00       2760.98        89.82 o                         
  -2   3   8          3.26         11.70        15.08 o                         
  -1   3   8         73.23         62.98        21.36 o                         
   0   3   8       1322.61       1388.86        95.98 o                         
   1   3   8         19.07          0.19        11.43 o                         
   2   3   8       3618.61       3436.18        89.41 o                         
   3   3   8        582.10        603.81        22.76 o                         
   4   3   8         84.47         83.21        11.23 o                         
   5   3   8       1357.73       1340.29        49.46 o                         
   6   3   8        306.08        334.45        31.10 o                         
   7   3   8        143.79        100.51        20.73 o                         
   8   3   8       4057.71       4092.62        94.56 o                         
   9   3   8         27.24         36.97        21.78 o                         
  10   3   8       2027.99       2222.18       104.42 o                         
  -6   4   8        349.99        427.24        55.65 o                         
  -5   4   8        141.07        145.54        33.81 o                         
  -4   4   8       1088.35       1101.74        53.72 o                         
  -3   4   8        329.84        314.39        38.09 o                         
  -2   4   8       1000.73        960.41        53.77 o                         
  -1   4   8        192.86        237.36        60.61 o                         
   0   4   8         52.41         44.76        16.29 o                         
   1   4   8       4109.45       3877.60        98.61 o                         
   2   4   8       3672.40       3576.48        77.52 o                         
   3   4   8       4332.57       4333.41       122.19 o                         
   4   4   8       9004.55       8937.84       119.49 o                         
   5   4   8       3101.11       3156.34        60.97 o                         
   6   4   8       3298.29       3391.94        65.95 o                         
   7   4   8        123.99        142.71        18.80 o                         
   8   4   8        444.23        456.52        34.50 o                         
   9   4   8         40.08         55.93        27.09 o                         
  10   4   8         75.51         87.49        27.66 o                         
  11   4   8         16.13         56.33        29.99 o                         
  -5   5   8        562.76        580.83        60.28 o                         
  -4   5   8          0.17          2.63        19.55 o                         
  -3   5   8       2786.41       2852.80        93.42 o                         
  -2   5   8        554.33        635.54        87.35 o                         
  -1   5   8       6167.09       5944.22       196.14 o                         
   0   5   8        384.86        440.74        36.02 o                         
   1   5   8       1819.25       1769.42        57.32 o                         
   2   5   8        185.52        202.88        27.32 o                         
   3   5   8        434.44        368.54        32.43 o                         
   4   5   8       2657.73       2581.18        62.18 o                         
   5   5   8          0.11          1.59         8.14 o                         
   6   5   8       1105.55       1146.33        38.31 o                         
   7   5   8        802.15        775.44        43.64 o                         
   8   5   8        309.44        375.07        35.44 o                         
   9   5   8        110.06         93.91        27.07 o                         
  10   5   8        493.05        489.49        61.93 o                         
  11   5   8        193.32        206.29        37.86 o                         
  -5   6   8        229.04        288.56        45.65 o                         
  -4   6   8        410.92        452.21        51.00 o                         
  -3   6   8         36.28         44.27        19.08 o                         
  -2   6   8       2277.63       2368.39        84.98 o                         
  -1   6   8        276.05        216.53        31.24 o                         
   0   6   8       3528.92       3651.93        85.02 o                         
   1   6   8        107.48        146.29        23.85 o                         
   2   6   8       2255.70       2269.97        73.45 o                         
   3   6   8        758.28        719.14        41.91 o                         
   4   6   8        180.53        210.66        21.06 o                         
   5   6   8       2186.36       2155.02        52.04 o                         
   6   6   8       3536.53       3535.61        69.78 o                         
   7   6   8       1699.71       1680.94        56.57 o                         
   8   6   8       2542.94       2418.96        63.66 o                         
   9   6   8         38.45         57.17        17.18 o                         
  10   6   8        997.87       1034.34        85.32 o                         
  11   6   8          3.22        -13.64        22.18 o                         
  -4   7   8        555.95        668.40        57.72 o                         
  -3   7   8          1.95          4.96        17.82 o                         
  -2   7   8        174.64        179.21        31.30 o                         
  -1   7   8       1129.07       1039.51        65.34 o                         
   0   7   8        533.72        578.45        36.61 o                         
   1   7   8       3774.84       3861.16       101.00 o                         
   2   7   8        719.87        739.32        67.66 o                         
   3   7   8       2846.68       2808.63        68.66 o                         
   4   7   8        409.96        464.65        28.79 o                         
   5   7   8       1218.91       1197.64        40.41 o                         
   6   7   8        174.43        201.77        21.54 o                         
   7   7   8         72.79         91.66        16.21 o                         
   8   7   8        836.19        822.22        37.83 o                         
   9   7   8        396.59        390.87        33.36 o                         
  10   7   8        575.54        559.31        48.80 o                         
  11   7   8        158.68        131.48        43.69 o                         
  -3   8   8        504.73        460.38        51.78 o                         
  -2   8   8         97.90         79.03        26.80 o                         
  -1   8   8        139.15        145.89        28.98 o                         
   0   8   8       1322.52       1348.37        53.80 o                         
   1   8   8         38.34         51.15        18.54 o                         
   2   8   8       4516.28       4731.80       111.53 o                         
   3   8   8         67.30         73.17        17.69 o                         
   4   8   8       4576.76       4708.19        92.24 o                         
   5   8   8         60.55         79.70        17.59 o                         
   6   8   8        644.57        695.68        38.06 o                         
   7   8   8        533.18        545.89        36.33 o                         
   8   8   8         80.38         72.14        19.13 o                         
   9   8   8        746.41        759.53        44.35 o                         
  10   8   8        758.42        841.46        56.44 o                         
  11   8   8          4.31         14.34        32.43 o                         
  -2   9   8        989.29       1055.43        97.47 o                         
  -1   9   8        589.49        582.81        55.30 o                         
   0   9   8        857.52        867.13        49.21 o                         
   1   9   8          7.42          5.14        22.12 o                         
   2   9   8         12.59         21.01        22.95 o                         
   3   9   8        861.60        896.44        64.20 o                         
   4   9   8        543.63        539.63        41.87 o                         
   5   9   8       1292.94       1296.53        60.54 o                         
   6   9   8       1021.90       1010.15        48.15 o                         
   7   9   8        567.10        665.18        41.14 o                         
   8   9   8         87.20         75.58        21.34 o                         
   9   9   8         77.36         77.29        22.32 o                         
  10   9   8         56.23         61.58        26.92 o                         
  11   9   8         50.24         54.54        34.93 o                         
  -1  10   8        237.84        229.42        47.67 o                         
   0  10   8         15.50         41.51        23.59 o                         
   1  10   8        491.08        465.14        72.54 o                         
   2  10   8        198.27        289.05       110.52 o                         
   3  10   8         66.90         66.96        28.67 o                         
   4  10   8       1362.43       1355.45        66.49 o                         
   5  10   8          5.93         23.81        20.31 o                         
   6  10   8       2848.91       2912.43        95.72 o                         
   7  10   8          7.73         21.55        18.10 o                         
   8  10   8       1358.05       1415.11        65.11 o                         
   9  10   8        147.01        160.34        30.42 o                         
  10  10   8        184.69        178.02        37.36 o                         
  11  10   8        223.24        154.53        68.37 o                         
   1  11   8        699.11        733.11        92.72 o                         
   2  11   8       1366.70       1406.55        88.85 o                         
   3  11   8        167.56        205.48        44.70 o                         
   4  11   8        558.86        612.94        65.66 o                         
   5  11   8          1.02          5.67        20.84 o                         
   6  11   8         12.22         27.38        23.94 o                         
   7  11   8        365.84        376.18        85.77 o                         
   8  11   8        458.90        535.14        62.70 o                         
   9  11   8         81.26        122.75        27.80 o                         
  10  11   8        204.63        166.73        32.97 o                         
   3  12   8        306.14        348.21        57.57 o                         
   4  12   8         22.20         30.49        34.65 o                         
   5  12   8         50.01         22.82        35.12 o                         
   6  12   8         66.52         43.50        28.10 o                         
   7  12   8         24.71         17.00        27.73 o                         
   8  12   8        546.71        614.64        64.98 o                         
   9  12   8          3.76         27.16        61.81 o                         
  -3  -5   9       1257.39       1270.86        75.82 o                         
  -2  -5   9        141.50        149.73        37.08 o                         
  -1  -5   9       1949.38       1956.86       114.48 o                         
   0  -5   9         57.52         65.28        36.75 o                         
   1  -5   9       1005.12       1042.09       202.30 o                         
   2  -5   9         14.99        -31.10        31.10 o                         
  -4  -4   9        122.12         45.82        36.39 o                         
  -3  -4   9         27.83         20.48        31.60 o                         
  -2  -4   9         14.14        -11.89        20.93 o                         
  -1  -4   9        618.81        643.83        54.63 o                         
   0  -4   9        159.79        238.25        55.26 o                         
   1  -4   9        482.81        496.66       118.43 o                         
   2  -4   9        335.85        236.81        50.79 o                         
   3  -4   9         36.72         81.44        41.21 o                         
   4  -4   9        173.55        110.88        43.74 o                         
  -5  -3   9        710.45        610.64        61.07 o                         
  -4  -3   9        148.91        131.58        32.76 o                         
  -3  -3   9        114.26        130.05        31.19 o                         
  -2  -3   9        222.17        285.10        45.56 o                         
  -1  -3   9        844.98        793.45        63.42 o                         
   0  -3   9        350.96        391.06        44.91 o                         
   1  -3   9       3657.96       3652.26       164.37 o                         
   2  -3   9          9.07          0.97        36.99 o                         
   3  -3   9       3326.49       3442.32       176.97 o                         
   4  -3   9        119.83         94.10        48.23 o                         
   5  -3   9        220.40        212.45        53.61 o                         
  -6  -2   9        289.68        354.61        49.53 o                         
  -5  -2   9        660.14        635.41        48.25 o                         
  -4  -2   9        751.00        702.01        47.76 o                         
  -3  -2   9       1830.59       1936.65        68.97 o                         
  -2  -2   9        479.59        464.32        38.06 o                         
  -1  -2   9        360.03        394.24        71.93 o                         
   0  -2   9        196.21        223.97        34.51 o                         
   1  -2   9        113.82        129.97        28.06 o                         
   2  -2   9        724.26        774.28        70.42 o                         
   3  -2   9        914.80        815.58        72.51 o                         
   4  -2   9        831.23        800.12        74.52 o                         
   5  -2   9        185.18        272.74        54.78 o                         
   6  -2   9        705.54        718.88        60.35 o                         
  -6  -1   9         83.36         72.56        30.92 o                         
  -5  -1   9        501.41        575.48        46.09 o                         
  -4  -1   9         92.54        105.70        24.45 o                         
  -3  -1   9       2424.82       2487.61       140.02 o                         
  -2  -1   9        302.50        270.98        37.30 o                         
  -1  -1   9       3023.31       3126.40        98.71 o                         
   0  -1   9        675.64        654.66        47.01 o                         
   1  -1   9         25.14         54.36        20.62 o                         
   2  -1   9       1067.44       1025.02        54.28 o                         
   3  -1   9       2623.02       2542.30       119.88 o                         
   4  -1   9          0.16          6.68        24.67 o                         
   5  -1   9       3363.93       3256.54       117.07 o                         
   6  -1   9        214.57        213.36        36.04 o                         
   7  -1   9       1047.02        888.21        74.25 o                         
  -6   0   9          6.07         -6.45        24.16 o                         
  -5   0   9        250.84        227.82        34.51 o                         
  -4   0   9        204.33        200.68        30.26 o                         
  -3   0   9        231.74        205.33        28.39 o                         
  -2   0   9        856.69        790.32        58.27 o                         
  -1   0   9       3039.36       2924.81        94.32 o                         
   0   0   9        729.36        759.49        85.44 o                         
   1   0   9       3338.66       3336.17        96.89 o                         
   2   0   9        288.70        284.74        34.08 o                         
   3   0   9        644.62        675.30        42.89 o                         
   4   0   9        542.00        644.07        83.35 o                         
   5   0   9        696.79        662.33        48.65 o                         
   6   0   9       1181.21       1082.21        49.50 o                         
   7   0   9        297.65        286.16        39.19 o                         
   8   0   9       1177.80       1109.22        80.59 o                         
  -6   1   9        273.64        285.73        46.49 o                         
  -5   1   9        131.43        141.10        44.45 o                         
  -4   1   9        326.96        316.83        70.96 o                         
  -3   1   9        107.18        108.18        23.63 o                         
  -2   1   9        662.70        638.31        71.44 o                         
  -1   1   9       3617.71       3500.45       102.82 o                         
   0   1   9        893.46        936.55        52.64 o                         
   1   1   9       6734.42       6966.87       145.12 o                         
   2   1   9       1867.48       1922.26        74.25 o                         
   3   1   9       2681.27       2634.66        81.81 o                         
   4   1   9       2126.11       2080.16        73.90 o                         
   5   1   9         64.67         57.78        17.40 o                         
   6   1   9        276.73        281.17        30.35 o                         
   7   1   9       1594.26       1567.62        60.05 o                         
   8   1   9        122.78        141.76        34.08 o                         
   9   1   9        944.59        858.83        60.82 o                         
  -6   2   9         86.56        110.40        33.47 o                         
  -5   2   9       1975.20       2037.15       171.35 o                         
  -4   2   9        106.62         98.66        22.94 o                         
  -3   2   9       2987.24       3047.22       100.38 o                         
  -2   2   9         97.25         69.24        34.86 o                         
  -1   2   9        893.97        870.68        52.07 o                         
   0   2   9        545.27        508.90        42.34 o                         
   1   2   9       1804.56       1706.47        68.71 o                         
   2   2   9        186.41        204.77        28.99 o                         
   3   2   9       4987.50       5361.73       120.69 o                         
   4   2   9         80.57         93.99        21.56 o                         
   5   2   9       2379.62       2303.74        64.07 o                         
   6   2   9         46.64         35.78        15.66 o                         
   7   2   9         18.97         20.83        16.22 o                         
   8   2   9        439.82        476.22        46.04 o                         
   9   2   9        170.44        136.22        29.85 o                         
  -5   3   9          2.31         10.20        23.40 o                         
  -4   3   9         89.56        100.89        24.62 o                         
  -3   3   9        499.42        557.60        48.51 o                         
  -2   3   9        474.18        532.79        45.86 o                         
  -1   3   9        374.43        324.98        38.48 o                         
   0   3   9       1202.76       1135.86        59.14 o                         
   1   3   9       1020.98        941.42        51.24 o                         
   2   3   9        532.68        592.97        74.32 o                         
   3   3   9       5633.11       5741.05       125.58 o                         
   4   3   9       3793.37       3565.75        95.35 o                         
   5   3   9       5572.62       5501.01       104.44 o                         
   6   3   9       2469.97       2561.77        58.83 o                         
   7   3   9        762.66        724.37        45.29 o                         
   8   3   9       1033.53       1001.59        54.61 o                         
   9   3   9        122.95        135.65        30.18 o                         
  10   3   9         23.87         63.49        26.46 o                         
  -5   4   9        400.20        451.25        54.43 o                         
  -4   4   9        107.00         59.06        40.38 o                         
  -3   4   9       3062.13       3053.48       101.56 o                         
  -2   4   9        108.96         77.01        24.05 o                         
  -1   4   9       7441.69       7098.08       154.62 o                         
   0   4   9        103.69        134.32        32.76 o                         
   1   4   9       6970.88       6732.24       143.66 o                         
   2   4   9        110.72        138.36        31.95 o                         
   3   4   9         55.04         66.41        16.14 o                         
   4   4   9        175.38        197.25        23.52 o                         
   5   4   9       2486.94       2439.62        67.29 o                         
   6   4   9         35.77         54.30        13.46 o                         
   7   4   9       1678.85       1640.96        51.32 o                         
   8   4   9         90.09         58.03        19.75 o                         
   9   4   9         96.30         83.16        40.66 o                         
  10   4   9         47.68         85.04        28.13 o                         
  -4   5   9        167.00        166.99        35.21 o                         
  -3   5   9        317.66        307.07        42.58 o                         
  -2   5   9          9.10         10.30        18.73 o                         
  -1   5   9        480.25        440.59        43.23 o                         
   0   5   9         34.80         42.45        19.96 o                         
   1   5   9       1645.91       1579.61        74.57 o                         
   2   5   9        297.52        335.16        37.31 o                         
   3   5   9         66.55         64.82        20.50 o                         
   4   5   9         44.41         60.42        19.13 o                         
   5   5   9        911.62        855.10        41.35 o                         
   6   5   9       2115.32       2115.18        54.10 o                         
   7   5   9       4797.35       4731.21        85.60 o                         
   8   5   9       1564.62       1674.12        60.28 o                         
   9   5   9       1226.43       1229.80        65.20 o                         
  10   5   9       1472.08       1377.51        91.35 o                         
  11   5   9         19.92          1.63        25.58 o                         
  -4   6   9          1.17         13.42        25.01 o                         
  -3   6   9          3.48          7.74        18.63 o                         
  -2   6   9         38.00         27.56        21.52 o                         
  -1   6   9       1077.82       1047.11       112.83 o                         
   0   6   9         79.14         90.62        24.62 o                         
   1   6   9       7948.44       7657.48       134.69 o                         
   2   6   9        234.14        246.17        27.98 o                         
   3   6   9      10434.29       9947.96       179.74 o                         
   4   6   9         90.02        128.51        26.32 o                         
   5   6   9       2176.62       2263.27        75.87 o                         
   6   6   9        262.92        262.99        25.53 o                         
   7   6   9         16.22         30.98        13.54 o                         
   8   6   9          8.50          4.30        12.92 o                         
   9   6   9        502.53        511.09        42.08 o                         
  10   6   9        123.57        113.83        32.23 o                         
  11   6   9        158.91        135.75        36.96 o                         
  -3   7   9       1461.18       1510.85        79.79 o                         
  -2   7   9        634.57        562.47        52.71 o                         
  -1   7   9       1374.10       1372.30        69.41 o                         
   0   7   9        288.57        308.39        68.05 o                         
   1   7   9         60.10         42.13        15.98 o                         
   2   7   9         51.24         62.86        29.16 o                         
   3   7   9       1537.37       1460.01        63.59 o                         
   4   7   9        131.34        194.20        30.44 o                         
   5   7   9        791.95        782.54        62.77 o                         
   6   7   9        214.61        255.43        29.14 o                         
   7   7   9          0.37         17.73        12.85 o                         
   8   7   9        404.96        383.60        31.22 o                         
   9   7   9       1560.96       1409.05        56.82 o                         
  10   7   9        277.79        384.43        57.88 o                         
  11   7   9        619.59        529.97        69.97 o                         
  -2   8   9         52.02         47.42        30.10 o                         
  -1   8   9        426.16        554.48        52.92 o                         
   0   8   9         80.46         91.46        42.31 o                         
   1   8   9          1.29          6.02        14.85 o                         
   2   8   9         31.53         33.29        18.08 o                         
   3   8   9       2269.36       2211.10       101.76 o                         
   4   8   9         20.05          0.35        15.12 o                         
   5   8   9       6312.24       6175.35       134.87 o                         
   6   8   9        135.35        172.52        29.52 o                         
   7   8   9       3073.30       2948.45        91.91 o                         
   8   8   9        503.06        518.10        39.48 o                         
   9   8   9        327.36        323.56        34.55 o                         
  10   8   9          4.52          1.90        21.75 o                         
  11   8   9         28.63         36.86        34.60 o                         
  -1   9   9       1481.14       1673.84        80.03 o                         
   0   9   9        486.31        503.01        42.04 o                         
   1   9   9       2152.34       2283.26       106.61 o                         
   2   9   9        206.03        197.68        39.96 o                         
   3   9   9        987.87       1032.27       248.66 o                         
   4   9   9        230.84        246.51        44.37 o                         
   5   9   9        127.99        112.17        33.70 o                         
   6   9   9        307.12        284.53        44.61 o                         
   7   9   9        468.77        506.93        42.89 o                         
   8   9   9        396.01        389.30        37.80 o                         
   9   9   9        150.03        155.48        26.87 o                         
  10   9   9         10.80          4.47        22.09 o                         
   0  10   9        117.10        149.08        33.58 o                         
   1  10   9        937.68       1223.07       140.02 o                         
   2  10   9        256.08        227.68        45.43 o                         
   3  10   9        608.15        579.60        61.21 o                         
   4  10   9        230.02        210.03        43.33 o                         
   5  10   9         74.59         63.67        51.51 o                         
   6  10   9         33.28          1.73        24.08 o                         
   7  10   9       1383.79       1294.89        83.41 o                         
   8  10   9         24.43         22.14        20.28 o                         
   9  10   9       1469.08       1587.17        66.83 o                         
  10  10   9        272.14        305.16        43.88 o                         
   1  11   9        281.32        265.99        75.86 o                         
   2  11   9        217.49        297.06        53.97 o                         
   3  11   9       1426.23       1467.18        93.50 o                         
   4  11   9         48.06         51.22        31.27 o                         
   5  11   9       1379.31       1494.92       102.98 o                         
   6  11   9         30.09         42.41        31.47 o                         
   7  11   9         41.98          9.72        26.77 o                         
   8  11   9        117.77        133.92        33.25 o                         
   9  11   9         31.33         29.26        24.27 o                         
   4  12   9        262.50        314.42       133.46 o                         
   5  12   9        610.12        673.28       197.57 o                         
   6  12   9        330.20        350.36        59.94 o                         
   7  12   9        162.28        207.13        48.23 o                         
   8  12   9        237.40        539.37       103.96 o                         
  -2  -4  10          0.38         -6.31        26.96 o                         
  -1  -4  10        200.85        159.37        49.55 o                         
   0  -4  10        249.04        320.22        60.17 o                         
   1  -4  10       1170.38       1355.29       102.55 o                         
  -3  -3  10        839.89        881.45       123.67 o                         
  -2  -3  10       1199.21       1247.07       101.88 o                         
  -1  -3  10       1003.83       1170.45        88.26 o                         
   0  -3  10        117.79        120.79        42.99 o                         
   1  -3  10          1.11         -0.02        30.44 o                         
   2  -3  10        355.43        250.77        53.96 o                         
   3  -3  10         94.12        138.04        56.66 o                         
   4  -3  10        157.16        204.28        55.26 o                         
  -4  -2  10         31.16         43.84        29.11 o                         
  -3  -2  10        128.54        161.16        35.72 o                         
  -2  -2  10        221.05        212.33        65.09 o                         
  -1  -2  10        269.26        277.91        42.09 o                         
   0  -2  10        244.29        224.39        52.23 o                         
   1  -2  10         29.93         -5.92        33.25 o                         
   2  -2  10         33.33         24.63        30.37 o                         
   3  -2  10        671.20        588.37        73.61 o                         
   4  -2  10        418.54        469.32        69.45 o                         
   5  -2  10       2514.02       2357.48       130.38 o                         
  -4  -1  10        141.27        179.73        42.45 o                         
  -3  -1  10        102.57         99.66        26.42 o                         
  -2  -1  10       1619.33       1708.31        68.67 o                         
  -1  -1  10       1515.62       1479.90        74.96 o                         
   0  -1  10       2562.97       2516.60        92.71 o                         
   1  -1  10       2442.40       2491.65        91.44 o                         
   2  -1  10       1419.34       1588.63        98.65 o                         
   3  -1  10        640.12        546.73        72.27 o                         
   4  -1  10         12.88        -11.24        25.44 o                         
   5  -1  10         97.50        130.14       107.71 o                         
   6  -1  10         37.37         51.04        39.07 o                         
  -5   0  10          5.52          9.31        23.85 o                         
  -4   0  10       1392.54       1389.52        65.44 o                         
  -3   0  10         50.38         54.03        22.03 o                         
  -2   0  10        327.26        413.11        61.57 o                         
  -1   0  10        101.67         86.40        26.77 o                         
   0   0  10         11.88         13.18        18.51 o                         
   1   0  10       1292.98       1355.43        66.69 o                         
   2   0  10        369.02        364.94        39.39 o                         
   3   0  10        867.74        843.62        73.16 o                         
   4   0  10          0.40         -6.69        23.34 o                         
   5   0  10         14.56         20.62        27.43 o                         
   6   0  10        230.11        267.92        53.28 o                         
   7   0  10        912.64        954.37        96.47 o                         
  -5   1  10        385.14        493.04        68.95 o                         
  -4   1  10        171.13        190.84        33.55 o                         
  -3   1  10        575.65        605.12        56.49 o                         
  -2   1  10        111.50        129.66        29.89 o                         
  -1   1  10         60.71         80.13        33.68 o                         
   0   1  10        729.13        741.54        51.67 o                         
   1   1  10        438.59        467.58        92.09 o                         
   2   1  10       2538.48       2396.85        88.80 o                         
   3   1  10       3240.73       3183.13        96.00 o                         
   4   1  10       2655.90       2546.50       118.56 o                         
   5   1  10       2505.48       2546.33       147.04 o                         
   6   1  10        382.10        367.91        60.65 o                         
   7   1  10        772.38        829.58        59.60 o                         
   8   1  10          6.80         57.13        48.70 o                         
  -5   2  10         31.66         42.46        37.60 o                         
  -4   2  10       1569.93       1581.40        75.91 o                         
  -3   2  10         59.21         90.11        24.89 o                         
  -2   2  10       2791.44       2875.10       125.58 o                         
  -1   2  10        298.67        273.38        38.95 o                         
   0   2  10       2507.50       2439.42        89.12 o                         
   1   2  10          0.16          3.03        15.24 o                         
   2   2  10        769.73        874.76        52.82 o                         
   3   2  10        839.62        764.93        53.61 o                         
   4   2  10         88.63         92.56        25.42 o                         
   5   2  10       1610.45       1603.28        93.57 o                         
   6   2  10         18.50         48.07        22.88 o                         
   7   2  10        463.93        485.98        49.66 o                         
   8   2  10        150.98        147.14        41.18 o                         
   9   2  10         36.36         58.34        33.05 o                         
  -4   3  10          1.96         -9.54        20.46 o                         
  -3   3  10        757.39        802.38        94.00 o                         
  -2   3  10        320.41        316.13        45.58 o                         
  -1   3  10       2171.53       2171.91        86.62 o                         
   0   3  10        638.12        677.84        49.48 o                         
   1   3  10       1974.12       1895.07        95.28 o                         
   2   3  10         33.55         34.24        17.64 o                         
   3   3  10        191.51        183.83        30.28 o                         
   4   3  10        652.64        736.69        47.63 o                         
   5   3  10        944.66        872.63        50.96 o                         
   6   3  10       2446.39       2492.21        90.79 o                         
   7   3  10       2680.10       2689.06        96.46 o                         
   8   3  10        461.03        544.11        54.08 o                         
   9   3  10       1254.92       1068.37        84.64 o                         
  -4   4  10        100.26        110.92        33.25 o                         
  -3   4  10        185.85        185.15        30.87 o                         
  -2   4  10        319.33        378.28        46.16 o                         
  -1   4  10          7.09         -7.58        17.86 o                         
   0   4  10       2483.22       2362.52        88.36 o                         
   1   4  10        568.21        679.73        51.26 o                         
   2   4  10       4239.90       4343.17       117.11 o                         
   3   4  10        530.45        490.94        56.97 o                         
   4   4  10       1812.45       1977.92        74.54 o                         
   5   4  10         24.79         42.55        18.47 o                         
   6   4  10        183.78        219.13        23.51 o                         
   7   4  10        507.12        455.76        49.17 o                         
   8   4  10         29.04          1.15        19.74 o                         
   9   4  10        876.98        882.62        76.28 o                         
  10   4  10         87.85         87.12        38.64 o                         
  -4   5  10        679.10        676.08        79.34 o                         
  -3   5  10        316.99        286.80        45.83 o                         
  -2   5  10        174.55        156.70        45.63 o                         
  -1   5  10        708.35        588.23        51.23 o                         
   0   5  10          1.86         27.17        35.54 o                         
   1   5  10       2381.85       2366.42       112.13 o                         
   2   5  10        397.47        472.44        45.56 o                         
   3   5  10       5111.88       5415.87       187.45 o                         
   4   5  10        127.34        143.63        23.00 o                         
   5   5  10       2426.84       2356.80        68.20 o                         
   6   5  10        133.65        195.54        37.10 o                         
   7   5  10         11.98         16.12        16.59 o                         
   8   5  10        867.61        898.18       100.02 o                         
   9   5  10        675.76        678.69        73.04 o                         
  10   5  10        269.77        323.16        58.93 o                         
  -3   6  10        647.27        667.18        79.49 o                         
  -2   6  10       1043.03       1028.34       115.47 o                         
  -1   6  10        928.84       1051.81       109.30 o                         
   0   6  10        185.41        140.95        30.52 o                         
   1   6  10        121.13        106.41        35.02 o                         
   2   6  10        374.73        363.91        35.15 o                         
   3   6  10         46.78         63.62        18.00 o                         
   4   6  10       2493.30       2540.86       145.06 o                         
   5   6  10       1133.72       1170.98        59.33 o                         
   6   6  10       1408.63       1462.97        57.62 o                         
   7   6  10        531.15        506.27        38.56 o                         
   8   6  10        298.74        302.57        33.61 o                         
   9   6  10         15.16         50.04        27.50 o                         
  10   6  10         20.36         17.98        51.04 o                         
  -2   7  10        590.14        663.11        67.52 o                         
  -1   7  10         62.96         62.93        27.96 o                         
   0   7  10        551.19        462.83        49.87 o                         
   1   7  10         31.68         48.50        22.74 o                         
   2   7  10        186.40        182.31        36.36 o                         
   3   7  10       1073.65       1074.59        60.05 o                         
   4   7  10         11.17         32.84        19.49 o                         
   5   7  10       3471.26       3269.11        99.26 o                         
   6   7  10        214.84        181.03        31.56 o                         
   7   7  10       2886.94       2912.00        82.49 o                         
   8   7  10         28.35         31.25        18.77 o                         
   9   7  10        962.80        941.59        65.28 o                         
  10   7  10        242.79        256.62        75.86 o                         
  -1   8  10        790.90        918.55        64.29 o                         
   0   8  10       1663.59       1631.17        94.23 o                         
   1   8  10       1653.42       1662.91        65.98 o                         
   2   8  10       1250.70       1147.40        62.59 o                         
   3   8  10       1335.03       1248.90        65.10 o                         
   4   8  10         13.68         24.33        19.64 o                         
   5   8  10        193.69        182.57        31.68 o                         
   6   8  10        271.80        289.88        46.11 o                         
   7   8  10        433.70        458.55        45.56 o                         
   8   8  10        425.17        536.90        51.33 o                         
   9   8  10        653.12        699.99        99.45 o                         
  10   8  10        157.71        130.18        53.38 o                         
   0   9  10         16.85         36.97        27.62 o                         
   1   9  10          2.12          0.43        20.73 o                         
   2   9  10        351.77        366.66        73.05 o                         
   3   9  10        131.30        125.15        36.93 o                         
   4   9  10        419.21        355.35        53.20 o                         
   5   9  10          0.49         10.89        23.41 o                         
   6   9  10         94.59         53.04        56.66 o                         
   7   9  10        805.59        855.95        69.47 o                         
   8   9  10         74.95         47.00        24.69 o                         
   9   9  10       1209.32       1170.02       115.07 o                         
  10   9  10         25.81         50.53        31.99 o                         
   1  10  10        455.11        476.45        88.10 o                         
   2  10  10        715.27        832.98        83.36 o                         
   3  10  10       1026.38       1183.90        82.94 o                         
   4  10  10       1018.24       1041.46       167.65 o                         
   5  10  10       1852.21       2045.37       104.33 o                         
   6  10  10        264.47        263.08        48.89 o                         
   7  10  10        930.53       1091.14        78.89 o                         
   8  10  10          0.73        -20.35        20.35 o                         
   9  10  10          7.73          1.33        23.62 o                         
   3  11  10          0.18          3.74        29.97 o                         
   4  11  10         13.28         10.54        28.27 o                         
   5  11  10        159.66        104.14        50.57 o                         
   6  11  10        125.94        113.69        38.40 o                         
   7  11  10        194.20         94.04        38.40 o                         
   8  11  10         71.84         33.69        34.65 o                         
  -2  -2  11        298.64        201.97        45.55 o                         
  -1  -2  11         19.95         11.26        29.19 o                         
   0  -2  11       2123.90       2259.91       138.10 o                         
   1  -2  11        391.00        419.57        69.30 o                         
   2  -2  11       1456.49       1338.93       121.24 o                         
   3  -2  11        451.33        474.94        73.07 o                         
  -3  -1  11         10.37         -3.90        31.38 o                         
  -2  -1  11        321.21        243.57        41.40 o                         
  -1  -1  11        284.26        323.68        46.51 o                         
   0  -1  11         59.40         63.71        28.67 o                         
   1  -1  11        355.24        341.50        52.29 o                         
   2  -1  11       1192.51       1162.38        91.99 o                         
   3  -1  11          1.92         23.56        31.27 o                         
   4  -1  11       1411.24       1504.50       106.92 o                         
   5  -1  11          2.87        -14.47        34.63 o                         
  -3   0  11        163.70        154.42        30.90 o                         
  -2   0  11        150.96        179.73        38.25 o                         
  -1   0  11         71.93         88.08        35.75 o                         
   0   0  11         12.70         22.98        21.90 o                         
   1   0  11        151.80        221.53        37.10 o                         
   2   0  11       1700.63       1837.14        85.12 o                         
   3   0  11        440.78        547.40        72.04 o                         
   4   0  11       2458.28       2724.43       134.36 o                         
   5   0  11        754.69        645.76        94.59 o                         
   6   0  11        772.26        906.87        86.76 o                         
  -3   1  11        246.50        289.11        38.87 o                         
  -2   1  11       3314.99       3346.46       115.73 o                         
  -1   1  11         34.44         21.80        23.01 o                         
   0   1  11       2639.29       2489.66        96.12 o                         
   1   1  11        211.96        287.38        40.24 o                         
   2   1  11        553.99        555.98        88.88 o                         
   3   1  11        190.69        175.47        35.68 o                         
   4   1  11        265.35        348.42        91.78 o                         
   5   1  11         15.15         55.97        33.99 o                         
   6   1  11       1532.64       1796.56       111.77 o                         
   7   1  11          1.37          8.12        31.46 o                         
  -3   2  11         11.44         34.82        23.31 o                         
  -2   2  11         21.48         38.90        29.68 o                         
  -1   2  11         73.83        103.63        40.32 o                         
   0   2  11        819.88        794.19        56.48 o                         
   1   2  11         36.43         46.93        23.42 o                         
   2   2  11        409.34        434.31        46.50 o                         
   3   2  11         12.23         21.14        19.82 o                         
   4   2  11        311.78        334.43       132.06 o                         
   5   2  11        278.58        234.90        47.35 o                         
   6   2  11       1407.71       1404.23        97.30 o                         
   7   2  11        645.86        712.55        65.10 o                         
   8   2  11       1381.78       1411.92       151.68 o                         
  -3   3  11         17.09          9.11        20.56 o                         
  -2   3  11        334.69        369.12        48.71 o                         
  -1   3  11        163.54        176.68        53.06 o                         
   0   3  11       2923.52       3089.42       105.97 o                         
   1   3  11          9.97         20.84        19.13 o                         
   2   3  11       5513.73       5655.23       141.50 o                         
   3   3  11        116.84        171.30        50.31 o                         
   4   3  11       3386.39       3405.05       106.15 o                         
   5   3  11        271.79        273.34        51.20 o                         
   6   3  11        104.44        108.97        37.46 o                         
   7   3  11         18.11         18.12        24.12 o                         
   8   3  11        339.05        292.58        45.78 o                         
  -3   4  11        555.90        648.27        85.17 o                         
  -2   4  11       1351.62       1315.65        89.57 o                         
  -1   4  11        355.35        402.64        92.90 o                         
   0   4  11        148.08        142.93        32.21 o                         
   1   4  11         43.28         67.72        24.34 o                         
   2   4  11        483.99        502.20        51.36 o                         
   3   4  11         40.32         57.70        23.80 o                         
   4   4  11        862.30        837.21        54.57 o                         
   5   4  11        131.13        116.84        52.81 o                         
   6   4  11        195.61        213.18        46.02 o                         
   7   4  11          3.19        -11.50        19.85 o                         
   8   4  11        415.22        468.55        53.36 o                         
   9   4  11        245.19        256.97        55.47 o                         
  -2   5  11        711.48        721.97        64.14 o                         
  -1   5  11          9.62         46.31        25.59 o                         
   0   5  11         87.74        121.68        31.84 o                         
   1   5  11        173.15        220.15        40.85 o                         
   2   5  11        713.74        810.88        58.31 o                         
   3   5  11          1.39        -11.37        17.22 o                         
   4   5  11       3961.52       3962.94       115.09 o                         
   5   5  11         42.13         98.61        25.80 o                         
   6   5  11       3932.76       3955.70        93.76 o                         
   7   5  11        262.49        241.00        44.88 o                         
   8   5  11       1165.09       1201.84        74.76 o                         
   9   5  11         48.51         51.37        65.56 o                         
  -2   6  11        882.77       1017.83        80.54 o                         
  -1   6  11        706.60        756.15        98.57 o                         
   0   6  11       2609.20       2676.01       127.49 o                         
   1   6  11        705.12        669.07        88.42 o                         
   2   6  11       1472.11       1486.31        78.82 o                         
   3   6  11        105.60        144.22        30.66 o                         
   4   6  11          0.17          9.16        15.08 o                         
   5   6  11        349.10        427.96        47.84 o                         
   6   6  11        295.73        309.80        39.69 o                         
   7   6  11        424.80        414.76        39.43 o                         
   8   6  11        467.90        454.20        73.05 o                         
   9   6  11        147.53        155.70        39.60 o                         
  -1   7  11        230.78        280.65        46.31 o                         
   0   7  11       1144.26       1182.88        73.97 o                         
   1   7  11        111.37        131.45        34.11 o                         
   2   7  11       1026.09       1000.79        63.84 o                         
   3   7  11        169.92        230.38        39.52 o                         
   4   7  11        165.49        149.82        32.05 o                         
   5   7  11        142.67        155.23        33.45 o                         
   6   7  11       1024.48        997.17        60.13 o                         
   7   7  11          0.38         22.18        20.62 o                         
   8   7  11       1768.02       1802.10        69.46 o                         
   9   7  11        175.77        178.04        47.18 o                         
   0   8  11        249.08        281.08        45.77 o                         
   1   8  11        303.29        332.47        45.61 o                         
   2   8  11       1741.88       1773.21        81.11 o                         
   3   8  11        308.70        293.54        41.77 o                         
   4   8  11       1921.52       2106.64        86.11 o                         
   5   8  11        115.81        139.90        30.00 o                         
   6   8  11        692.25        687.06        61.99 o                         
   7   8  11        132.66        113.38        87.10 o                         
   8   8  11          2.37         18.83        35.96 o                         
   9   8  11        224.27        227.31        39.24 o                         
   1   9  11        428.48        478.62        83.31 o                         
   2   9  11        664.66        691.03        57.42 o                         
   3   9  11        304.12        382.71        47.64 o                         
   4   9  11       1150.09       1315.67       152.61 o                         
   5   9  11        332.43        333.30        52.37 o                         
   6   9  11        674.55        605.45        62.93 o                         
   7   9  11        400.65        479.34        61.85 o                         
   8   9  11          0.18        -15.54        24.11 o                         
   9   9  11         77.71        101.08        30.70 o                         
   2  10  11        137.88        120.00        35.09 o                         
   3  10  11        130.91        140.37        42.22 o                         
   4  10  11        319.97        266.17        51.83 o                         
   5  10  11         60.69         56.32        32.37 o                         
   6  10  11        975.54       1051.67        80.59 o                         
   7  10  11         18.52         53.13        34.43 o                         
   8  10  11        738.70        763.44        74.13 o                         
   5  11  11        136.40        138.66        43.69 o                         
   6  11  11        362.89        330.47        73.99 o                         
  -1   0  12        764.65        743.80        88.02 o                         
   0   0  12        609.12        687.69        62.15 o                         
   1   0  12        125.28         87.78        31.96 o                         
   2   0  12        339.14        422.42        66.67 o                         
   3   0  12        244.57        270.94        57.60 o                         
   4   0  12         12.16         -2.55        33.99 o                         
  -1   1  12        591.95        667.46        63.29 o                         
   0   1  12         66.12         47.82        29.15 o                         
   1   1  12       2409.82       2442.50       105.74 o                         
   2   1  12        235.49        230.12        38.60 o                         
   3   1  12       1079.64        953.43        84.42 o                         
   4   1  12         47.28         46.49        36.09 o                         
   5   1  12         77.12         64.77        39.87 o                         
  -2   2  12        161.33         82.42        58.07 o                         
  -1   2  12          0.12          0.31        23.56 o                         
   0   2  12        964.90       1080.57        69.38 o                         
   1   2  12        661.61        565.63        60.46 o                         
   2   2  12       1289.38       1348.31        73.73 o                         
   3   2  12        379.95        298.43        51.04 o                         
   4   2  12       1732.55       1513.65       102.19 o                         
   5   2  12          0.46        -28.42        28.54 o                         
   6   2  12        438.12        533.64        75.15 o                         
  -2   3  12        143.94        139.55        66.50 o                         
  -1   3  12        315.96        328.98        46.67 o                         
   0   3  12        460.47        449.45        51.74 o                         
   1   3  12         20.06         30.55        24.60 o                         
   2   3  12         11.63         16.72        22.54 o                         
   3   3  12       1780.12       1857.87        82.83 o                         
   4   3  12        311.16        363.24        43.99 o                         
   5   3  12       1345.21       1299.46        96.15 o                         
   6   3  12        282.85        278.42        57.28 o                         
   7   3  12        266.01        358.18       233.16 o                         
  -1   4  12        888.90        808.09        66.61 o                         
   0   4  12         49.05         55.38        29.59 o                         
   1   4  12        322.66        310.65        44.50 o                         
   2   4  12        361.17        326.94        45.49 o                         
   3   4  12        108.97         97.27        37.94 o                         
   4   4  12       1135.33       1225.10        68.19 o                         
   5   4  12        250.42        288.12        41.77 o                         
   6   4  12       2533.64       2382.70       143.25 o                         
   7   4  12         18.66         39.89        33.20 o                         
  -1   5  12       1491.36       1533.50        84.93 o                         
   0   5  12        625.48        598.70        62.33 o                         
   1   5  12       1674.99       1646.35        83.33 o                         
   2   5  12       1278.36       1344.00        75.90 o                         
   3   5  12        496.03        529.55        54.40 o                         
   4   5  12        291.26        201.74        36.30 o                         
   5   5  12        473.20        446.02        49.05 o                         
   6   5  12         36.14         27.96        42.61 o                         
   7   5  12        622.06        644.39        89.44 o                         
   8   5  12        393.29        381.94        55.34 o                         
   0   6  12          0.06        -13.10        22.84 o                         
   1   6  12        513.66        465.29        58.50 o                         
   2   6  12         31.36          2.71        20.86 o                         
   3   6  12        531.45        493.00        53.53 o                         
   4   6  12          0.11         -5.24        19.42 o                         
   5   6  12        101.36         82.03        27.00 o                         
   6   6  12        144.42        194.85        68.44 o                         
   7   6  12        100.65        139.85        44.51 o                         
   8   6  12       1207.04       1257.87        95.20 o                         
   0   7  12        122.56        124.44        37.84 o                         
   1   7  12        725.02        687.69        67.85 o                         
   2   7  12        789.59        867.57        78.02 o                         
   3   7  12       1980.03       1956.30        88.68 o                         
   4   7  12       1867.63       1876.84        86.60 o                         
   5   7  12        759.04        695.19        46.57 o                         
   6   7  12        910.21        845.62        50.23 o                         
   7   7  12          5.85          2.08        17.89 o                         
   8   7  12        177.94        222.77        95.06 o                         
   1   8  12        467.26        486.39        58.58 o                         
   2   8  12         21.46         16.07        25.15 o                         
   3   8  12          7.50         13.43        22.54 o                         
   4   8  12         82.56         96.97        28.92 o                         
   5   8  12        310.55        339.19        47.57 o                         
   6   8  12        299.73        270.04        50.36 o                         
   7   8  12        101.00        111.68        64.16 o                         
   8   8  12         19.79          1.42        49.17 o                         
   3   9  12         27.18         38.37        25.70 o                         
   4   9  12        154.94        174.51        37.22 o                         
   5   9  12        808.33        827.60        99.75 o                         
   6   9  12        896.07        843.24        94.13 o                         
   7   9  12        521.52        463.37        63.91 o                         
   2   2  13         61.56        195.74        74.93 o                         
   3   2  13       1108.01       1224.94       137.68 o                         
   1   3  13        917.57        836.91        66.79 o                         
   2   3  13        212.96        177.54        55.95 o                         
   3   3  13        176.53        165.91        37.56 o                         
   4   3  13         89.12         55.64        39.30 o                         
   1   4  13        826.78        768.84       130.68 o                         
   2   4  13         32.13         34.10        33.91 o                         
   3   4  13        523.89        456.43        52.77 o                         
   4   4  13         24.63         -2.42        25.17 o                         
   5   4  13         97.29        147.19        46.13 o                         
   1   5  13       1359.56       1449.93       111.25 o                         
   2   5  13        589.62        589.03        96.89 o                         
   3   5  13       1467.56       1409.30        80.05 o                         
   4   5  13        191.04        142.83        34.52 o                         
   5   5  13        939.50        936.53        66.64 o                         
   6   5  13        145.88        162.64        48.67 o                         
   2   6  13        198.88        200.83        41.93 o                         
   3   6  13        958.42       1116.45        96.73 o                         
   4   6  13        135.96        130.93        33.94 o                         
   5   6  13       1666.56       1651.64        84.28 o                         
   6   6  13        128.05        158.60        35.46 o                         
   3   7  13        165.64        173.08        38.86 o                         
   4   7  13        224.58        170.64        38.12 o                         
   5   7  13        613.43        703.31        63.24 o                         
   6   7  13        107.41        103.14        40.15 o                         
                                                                                
